# Supplementary material for: Genomic Evidence for Dual Introductions, Limited Gene Flow and Niche Preferences in the Invasive Wasp Vespula germanica in South Africa
Source: Mol Ecol. 2025 Dec 22;35(1):e70217. doi: 10.1111/mec.70217 (PMC12745851; doi:10.1111/mec.70217)
Supplement: Supplementary file 1 — Appendix S1: mec70217‐sup‐0001‐AppendixS1.zip. [file MEC-35-e70217-s001.zip]

Archive with 9 entries (9 files):
- FigureS3_mantel_IBD.tif
- 1_Gergonne_etal_Supplementary_Tables_Figures.docx
- 2_Table_S6.csv
- 3_SCAM_hierarchical_variables_climatic_comparisons_Script_and_process.pdf
- 4_SNPs in GenePop format.tabular
- 5_Phylip_all_sequence_as_well_as_variable_sites.tabular
- 6_Comparison_data.csv
- FigureS1_structure_results.tif
- FigureS2_tree_average_states.tif
