# Supplementary material for: Genomic Evidence for Dual Introductions, Limited Gene Flow and Niche Preferences in the Invasive Wasp Vespula germanica in South Africa
Source: Mol Ecol. 2025 Dec 22;35(1):e70217. doi: 10.1111/mec.70217 (PMC12745851; doi:10.1111/mec.70217)
Supplement: Supplementary file 1 — Appendix S1: mec70217‐sup‐0001‐AppendixS1.zip. [file MEC-35-e70217-s001.zip › 2_Table_S6.csv]

#Table S6. Coordinates and average values of environmental variables measured for each geographical point of each sampled colony (rainfall, temperature, moisture).
ind	lat	lon	haplotype	structure	tmaxave	tmean	rmean	NDMI16	NDMI19	tmaxsum	tminwint	tminave
A03	-33.98804	18.43421	H2	P2	20.58333	16.20000	1295.00000	45.00000	48.00000	24.40000	8.56667	11.86667
A04	-34.02121	18.42648	H2	P2	20.44167	16.40000	1072.00000	26.00000	30.00000	24.23333	9.33333	12.43333
A09	-34.01021	18.43829	H2	P2	20.44167	16.40000	1072.00000	30.00000	32.00000	24.23333	9.33333	12.43333
A10	-34.01288	18.36394	H2	P2	18.80833	15.00000	933.00000	23.00000	30.00000	22.70000	8.13333	11.10833
A11	-34.00375	18.43701	H1	P2	20.69167	16.50000	1127.00000	33.00000	29.00000	24.50000	9.10000	12.31667
A12	-33.99503	18.41894	H2	P2	20.55000	16.40000	1274.00000	12.00000	8.00000	24.36667	9.00000	12.15833
A17	-33.99732	18.42648	H1	P2	20.69167	16.50000	1127.00000	23.00000	23.00000	24.50000	9.10000	12.31667
A18	-33.9916	18.42878	H1	P2	20.58333	16.20000	1295.00000	36.00000	41.00000	24.40000	8.56667	11.86667
A19	-33.98096	18.43803	H2	P2	20.58333	16.20000	1295.00000	34.00000	50.00000	24.40000	8.56667	11.86667
A20	-34.00052	18.42716	H2	P2	20.69167	16.50000	1127.00000	31.00000	30.00000	24.50000	9.10000	12.31667
A21	-34.01079	18.41787	H2	P2	20.31667	16.30000	1072.00000	37.00000	38.00000	24.10000	9.30000	12.30833
A22	-33.97277	18.46348	H2	P2	20.98333	16.80000	1092.00000	32.00000	38.00000	24.93333	9.10000	12.63333
A24	-34.15379	18.41755	H2	P2	20.36667	16.30000	771.00000	20.00000	26.00000	24.00000	9.23333	12.18333
A25	-34.12554	18.4323	H2	P2	20.07500	15.90000	851.00000	19.00000	30.00000	23.73333	8.36667	11.69167
A40	-33.98287	18.4501	H2	P2	20.44167	16.40000	1121.00000	39.00000	47.00000	24.23333	9.13333	12.38333
A47	-34.01927	18.45813	H2	P2	20.48333	16.40000	1056.00000	29.00000	38.00000	24.23333	9.13333	12.34167
D02	-33.94508	18.86959	H1	P1	22.90000	17.30000	603.00000	33.00000	27.00000	27.66667	8.56667	11.66667
D03	-33.94276	18.86966	H2	P1	22.90000	17.30000	603.00000	33.00000	35.00000	27.66667	8.56667	11.66667
D04	-33.94291	18.8496	H1	P1	22.60000	16.70000	490.00000	7.00000	6.00000	27.33333	7.40000	10.74167
D08	-33.94676	18.87246	H2	P1	22.90000	17.30000	603.00000	29.00000	36.00000	27.66667	8.56667	11.66667
D12	-33.9403	18.88884	H1	P1	22.74167	16.90000	809.00000	25.00000	27.00000	27.56667	7.83333	11.10000
D15	-33.94207	18.87024	H1	P1	22.90000	17.30000	603.00000	10.00000	7.00000	27.66667	8.56667	11.66667
D18	-33.94322	18.83403	H1	P1	22.62500	16.60000	715.00000	8.00000	13.00000	27.46667	7.23333	10.55833
D19	-33.95808	18.82733	H2	P1	22.62500	16.60000	715.00000	1.00000	1.00000	27.46667	7.23333	10.55833
D21	-33.94611	18.87138	H1	P1	22.90000	17.30000	603.00000	21.00000	28.00000	27.66667	8.56667	11.66667
D27	-33.93546	18.85498	H1	P1	22.79167	16.70000	631.00000	21.00000	21.00000	27.60000	7.26667	10.63333
E01	-33.95691	18.9165	H1	P1	23.37500	17.60000	957.00000	36.00000	40.00000	28.43333	8.46667	11.80000
E02	-33.96674	18.92395	H1	P1	22.67500	16.80000	884.00000	23.00000	18.00000	27.90000	7.60000	10.90833
E04	-33.96048	18.92275	H1	P1	22.67500	16.80000	884.00000	26.00000	22.00000	27.90000	7.60000	10.90833
E07	-33.96921	18.93098	H2	P1	22.41667	16.30000	907.00000	5.00000	13.00000	27.73333	6.90000	10.22500
F03	-33.9134	18.94706	H1	P1	22.33333	16.10000	1202.00000	26.00000	36.00000	27.80000	6.43333	9.85833
G07	-33.91104	19.10741	H1	P1	22.73333	16.70000	1042.00000	2.00000	0.00000	28.26667	6.50000	10.66667
H02	-33.64164	19.0238	H1	P1	25.22500	18.50000	690.00000	26.00000	47.00000	31.23333	7.10000	11.81667
I02	-33.37844	19.30747	H1	P1	22.30000	15.00000	832.00000	16.00000	9.00000	28.10000	2.86667	7.61667
I04	-33.42303	19.26493	H1	P1	21.86667	14.90000	700.00000	20.00000	15.00000	27.50000	3.36667	8.00000
I09	-33.26688	19.25851	H1	P1	19.59167	13.50000	761.00000	-13.00000	-12.00000	24.56667	2.93333	7.33333
I13	-33.24201	19.2838	H1	P1	19.13333	13.10000	727.00000	-10.00000	-12.00000	23.96667	2.56667	7.00000
J01	-33.76878	19.51752	H1	P1	24.59167	17.50000	260.00000	13.00000	9.00000	29.86667	5.66667	10.33333
J03	-33.74734	19.4928	H1	P1	24.60833	17.50000	252.00000	16.00000	22.00000	29.96667	5.83333	10.47500
K01	-34.33548	19.02626	H1	P1	19.85833	15.60000	746.00000	27.00000	16.00000	23.73333	8.00000	11.30833
K04	-34.34714	19.27456	H1	P1	20.30000	15.10000	582.00000	18.00000	11.00000	24.66667	6.60000	9.87500
L03	-33.82778	18.92348	H1	P1	22.80833	16.90000	777.00000	12.00000	1.00000	28.23333	7.36667	10.93333
L04	-33.83479	18.6271	H1	P1	23.35000	17.20000	587.00000	11.00000	9.00000	28.30000	7.50000	11.05000
L09	-33.86616	18.61395	H1	P1	22.65000	17.00000	514.00000	10.00000	7.00000	27.33333	7.56667	11.25833
L11	-33.52518	19.19452	H1	P1	23.75000	17.40000	737.00000	-2.00000	1.00000	29.70000	6.70000	10.99167
L36	-33.93014	18.6942	H1	P1	22.49167	16.90000	577.00000	11.00000	10.00000	27.06667	7.50000	11.24167
M03	-34.15372	19.02653	H1	P1	20.70833	14.90000	1001.00000	29.00000	26.00000	25.20000	5.33333	9.05000
