# Supplementary material for: Genomic Evidence for Dual Introductions, Limited Gene Flow and Niche Preferences in the Invasive Wasp Vespula germanica in South Africa
Source: Mol Ecol. 2025 Dec 22;35(1):e70217. doi: 10.1111/mec.70217 (PMC12745851; doi:10.1111/mec.70217)
Supplement: Supplementary file 1 — Appendix S1: mec70217‐sup‐0001‐AppendixS1.zip. [file MEC-35-e70217-s001.zip › 4_SNPs in GenePop format.tabular]

# Stacks v2.55; GenePop v4.1.3; October 30, 2024
15_1,29_15,98_13,166_12,178_8,182_3,190_11,208_13,226_12,236_21,238_21,240_21,294_15,296_22,315_6,323_24,395_5,403_11,431_23,462_11,520_25,520_26,540_25,577_24,642_13,667_8,677_25,719_24,744_23,750_20,778_15,824_1,862_24,873_26,911_5,976_22,984_0,984_7,1071_25,1169_26,1194_23,1217_23,1263_0,1263_11,1296_2,1299_13,1319_2,1337_13,1392_21,1455_26,1468_14,1496_21,1522_23,1532_19,1581_12,1636_1,1670_25,1694_14,1726_6,1728_8,1744_22,1790_19,1826_8,1870_5,2020_18,2077_24,2166_8,2192_21,2302_0,2379_23,2457_13,2491_20,2528_3,2548_5,2553_22,2554_1,2566_20,2568_26,2627_8,2629_22,2647_11,2654_19,2671_0,2807_1,2893_18,2922_0,3031_7,3082_25,3090_12,3098_20,3233_23,3333_15,3390_20,3489_5,3551_23,3554_12,3564_26,3617_0,3628_2,3629_23,3652_14,3666_3,3675_25,3678_23,3727_23,3777_26,3780_0,3784_0,3892_2,3966_22,3980_25,3994_8,4029_23,4029_24,4064_18,4072_7,4081_19,4087_21,4107_11,4124_6,4181_23,4232_26,4294_20,4298_11,4302_21,4315_1,4456_14,4487_14,4551_19,4570_21,4572_11,4597_18,4613_6,4648_3,4689_26,4700_3,4716_13,4761_3,4818_21,4870_12,4889_26,4929_6,4980_26,5002_11,5071_20,5082_13,5104_13,5227_26,5292_20,5328_0,5339_0,5394_13,5427_26,5431_1,5466_0,5609_24,5659_4,5692_6,5692_18,5698_15,5848_26,5872_25,5972_7,5988_22,5990_13,6056_1,6084_15,6171_25,6341_11,6407_25,6478_5,6485_23,6489_11,6535_26,6541_21,6569_26,6571_14,6585_2,6673_8,6677_3,6774_11,6782_22,6820_23,6848_23,6916_18,6980_25,6986_21,7050_1,7075_5,7141_3,7145_12,7146_0,7151_1,7153_12,7216_0,7284_23,7423_7,7429_11,7470_24,7493_3,7538_20,7548_11,7566_4,7580_26,7589_22,7595_2,7609_6,7673_14,7741_4,7774_5,7835_23,7917_3,7952_0,8025_26,8044_12,8075_1,8075_6,8079_11,8155_4,8190_26,8194_1,8208_4,8208_24,8215_0,8220_19,8226_20,8240_12,8253_1,8280_2,8298_23,8300_23,8314_0,8333_7,8395_4,8399_5,8472_15,8483_24,8519_1,8528_12,8541_11,8607_1,8619_13,8621_23,8654_4,8662_25,8736_25,8736_26,8737_12,8786_2,8803_0,8815_15,8831_26,8841_2,8845_23,8860_20,8872_22,8878_23,8949_11,8987_6,8987_19,8995_23,8999_22,9001_23,9011_26,9015_14,9017_21,9047_7,9055_14,9067_26,9081_1,9138_12,9210_13,9224_0,9233_24,9292_25,9452_25,9478_1,9555_26,9573_7,9685_11,9817_24,9845_3,9845_11,9866_22,9942_0,9994_25,10047_4,10055_19,10097_14,10134_23,10143_5,10174_2,10253_6,10524_25,10530_6,10541_18,10549_5,10583_24,10623_5,10708_20,10782_12,10788_26,10792_8,10817_15,10832_1,10846_8,10854_2,10860_7,10862_20,10866_0,10874_2,10916_11,10956_4,10984_23,10986_15,10993_3,11032_5,11034_20,11050_14,11050_25,11082_25,11136_3,11146_14,11223_1,11239_4,11242_5,11269_24,11322_15,11342_20,11365_1,11409_11,11418_19,11418_22,11524_3,11542_25,11555_26,11582_4,11582_22,11588_15,11590_24,11663_15,11698_0,11748_0,11752_21,11762_2,11762_0,11763_1,11780_25,11809_22,11850_0,11905_13,11911_2,11919_13,11929_11,11942_0,11952_21,11965_26,11985_11,12035_20,12131_20,12140_0,12162_26,12224_6,12248_0,12249_26,12270_26,12272_13,12319_20,12321_23,12347_13,12355_3,12389_25,12407_15,12469_4,12520_8,12556_0,12612_6,12633_23,12687_26,12705_3,12789_1,12826_11,12838_22,12863_23,12879_13,12883_2,12893_23,12908_26,12975_13,12985_6,13055_21,13071_23,13102_0,13122_6,13132_5,13217_11,13223_14,13235_4,13287_13,13344_20,13352_24,13379_23,13397_13,13484_0,13534_6,13548_24,13581_26,13585_24,13616_3,13616_24,13626_15,13690_12,13700_21,13723_2,13755_13,13768_12,13794_2,13815_24,13879_15,13889_3,13911_2,13911_3,13980_13,14003_5,14023_14,14104_14,14140_8,14183_4,14199_5,14207_25,14219_0,14261_23,14289_21,14371_4,14390_1,14390_0,14447_20,14461_25,14470_4,14517_4,14581_2,14614_25,14622_26,14724_22,14731_22,14732_12,14734_1,14759_12,14782_21,14897_15,14963_24,14975_23,15077_4,15102_0,15219_6,15250_20,15254_22,15288_24,15301_15,15329_15,15373_25,15517_1,15561_0,15581_25,15588_26,15589_7,15603_18,15622_1,15638_3,15642_22,15649_11,15649_19,15649_25,15679_6,15718_6,15763_6,15767_4,15808_12,15844_11,15894_14,15906_25,15918_20,15954_20,15994_25,16008_7,16043_0,16051_4,16071_22,16121_0,16167_15,16173_11,16177_13,16199_23,16235_13,16254_6,16308_22,16382_1,16555_4,16590_1,16633_6,16635_14,16691_22,16726_3,16750_22,16778_22,16816_6,16816_21,16831_19,16925_26,16930_26,16961_18,16968_3,16987_20,17023_23,17046_2,17057_12,17087_4,17103_24,17111_6,17130_12,17138_26,17152_20,17154_13,17167_18,17173_8,17179_23,17191_11,17245_18,17292_1,17376_26,17428_1,17469_14,17471_0,17478_13,17513_12,17515_18,17518_22,17519_19,17548_25,17563_22,17565_12,17626_12,17632_3,17644_6,17736_8,17822_2,17860_21,17876_6,17878_2,17889_25,17895_15,17917_2,17917_1,17936_4,17993_19,18039_18,18061_15,18102_13,18142_20,18152_26,18163_24,18210_26,18302_1,18356_5,18376_19,18380_26,18379_26,18401_25,18479_20,18519_1,18559_15,18580_21,18588_24,18622_22,18649_25,18696_20,18726_20,18750_12,18754_11,18786_20,18846_6,18962_26,18975_1,18996_22,19013_13,19018_5,19025_26,19053_4,19061_21,19069_15,19072_4,19136_4,19141_21,19204_3,19214_13,19306_4,19395_8,19437_14,19439_11,19445_3,19538_2,19550_26,19580_7,19616_6,19645_2,19645_15,19796_0,19835_24,19841_24,19871_24,19968_12,19978_1,19996_18,20002_11,20014_11,20052_12,20056_25,20069_5,20120_26,20194_0,20225_23,20262_2,20268_0,20276_12,20336_25,20384_3,20436_21,20458_12,20462_19,20494_0,20512_14,20530_7,20555_14,20706_0,20839_11,20848_1,20874_13,20883_2,20943_24,20962_25,21143_15,21159_19,21170_21,21181_0,21233_0,21238_2,21297_3,21303_15,21342_2,21351_21,21398_1,21431_2,21436_0,21460_6,21485_0,21510_20,21534_6,21577_12,21581_12,21591_5,21599_20,21626_5,21632_19,21652_26,21656_11,21722_7,21733_21,21748_21,21803_23,21840_2,21854_15,21856_13,21890_5,22012_13,22014_12,22041_4,22050_3,22050_1,22075_11,22086_6,22092_6,22110_2,22124_2,22139_15,22214_26,22216_1,22274_22,22400_20,22412_0,22424_5,22426_6,22473_12,22522_1,22535_5,22584_14,22586_4,22614_18,22622_25,22629_22,22670_26,22703_12,22713_2,22748_14,22754_1,22754_12,22788_1,22788_2,22803_26,22952_11,23019_24,23076_23,23115_23,23149_3,23157_14,23211_20,23246_13,23252_19,23312_21,23355_23,23359_22,23367_22,23377_21,23404_0,23407_0,23416_11,23430_5,23484_14,23518_24,23724_24,23739_14,23803_11,23824_5,23844_14,23856_5,23858_23,23863_15,23907_6,23945_20,24016_0,24018_5,24111_5,24149_14,24267_23,24274_13,24292_26,24302_4,24343_11,24363_3,24369_3,24381_12,24387_12,24393_26,24422_12,24440_20,24472_0,24474_15,24526_20,24557_18,24585_1,24632_2,24652_1,24654_20,24678_4,24694_1,24822_1,24944_13,24950_19,24950_22,24983_24,24988_26,25039_6,25047_12,25090_19,25106_21,25167_6,25227_5,25232_1,25286_26,25307_21,25306_22,25418_5,25435_20,25519_1,25526_15,25539_24,25635_26,25775_14,25799_14,25834_6,25867_8,25914_0,25918_4,25944_12,25981_5,26034_25,26038_0,26099_18,26115_15,26121_11,26130_8,26134_0,26138_26,26142_23,26167_0,26179_2,26183_14,26214_22,26321_19,26386_24,26396_7,26418_2,26418_20,26429_23,26559_20,26583_13,26597_6,26660_21,26684_4,26713_5,26851_23,26853_11,26914_22,26918_13,26922_13,26938_4,26964_13,27032_4,27135_22,27146_21,27155_4,27178_11,27206_12,27218_13,27220_14,27237_12,27353_20,27360_2,27363_2,27416_22,27581_26,27681_1,27690_26,27709_11,27939_0,27947_3,27987_26,28039_26,28112_11,28154_0,28172_5,28209_22,28275_7,28377_4,28395_22,28417_23,28435_4,28627_0,28664_0,28667_0,28833_22,28856_14,28892_13,28896_26,28920_21,28942_23,28994_20,29014_25,29018_2,29036_15,29078_20,29096_3,29143_23,29166_26,29177_20,29208_5,29227_0,29230_1,29233_13,29245_23,29317_1,29321_5,29341_25,29343_2,29355_19,29381_2,29383_15,29486_23,29545_14,29547_18,29547_25,29568_12,29568_13,29572_12,29576_22,29590_3,29650_18,29706_4,29706_21,29809_0,29872_3,29884_5,29888_2,29888_22,29894_15,29894_26,29904_25,29934_6,29953_0,29997_19,30045_25,30076_6,30130_6,30138_11,30153_23,30155_6,30159_13,30166_8,30249_13,30257_22,30259_25,30283_4,30358_0,30414_14,30491_2,30524_13,30553_1,30555_12,30563_25,30566_23,30700_23,30764_14,30876_21,30888_26,30960_22,30986_3,31000_2,31013_22,31013_23,31038_19,31068_22,31096_8,31251_23,31286_3,31307_6,31327_24,31347_6,31364_20,31368_8,31390_15,31423_5,31423_23,31475_5,31484_13,31490_2,31490_1,31492_2,31492_1,31494_0,31494_1,31514_4,31531_25,31533_15,31579_15,31653_25,31675_1,31756_14,31847_14,31921_24,31956_7,32007_13,32024_12,32039_22,32039_25,32045_15,32062_7,32096_6,32109_1,32137_26,32140_11,32187_15,32247_20,32304_11,32305_2,32317_23,32325_13,32342_22,32348_23,32431_4,32442_26,32443_2,32445_1,32445_2,32445_11,32457_2,32457_5,32470_2,32497_14,32569_3,32593_22,32660_23,32662_12,32671_0,32678_7,32715_4,32719_3,32727_20,32768_12,32806_11,32811_24,32824_14,32834_1,32932_11,32952_23,32998_0,33086_20,33087_2,33101_0,33116_4,33129_25,33158_12,33160_22,33166_21,33191_20,33268_6,33276_2,33278_12,33311_12,33321_20,33325_1,33345_26,33372_8,33389_6,33391_4,33420_1,33428_15,33432_26,33492_23,33496_7,33506_2,33518_2,33533_24,33542_22,33574_21,33576_6,33588_0,33588_11,33600_14,33614_19,33622_26,33666_20,33671_26,33690_6,33690_25,33770_12,33782_13,33818_11,33838_21,33854_20,33912_1,33970_7,34003_4,34005_18,34016_26,34019_2,34029_4,34058_23,34102_13,34119_5,34142_0,34148_25,34263_18,34267_24,34279_13,34279_24,34385_6,34455_15,34461_12,34519_5,34547_22,34718_3,34727_25,34727_18,34750_4,34756_6,34794_8,34827_3,34831_6,34876_14,34972_1,35019_14,35055_6,35106_26,35122_0,35128_26,35177_18,35180_0,35181_0,35192_21,35270_1,35278_0,35304_25,35327_1,35378_15,35382_24,35458_1,35581_3,35655_25,35712_22,35716_26,35728_7,35744_2,35744_3,35777_4,35814_7,35832_23,35849_23,35871_7,35894_1,35896_14,35908_13,35929_21,35949_3,35989_0,35993_26,35997_7,36011_6,36074_7,36096_22,36144_26,36154_25,36156_23,36174_20,36178_11,36196_21,36224_26,36228_21,36240_4,36259_26,36271_23,36319_0,36337_0,36362_12,36362_26,36385_5,36387_26,36395_24,36413_15,36428_25,36452_4,36466_22,36550_23,36574_5,36615_1,36631_1,36635_2,36637_14,36747_7,36750_5,36773_26,36780_15,36783_4,36795_2,36795_5,36809_15,36823_26,36873_2,36906_22,36920_1,36925_0,36941_6,36955_2,36957_13,36965_0,36965_1,36993_2,36997_22,37020_1,37027_1,37054_13,37071_26,37083_0,37092_0,37106_1,37124_3,37128_15,37177_11,37177_24,37249_1,37284_1,37310_23,37324_26,37353_20,37355_23,37394_1,37431_15,37433_15,37518_25,37520_13,37542_8,37562_18,37602_1,37635_11,37668_24,37698_23,37784_22,37786_4,37798_4,37805_22,37807_2,37842_5,37842_26,37854_18,37902_20,37906_22,37919_12,37939_6,37946_6,37946_20,37952_6,37954_6,37956_20,37972_11,37983_1,38012_15,38039_0,38094_11,38149_26,38175_21,38221_15,38225_0,38296_4,38310_5,38334_0,38340_20,38342_23,38344_6,38413_21,38532_0,38628_0,38634_3,38641_1,38641_24,38676_11,38691_11,38699_14,38769_6,38785_11,38841_24,38847_12,38900_1,38937_14,38953_2,38953_21,38988_4,39007_8,39038_24,39075_26,39121_24,39151_18,39198_0,39263_25,39267_25,39293_26,39365_20,39380_22,39380_24,39400_11,39408_20,39432_22,39466_24,39468_7,39478_4,39485_19,39560_0,39633_26,39669_8,39670_14,39672_13,39715_24,39766_3,39820_4,39837_7,39930_0,39953_6,39962_0,39987_13,39993_4,39993_11,40042_11,40055_1,40087_23,40130_7,40140_2,40140_22,40235_0,40241_6,40294_2,40314_13,40320_13,40344_0,40381_26,40403_5,40438_25,40494_2,40574_22,40581_20,40617_23,40691_5,40703_5,40719_19,40723_0,40737_12,40744_19,40747_15,40755_20,40852_15,40884_5,40896_0,40994_21,41113_25,41165_23,41168_26,41193_26,41232_6,41350_24,41350_26,41403_3,41411_14,41429_8,41477_1,41531_11,41701_20,41768_15,41808_18,41844_5,41866_0,41883_14,41983_26,42040_0,42108_24,42120_19,42197_24,42237_26,42272_21,42306_14,42397_7,42522_6,42530_4,42624_0,42628_7,42659_20,42729_4,42743_12,42752_4,42770_6,42779_25,42784_1,42784_0,42789_20,42795_12,42836_1,42862_24,42889_13,42917_22,42971_24,42987_4,43012_23,43030_2,43139_3,43152_21,43167_25,43183_2,43188_21,43203_0,43226_0,43243_2,43284_6,43291_0,43294_3,43296_21,43298_23,43329_0,43367_6,43377_1,43395_2,43410_12,43420_12,43477_3,43479_5,43481_15,43499_7,43511_5,43546_2,43575_26,43607_5,43610_14,43628_6,43638_20,43668_18,43843_21,43922_18,43941_4,43950_7,44071_0,44105_20,44124_2,44130_13,44136_0,44151_25,44155_3,44215_7,44217_3,44221_20,44227_21,44269_0,44279_2,44285_11,44302_5,44346_22,44400_14,44475_15,44481_21,44514_6,44544_20,44565_6,44649_21,44683_20,44710_4,45116_5,45127_20,45137_2,45167_19,45169_5,45300_22,45328_25,45380_12,45481_20,45485_15,45485_25,45492_25,45492_22,45600_19,45646_23,45648_11,45786_3,45812_20,45866_12,45875_22,45884_0,45920_15,45956_22,45966_2,45976_4,45976_6,46134_22,46221_26,46223_23,46229_18,46257_4,46309_19,46389_13,46393_25,46401_5,46429_2,46441_26,46469_25,46516_24,46528_4,46530_25,46555_26,46586_1,46594_11,46601_24,46602_1,46642_5,46646_11,46694_19,46701_20,46723_14,46773_4,46785_25,46807_1,46815_5,46860_26,46885_11,46898_20,46904_15,46908_5,46932_7,46950_7,46987_13,46997_25,47013_14,47045_24,47061_25,47131_2,47167_20,47240_6,47292_22,47365_13,47365_1,47365_0,47379_12,47403_21,47437_25,47441_19,47463_11,47483_26,47489_3,47495_20,47509_4,47527_26,47565_1,47621_26,47637_11,47656_8,47699_5,47701_25,47713_25,47717_4,47766_24,47775_24,47774_22,47830_2,47838_7,47866_12,47879_7,47937_7,47936_24,48011_12,48015_2,48034_23,48054_0,48057_0,48074_6,48094_7,48127_0,48195_5,48437_21,48553_8,48593_23,48596_2,48679_13,48681_20,48703_2,48760_20,48814_1,49080_7,49131_19,49230_6,49273_26,49280_4,49304_6,49330_11,49340_15,49352_22,49423_15,49430_4,49593_5,49649_25,49666_19,49758_25,49804_3,49809_8,49846_4,49849_4,49892_26,49922_26,49927_1,49932_24,49972_23,49980_23,49980_26,50027_15,50045_0,50089_23,50095_13,50101_19,50101_24,50107_2,50122_12,50134_11,50181_1,50183_2,50252_1,50255_12,50265_11,50306_21,50325_0,50328_20,50328_0,50388_15,50497_5,50505_18,50536_14,50567_0,50589_2,50593_22,50667_26,50697_3,50797_3,50835_2,50902_0,50907_21,50924_1,50924_3,50926_0,50982_25,50997_2,51039_20,51063_18,51077_11,51182_2,51204_15,51211_14,51221_6,51258_11,51260_12,51266_23,51274_1,51278_0,51280_0,51327_0,51330_1,51330_0,51349_14,51368_7,51374_3,51464_1,51550_26,51606_20,51608_25,51630_0,51725_1,51745_12,51843_14,51892_4,51952_23,51974_2,51986_4,52055_24,52063_13,52113_25,52135_26,52174_0,52191_14,52226_15,52234_14,52273_26,52392_26,52392_20,52403_11,52428_2,52442_14,52582_13,52658_25,52670_23,52721_7,52804_5,52818_2,52874_0,52877_0,52934_6,52945_14,52963_20,52999_21,53054_5,53062_25,53095_5,53128_22,53182_25,53218_11,53222_26,53228_22,53238_3,53331_11,53357_12,53487_22,53487_24,53516_23,53554_22,53564_18,53608_18,53638_24,53662_5,53669_5,53753_0,53835_21,53845_25,53880_13,53915_26,53926_0,53980_2,54046_6,54054_2,54054_3,54056_13,54067_25,54098_3,54110_3,54166_0,54177_13,54179_21,54227_14,54280_13,54291_4,54298_6,54300_6,54301_0,54308_3,54373_5,54450_6,54480_0,54483_0,54498_6,54536_7,54567_7,54616_0,54648_26,54690_8,54698_3,54700_18,54708_12,54785_5,54810_24,54826_0,54829_14,54862_3,54865_23,54890_20,54900_0,54900_13,54910_14,54916_20,54919_0,54936_21,54974_15,55061_21,55115_11,55124_15,55137_2,55139_4,55156_6,55211_4,55269_26,55275_14,55279_23,55295_26,55310_15,55344_4,55344_26,55356_0,55356_1,55485_8,55501_24,55516_4,55556_22,55727_25,55776_15,55864_0,55886_11,55917_0,55933_13,55966_0,55966_24,55972_12,55974_1,56000_14,56028_2,56105_13,56129_2,56134_1,56137_21,56155_4,56168_6,56174_4,56250_22,56400_24,56408_26,56419_15,56436_20,56450_26,56480_12,56544_15,56583_11,56723_24,56733_6,56733_13,56735_11,56823_2,56870_2,57017_12,57068_1,57089_23,57097_25,57129_7,57164_2,57184_15,57200_20,57255_5,57330_13,57336_6,57379_26,57392_25,57431_0,57442_23,57523_20,57544_21,57546_8,57591_24,57626_23,57680_14,57738_11,57774_26,57984_5,58009_24,58026_21,58107_0,58110_0,58177_20,58185_22,58241_4,58289_22,58369_12,58472_22,58499_22,58498_22,58521_12,58584_25,58597_6,58684_26,58765_0,58927_23,58963_2,58971_14,58999_20,59005_4,59024_4,59028_5,59062_25,59099_14,59099_15,59242_26,59250_4,59358_2,59366_0,59394_24,59422_13,59571_4,59577_1,59590_5,59625_0,59659_14,59719_25,59745_14,59823_1,59864_24,59866_21,59898_21,59959_22,59959_23,60044_11,60086_18,60102_8,60153_26,60159_2,60183_12,60197_2,60310_0,60348_12,60382_13,60412_19,60470_26,60496_0,60529_5,60536_0,60536_1,60545_6,60556_25,60598_12,60615_2,60618_23,60638_0,60650_0,60666_6,60672_14,60678_8,60763_5,60785_2,60800_2,60804_23,60806_2,60897_14,60938_26,60937_26,60948_4,60956_2,61025_12,61056_20,61124_22,61126_0,61215_20,61220_15,61228_2,61232_3,61234_4,61242_25,61248_12,61312_19,61328_14,61336_22,61338_0,61341_0,61390_1,61390_25,61403_11,61486_6,61494_14,61572_26,61590_0,61597_0,61607_25,61695_19,61711_5,61759_15,62007_8,62059_13,62061_2,62074_14,62090_13,62102_24,62114_0,62117_0,62159_24,62210_8,62222_25,62251_6,62344_23,62448_0,62564_25,62601_19,62631_15,62705_14,62718_2,62729_4,62773_0,62781_8,62801_0,62831_11,62855_24,62931_24,62961_11,62963_2,63008_15,63043_8,63052_11,63074_22,63130_3,63155_21,63155_23,63203_24,63225_1,63244_21,63270_24,63360_4,63362_21,63378_13,63381_1,63437_13,63503_21,63532_5,63552_12,63632_13,63689_7,63709_21,63740_3,63749_23,63753_0,63778_4,63811_25,63903_23,63948_18,63964_15,63970_6,63970_8,63986_11,64012_22,64026_23,64075_18,64117_1,64129_12,64196_11,64210_0,64302_12,64306_11,64318_13,64318_22,64324_13,64342_3,64344_4,64356_12,64636_26,64692_24,64745_26,64749_15,64857_5,64920_12,64925_15,64934_0,64992_2,65011_3,65016_3,65143_0,65158_0,65174_26,65268_5,65278_2,65339_26,65359_11,65365_19,65372_14,65390_4,65396_15,65442_21,65454_13,65470_18,65522_3,65531_15,65535_8,65539_15,65542_2,65546_13,65549_26,65609_22,65627_1,65627_3,65690_2,65709_8,65730_26,65738_5,65748_20,65855_0,65860_14,65879_23,65882_2,65930_4,65933_12,65942_2,65949_14,65954_21,65978_26,65987_18,66003_3,66013_1,66019_15,66029_5,66045_0,66049_0,66055_25,66066_25,66092_6,66109_0,66135_7,66139_24,66310_6,66336_5,66441_12,66519_24,66559_0,66597_14,66615_18,66721_25,66729_25,66745_5,66764_25,66851_23,66859_24,66859_25,66862_6,66891_6,66914_24,66933_25,66939_7,66941_23,66953_3,66957_22,66990_0,67009_13,67041_22,67045_1,67056_0,67071_1,67071_2,67074_1,67074_0,67075_0,67119_21,67133_13,67164_24,67176_3,67224_22,67243_21,67245_26,67253_23,67386_24,67401_4,67414_26,67430_20,67575_23,67585_23,67591_21,67615_21,67625_21,67636_13,67640_20,67692_21,67736_2,67753_22,67778_13,67785_25,67821_6,67827_23,67856_23,67910_0,67924_14,67967_25,67996_20,68019_26,68032_13,68042_12,68098_6,68106_15,68142_12,68281_26,68287_22,68483_3,68483_19,68510_25,68528_23,68535_0,68588_8,68592_4,68627_5,68645_20,68661_15,68729_21,68923_22,68948_19,68963_15,68991_14,69125_4,69125_18,69158_12,69178_26,69189_15,69193_2,69225_2,69238_25,69238_26,69268_8,69272_0,69376_7,69396_5,69447_1,69465_1,69492_26,69547_23,69560_14,69622_19,69647_25,69674_2,69684_20,69698_24,69699_24,69702_26,69706_2,69713_2,69713_1,69876_2,69882_13,69883_14,69885_23,69894_2,69894_0,69904_13,69986_2,69998_3,69999_18,70042_26,70071_1,70105_26,70225_25,70296_5,70343_12,70385_15,70457_11,70499_0,70511_20,70514_0,70529_22,70567_7,70585_26,70625_26,70648_6,70674_11,70674_24,70676_25,70703_20,70737_3,70741_1,70789_13,70834_0,70851_5,70929_14,70963_23,70973_24,71019_21,71187_6,71189_12,71196_0,71318_11,71342_26,71388_15,71392_4,71398_8,71482_11,71486_15,71501_0,71782_25,71823_4,71837_26,71874_14,71944_14,71954_0,72030_0,72046_14,72051_20,72055_12,72063_5,72066_4,72099_11,72118_6,72144_4,72173_26,72198_5,72208_21,72239_23,72265_15,72455_25,72465_6,72501_26,72561_3,72643_1,72649_25,72667_7,72669_8,72720_0,72724_26,72761_14,72763_19,72767_7,72783_21,72789_22,72793_15,72798_25,72798_0,72803_5,72817_26,72819_23,72832_1,72860_26,72878_2,72932_0,72943_11,72961_12,72968_25,73017_22,73044_19,73113_26,73148_1,73169_2,73210_23,73214_12,73222_25,73240_22,73262_6,73290_5,73358_11,73363_3,73448_11,73470_26,73535_23,73558_7,73591_4,73597_21,73606_24,73632_26,73735_15,73744_21,73750_22,73758_20,73868_24,73923_8,73932_26,73963_26,74041_12,74043_25,74057_4,74115_2,74138_3,74147_12,74167_13,74201_13,74207_11,74217_3,74240_25,74330_5,74350_6,74382_26,74390_15,74435_1,74485_1,74544_15,74562_15,74578_14,74588_24,74610_13,74618_6,74642_20,74648_0,74659_23,74679_8,74688_25,74694_1,74804_23,74844_2,74879_0,74925_12,74925_20,74928_8,74983_26,75104_21,75201_21,75207_15,75241_19,75253_26,75316_23,75358_11,75399_25,75423_20,75508_26,75524_0,75540_26,75574_13,75608_24,75678_23,75698_23,75720_25,75732_11,75761_3,75841_4,75843_4,75849_26,75866_5,75878_2,75907_26,75918_11,75920_26,75927_1,75950_12,75967_24,75975_4,75988_14,75999_23,76011_7,76019_3,76035_25,76055_21,76064_0,76130_13,76135_13,76153_15,76154_25,76192_15,76219_26,76229_23,76255_11,76296_21,76300_6,76302_2,76316_0,76347_11,76349_15,76366_5,76470_2,76513_15,76520_6,76546_2,76546_4,76546_13,76560_3,76564_12,76568_1,76568_21,76572_15,76586_13,76628_21,76655_0,76668_13,76698_22,76758_5,76842_3,76872_21,76917_2,76942_15,76946_11,77014_26,77034_23,77036_4,77052_5,77078_18,77084_0,77090_21,77108_23,77124_24,77195_11,77307_2,77319_6,77337_1,77362_13,77368_5,77412_12,77412_23,77487_1,77509_21,77561_20,77565_14,77592_14,77665_4,77671_21,77757_13,77763_25,77765_4,77787_20,77810_4,77854_8,77870_21,77902_11,77918_12,77950_4,77974_26,77976_0,77993_20,77995_13,78099_24,78105_25,78131_15,78159_21,78250_23,78254_1,78316_5,78322_13,78330_0,78338_21,78369_15,78399_26,78402_26,78495_25,78501_3,78503_1,78505_23,78511_12,78521_24,78553_22,78720_13,78733_18,78757_26,78887_4,78934_26,78963_12,78981_14,79002_3,79081_18,79098_26,79155_1,79274_24,79288_3,79306_14,79401_23,79432_22,79437_20,79444_4,79516_4,79567_25,79571_6,79609_14,79655_11,79657_20,79667_19,79688_0,79691_1,79691_0,79707_18,79709_2,79715_2,79717_26,79721_2,79807_22,79824_14,79824_25,79836_11,79852_21,79950_22,80017_5,80173_22,80193_21,80400_21,80438_14,80565_12,80577_11,80677_0,80746_4,80767_26,80767_25,80788_7,80799_6,80812_6,80840_0,80975_2,81075_14,81077_14,81102_26,81180_7,81208_24,81237_24,81303_11,81313_11,81336_2,81352_4,81354_0,81435_23,81492_15,81507_26,81515_22,81552_20,81578_15,81609_1,81609_2,81618_5,81633_13,81664_12,81678_12,81699_24,81709_5,81736_4,81738_18,81747_1,81751_4,81763_7,81802_20,81803_12,81827_3,81842_6,81868_11,81872_25,81913_26,81960_13,81962_11,81967_3,81980_14,81995_18,81997_19,82126_15,82138_26,82198_26,82285_0,82342_20,82371_15,82458_18,82526_26,82561_23,82581_12,82595_12,82702_23,82731_24,82774_25,82778_13,82855_4,82883_24,82922_1,83008_0,83009_6,83015_24,83045_3,83098_4,83099_13,83105_5,83113_12,83193_3,83214_11,83234_6,83266_4,83284_25,83309_3,83362_3,83395_22,83402_20,83436_12,83455_0,83455_1,83471_24,83487_2,83496_6,83500_0,83506_21,83528_21,83620_0,83622_11,83655_20,83719_8,83763_20,83806_6,83867_6,83875_18,83903_21,83912_25,83914_6,83958_21,83969_11,83974_15,84051_11,84058_25,84073_24,84154_2,84216_7,84313_14,84342_18,84370_25,84384_4,84433_22,84461_1,84483_11,84582_7,84581_21,84583_5,84587_18,84606_11,84610_21,84633_22,84640_26,84703_19,84703_24,84707_5,84719_1,84726_14,84739_26,84786_8,84791_3,84821_1,84821_14,84833_1,84842_18,84842_26,84878_23,84900_0,84919_14,84943_4,84943_20,85011_20,85067_8,85090_7,85108_5,85114_26,85128_21,85197_24,85246_3,85278_21,85286_4,85340_24,85344_24,85354_22,85432_0,85453_0,85476_7,85508_23,85512_1,85536_6,85536_20,85656_7,85751_6,85767_24,85991_4,85997_23,86034_1,86034_2,86081_24,86083_13,86096_24,86169_20,86213_3,86221_15,86237_26,86259_25,86263_21,86310_14,86392_8,86419_1,86435_14,86442_0,86445_26,86453_18,86491_2,86514_23,86526_14,86530_0,86549_12,86556_6,86610_12,86699_22
pop
A03,	0103	0204	0103	0404	0204	0104	0202	0202	0101	0204	0204	0303	0202	0404	0204	0204	0203	0303	0202	0303	0202	0404	0303	0202	0404	0202	0101	0204	0101	0101	0203	0202	0202	0204	0404	0202	0104	0303	0204	0202	0202	0202	0404	0303	0101	0202	0101	0101	0204	0202	0103	0103	0202	0202	0303	0101	0104	0202	0404	0404	0000	0103	0204	0404	0303	0303	0104	0404	0104	0404	0202	0202	0303	0101	0103	0204	0404	0202	0102	0203	0103	0304	0303	0202	0303	0202	0404	0303	0101	0104	0101	0204	0202	0102	0103	0101	0202	0101	0303	0204	0103	0104	0303	0202	0202	0404	0303	0202	0202	0101	0202	0202	0104	0202	0303	0102	0101	0204	0104	0404	0101	0303	0204	0303	0101	0303	0303	0202	0202	0202	0303	0404	0103	0101	0202	0101	0204	0103	0404	0101	0404	0202	0303	0404	0404	0404	0303	0202	0104	0303	0303	0404	0404	0202	0101	0101	0202	0303	0103	0202	0303	0404	0102	0202	0303	0101	0404	0303	0202	0404	0101	0202	0204	0404	0202	0303	0101	0404	0103	0202	0202	0404	0204	0101	0103	0204	0202	0404	0204	0103	0202	0202	0303	0204	0303	0204	0404	0202	0202	0303	0202	0103	0303	0101	0204	0103	0202	0404	0203	0101	0404	0303	0303	0404	0204	0202	0303	0204	0303	0404	0101	0404	0101	0101	0404	0303	0202	0304	0103	0404	0204	0103	0102	0204	0103	0404	0104	0303	0303	0103	0404	0204	0202	0202	0202	0404	0203	0303	0202	0000	0202	0404	0404	0404	0103	0101	0204	0204	0303	0303	0404	0303	0101	0202	0202	0404	0202	0103	0202	0101	0101	0202	0404	0404	0202	0303	0303	0202	0104	0204	0101	0304	0204	0103	0000	0303	0202	0202	0202	0303	0104	0000	0101	0204	0202	0104	0103	0404	0101	0404	0303	0404	0101	0404	0103	0202	0202	0202	0101	0101	0101	0101	0101	0304	0203	0404	0204	0303	0303	0103	0202	0202	0303	0202	0404	0404	0202	0202	0204	0101	0000	0101	0203	0204	0404	0204	0101	0404	0404	0202	0404	0404	0204	0202	0404	0404	0202	0202	0103	0304	0303	0303	0303	0304	0202	0101	0303	0303	0103	0202	0303	0101	0202	0404	0104	0202	0101	0203	0203	0404	0101	0202	0404	0303	0204	0103	0303	0404	0303	0000	0303	0404	0202	0303	0404	0202	0202	0202	0101	0404	0101	0101	0101	0101	0103	0303	0101	0204	0303	0404	0303	0204	0202	0303	0101	0202	0303	0202	0202	0204	0101	0202	0204	0303	0202	0102	0000	0101	0103	0103	0303	0000	0404	0303	0202	0101	0101	0404	0303	0303	0404	0304	0202	0303	0404	0404	0303	0304	0103	0202	0303	0202	0000	0000	0304	0404	0202	0303	0101	0202	0303	0404	0101	0404	0404	0101	0202	0101	0204	0303	0303	0303	0202	0101	0202	0203	0303	0202	0101	0303	0303	0203	0202	0404	0204	0204	0303	0103	0303	0202	0404	0103	0101	0202	0303	0101	0303	0303	0204	0103	0404	0101	0204	0303	0202	0303	0103	0103	0204	0303	0202	0202	0202	0404	0303	0202	0103	0303	0202	0202	0202	0104	0000	0303	0202	0202	0103	0103	0204	0202	0202	0103	0202	0404	0404	0304	0104	0303	0101	0404	0202	0102	0303	0202	0303	0202	0204	0103	0303	0202	0202	0000	0202	0303	0404	0103	0202	0404	0103	0404	0303	0404	0303	0204	0101	0103	0202	0101	0303	0404	0303	0101	0101	0101	0101	0202	0303	0202	0101	0202	0404	0404	0303	0303	0103	0101	0101	0103	0202	0202	0202	0404	0303	0404	0202	0303	0103	0101	0404	0101	0303	0202	0103	0204	0202	0204	0303	0404	0303	0103	0303	0101	0202	0303	0404	0101	0101	0202	0202	0103	0404	0204	0103	0204	0204	0303	0101	0303	0303	0202	0404	0303	0202	0101	0204	0404	0404	0404	0202	0204	0202	0204	0303	0203	0303	0204	0303	0303	0202	0404	0303	0101	0303	0101	0303	0303	0204	0404	0303	0303	0404	0303	0303	0202	0404	0202	0101	0101	0404	0404	0404	0303	0303	0103	0303	0303	0103	0101	0303	0101	0404	0303	0202	0202	0303	0404	0101	0101	0303	0202	0202	0303	0000	0202	0303	0404	0202	0303	0101	0103	0204	0103	0101	0303	0202	0102	0101	0104	0203	0404	0303	0303	0303	0101	0404	0303	0303	0404	0303	0204	0101	0202	0202	0303	0303	0101	0203	0202	0101	0404	0404	0101	0303	0404	0303	0101	0404	0203	0404	0204	0103	0101	0404	0303	0000	0303	0303	0103	0404	0101	0000	0101	0202	0202	0404	0103	0303	0404	0202	0101	0103	0303	0303	0303	0103	0303	0404	0101	0202	0202	0303	0101	0303	0101	0000	0202	0101	0101	0303	0202	0303	0404	0303	0101	0202	0101	0202	0202	0304	0102	0404	0303	0101	0404	0404	0404	0202	0202	0404	0101	0404	0202	0101	0204	0204	0000	0101	0202	0303	0404	0202	0303	0303	0202	0404	0000	0303	0202	0204	0202	0103	0202	0101	0101	0404	0303	0404	0101	0202	0202	0202	0101	0303	0303	0104	0103	0404	0303	0204	0202	0103	0303	0204	0404	0204	0304	0202	0202	0303	0202	0202	0303	0103	0404	0101	0202	0202	0101	0202	0202	0202	0204	0203	0204	0000	0204	0202	0404	0303	0303	0303	0303	0303	0204	0202	0101	0303	0202	0404	0202	0103	0202	0202	0404	0103	0202	0303	0103	0304	0202	0101	0202	0303	0203	0103	0404	0303	0000	0303	0202	0202	0404	0202	0101	0303	0404	0101	0303	0303	0203	0303	0101	0303	0202	0202	0101	0404	0102	0204	0404	0303	0404	0101	0303	0303	0103	0203	0204	0404	0303	0404	0404	0103	0204	0204	0303	0204	0000	0202	0101	0101	0303	0202	0404	0303	0303	0202	0101	0101	0203	0303	0303	0101	0101	0303	0303	0101	0303	0303	0203	0303	0303	0204	0303	0303	0303	0303	0202	0202	0204	0303	0202	0204	0303	0101	0404	0000	0202	0103	0303	0101	0303	0404	0202	0404	0202	0101	0404	0404	0303	0202	0202	0000	0303	0103	0404	0304	0101	0303	0000	0303	0303	0103	0103	0103	0303	0304	0202	0202	0202	0404	0104	0303	0203	0101	0303	0404	0303	0303	0202	0101	0202	0202	0101	0404	0303	0202	0203	0303	0103	0103	0203	0204	0202	0303	0202	0202	0101	0404	0404	0202	0303	0303	0303	0202	0202	0202	0404	0202	0404	0303	0404	0202	0404	0404	0404	0101	0303	0202	0303	0202	0404	0303	0101	0101	0103	0102	0103	0303	0202	0404	0404	0404	0404	0101	0303	0303	0303	0404	0404	0303	0303	0202	0103	0202	0303	0204	0103	0101	0303	0303	0304	0101	0101	0101	0303	0101	0404	0203	0101	0204	0202	0101	0204	0101	0202	0000	0404	0204	0404	0303	0103	0101	0204	0304	0404	0102	0103	0103	0204	0404	0303	0303	0101	0202	0303	0303	0404	0101	0202	0404	0103	0103	0204	0202	0202	0101	0103	0101	0102	0202	0404	0303	0103	0303	0202	0202	0104	0202	0202	0103	0203	0204	0202	0204	0203	0101	0101	0202	0202	0101	0404	0303	0303	0303	0404	0303	0404	0202	0202	0303	0404	0202	0204	0202	0303	0204	0303	0202	0303	0303	0404	0404	0404	0404	0404	0303	0202	0202	0202	0204	0103	0103	0103	0202	0303	0203	0202	0303	0103	0101	0202	0204	0404	0103	0404	0303	0303	0204	0202	0101	0101	0202	0101	0101	0202	0404	0101	0202	0303	0202	0101	0404	0303	0303	0101	0101	0404	0303	0101	0404	0202	0101	0202	0404	0404	0303	0202	0103	0101	0202	0103	0404	0202	0000	0303	0303	0303	0101	0304	0202	0404	0202	0202	0202	0404	0202	0202	0404	0103	0101	0103	0303	0304	0101	0102	0303	0101	0303	0204	0203	0303	0204	0303	0304	0404	0101	0202	0404	0303	0202	0404	0204	0102	0404	0101	0303	0202	0303	0303	0303	0404	0303	0404	0202	0303	0202	0203	0202	0202	0202	0202	0101	0404	0101	0101	0204	0202	0204	0204	0103	0103	0303	0204	0304	0202	0303	0303	0202	0303	0202	0202	0404	0202	0303	0202	0404	0303	0202	0203	0202	0202	0202	0101	0404	0404	0303	0303	0202	0202	0104	0202	0303	0204	0202	0103	0303	0101	0101	0202	0204	0404	0303	0101	0101	0303	0204	0103	0202	0204	0103	0404	0202	0103	0202	0103	0404	0404	0404	0202	0101	0303	0103	0303	0101	0101	0404	0404	0104	0202	0303	0303	0202	0101	0404	0103	0404	0101	0303	0202	0404	0101	0303	0202	0303	0202	0101	0202	0404	0103	0303	0204	0404	0404	0202	0303	0202	0000	0303	0202	0304	0303	0202	0404	0303	0204	0202	0202	0101	0404	0404	0303	0202	0303	0202	0202	0101	0303	0404	0103	0404	0202	0101	0404	0104	0404	0204	0101	0303	0204	0204	0103	0303	0103	0303	0404	0204	0000	0102	0202	0304	0202	0101	0104	0202	0103	0204	0103	0303	0303	0404	0101	0303	0103	0304	0202	0202	0103	0202	0103	0303	0303	0101	0204	0404	0202	0202	0404	0202	0202	0101	0303	0202	0101	0303	0404	0202	0404	0303	0101	0404	0404	0204	0404	0202	0103	0204	0204	0404	0303	0101	0404	0303	0104	0303	0204	0404	0104	0204	0101	0303	0303	0404	0000	0303	0404	0103	0303	0303	0202	0204	0204	0103	0101	0303	0202	0202	0303	0303	0202	0202	0303	0204	0202	0303	0103	0303	0101	0202	0202	0303	0303	0303	0202	0103	0404	0404	0404	0101	0303	0404	0202	0404	0202	0101	0000	0202	0204	0101	0101	0000	0103	0202	0303	0202	0103	0303	0303	0303	0103	0103	0204	0101	0101	0202	0202	0202	0103	0000	0404	0204	0204	0404	0202	0404	0404	0204	0104	0303	0102	0204	0303	0303	0404	0000	0103	0303	0303	0202	0203	0303	0303	0202	0103	0101	0303	0000	0202	0202	0101	0303	0303	0304	0303	0101	0101	0101	0202	0303	0101	0303	0303	0202	0202	0202	0202	0000	0303	0303	0101	0101	0202	0101	0404	0202	0404	0202	0404	0101	0404	0101	0303	0202	0202	0202	0303	0303	0204	0304	0303	0202	0303	0404	0202	0101	0000	0202	0404	0202	0202	0303	0303	0303	0303	0404	0204	0202	0202	0204	0303	0303	0101	0202	0204	0303	0404	0101	0000	0404	0303	0103	0303	0103	0304	0103	0404	0202	0303	0103	0404	0103	0303	0303	0303	0103	0303	0101	0303	0303	0202	0202	0404	0202	0103	0303	0102	0303	0404	0101	0202	0101	0101	0202	0303	0101	0103	0101	0303	0404	0404	0303	0404	0101	0303	0404	0202	0103	0103	0202	0303	0101	0303	0101	0202	0303	0000	0304	0103	0202	0202	0404	0404	0303	0103	0101	0404	0103	0103	0303	0101	0303	0202	0103	0202	0202	0404	0303	0202	0101	0101	0101	0000	0000	0404	0303	0104	0101	0202	0303	0303	0202	0101	0101	0101	0101	0204	0303	0103	0101	0101	0303	0303	0103	0204	0202	0203	0101	0303	0303	0304	0103	0404	0303	0101	0101	0204	0404	0202	0103	0303	0101	0102	0303	0404	0202	0202	0202	0204	0101	0303	0303	0101	0303	0303	0303	0404	0202	0303	0404	0101	0404	0202	0101	0404	0204	0102	0303	0303	0202	0202	0303	0303	0303	0101	0202	0202	0103	0101	0202	0303	0404	0103	0202	0303	0303	0103	0202	0202	0101	0000	0303	0303	0101	0101	0103	0202	0404	0404	0404	0103	0303	0101	0203	0204	0202	0202	0303	0202	0101	0404	0202	0202	0204	0202	0103	0101	0202	0303	0101	0303	0202	0204	0202	0204	0202	0404	0202	0204	0303	0204	0303	0202	0202	0303	0202	0101	0101	0404	0204	0103	0404	0303	0202	0202	0303	0404	0202	0303	0404	0303	0303	0404	0303	0101	0203	0303	0303	0204	0202	0404	0000	0303	0202	0404	0202	0303	0101	0404	0000	0303	0202	0303	0101	0303	0101	0101	0303	0404	0101	0101	0103	0101	0101	0202	0303	0103	0101	0202	0303	0101	0104	0103	0202	0202	0202	0101	0303	0202	0303	0104	0303	0303	0101	0303	0204	0202	0404	0303	0404	0101	0202	0101	0404	0103	0000	0204	0104	0000	0103	0101	0202	0101	0101	0101	0103	0404	0101	0101	0101	0103	0204	0204	0103	0204	0202	0104	0202	0303	0202	0404	0202	0303	0101	0204	0303	0303	0303	0202	0101	0204	0303	0404	0404	0204	0202	0303	0202	0303	0101	0303	0202	0303	0101	0303	0202	0303	0303	0204	0202	0303	0404	0101	0102	0202	0202	0303	0303	0303	0202	0404	0103	0204	0202	0303	0404	0404	0101	0303	0202	0104	0204	0000	0204	0202	0404	0303	0303	0101	0303	0404	0303	0303	0303	0103	0202	0404	0303	0203	0204	0103	0103	0103	0303	0204	0204	0101	0102	0204	0101	0202	0204	0202	0101	0404	0204	0103	0404	0202	0204	0103	0404	0101	0104	0404	0202	0404	0101	0404	0101	0102	0404	0303	0303	0202	0202	0202	0303	0404	0202	0103	0303	0404	0202	0202	0103	0101	0101	0303	0101	0202	0404	0303	0404	0101	0202	0202	0101	0103	0202	0204	0204	0104	0404	0404	0304	0202	0103	0404	0103	0303	0101	0204	0303	0404	0202	0303	0303	0101	0303	0303	0204	0404	0204	0103	0202	0104	0303	0202	0202	0404	0303	0404	0104	0202	0404	0303	0101	0303	0404	0202	0202	0000	0204	0202	0404	0404	0303	0404	0404	0204	0202	0303	0202	0202	0104	0000	0303	0303	0103	0202	0202	0202	0202	0202	0303	0101	0303	0202	0303	0203	0202	0404	0204	0103	0101	0202	0202	0101	0303	0404	0202	0202	0204	0202	0303	0202	0303	0303	0404	0101	0404	0303	0202	0303	0202	0404	0404	0202	0103	0303	0202	0404	0204	0204	0104	0101	0303	0202	0202	0101	0202	0202	0303	0303	0303	0101	0303	0202	0303	0303	0303	0103	0000	0202	0101	0104	0404	0404	0404	0303	0404	0303	0303	0303	0202	0101	0202	0202	0303	0103	0303	0202	0202	0103	0202	0101	0303	0202	0204	0204	0103	0204	0303	0404	0101	0404	0404	0103	0202	0202	0303	0404	0303	0304	0303	0202	0103	0202	0202	0103	0202	0303	0103	0101	0404	0303	0303	0204	0103	0103	0303	0202	0303	0202	0303	0404	0202	0101	0101	0101	0202	0204	0103	0101	0202	0202	0102	0303	0202	0304	0404	0303	0202	0103	0202	0202	0101	0101	0404	0202	0303	0303	0404	0202	0303	0303	0404	0303	0303	0101	0101	0101	0101	0202	0303	0303	0303	0101	0303	0404	0303	0404	0202	0202	0202	0404	0202	0202	0303	0303	0202	0202	0202	0303	0101	0303	0202	0204	0202	0303	0202	0303	0101	0202	0303	0101	0104	0104	0202	0303	0303	0204	0303	0103	0404	0101	0204	0101	0204	0101	0303	0303	0204	0204	0102	0202	0202	0303	0303	0303	0103	0202	0404	0103	0204	0303	0101	0101	0103	0404	0303	0303	0303	0303	0101	0303	0202	0204	0103	0304	0404	0303	0202	0404	0202	0101	0202	0303	0404	0303	0303	0101	0103	0202	0404	0101	0101	0204	0303	0102	0303	0303	0101	0101	0303	0303	0204	0202	0101	0404	0404	0404	0202	0101	0303	0404	0303	0404	0404	0101	0104	0103	0404	0202	0202	0303	0404	0303	0303	0202	0404	0303	0202	0303	0103	0202	0000	0404	0404	0103	0303	0204	0303	0303	0103	0304	0103	0204	0101	0000	0202	0404	0101	0404	0101	0101	0303	0203	0101	0101	0202	0202	0202	0103	0204	0204	0204	0204	0303	0202	0303	0000	0104	0104	0202	0202	0202	0303	0204	0303	0202	0101	0404	0303	0303	0303	0104	0303	0303	0303	0404	0101	0101	0404	0101	0303	0101	0101	0101	0303	0101	0103	0404	0202	0303	0202	0303	0303	0202	0202	0101	0204	0103	0303	0101	0101	0202	0404	0303	0202	0202	0101	0101	0101	0202	0202	0204	0202	0101	0103	0202	0404	0101	0303	0303	0202	0204	0103	0404	0303	0101	0103	0101	0103	0204	0102	0202	0404	0204	0103	0404	0204	0101	0404	0204	0204	0202	0103	0000	0202	0101	0204	0202	0000	0303	0303	0202	0303	0404	0404	0101	0103	0104	0103	0204	0000	0303	0303	0303	0101	0103	0101	0303	0203	0204	0303	0000	0000	0202	0303	0303	0303	0202	0101	0101	0404	0202	0101	0202	0303	0202	0303	0202	0303	0404	0101	0101	0404	0303	0304	0303	0303	0202	0303	0303	0404	0202	0404	0303	0103	0303	0303	0101	0102	0303	0202	0202	0404	0303	0101	0202	0303	0404	0103	0202	0404	0304	0101	0202	0202	0303	0202	0202	0404	0303	0303	0303	0101	0101	0202	0202	0101	0404	0202	0202	0404	0204	0202	0202	0101	0101	0202	0404	0204	0204	0202	0101	0303	0404	0404	0202	0202	0202	0103	0102	0202	0202	0303	0202
A04,	0103	0202	0103	0202	0202	0404	0202	0202	0101	0404	0202	0303	0202	0404	0404	0404	0202	0303	0202	0103	0204	0204	0304	0000	0404	0202	0101	0000	0101	0103	0202	0000	0202	0404	0404	0202	0404	0303	0000	0202	0202	0204	0204	0304	0101	0202	0101	0101	0204	0202	0303	0101	0202	0202	0103	0101	0404	0202	0202	0404	0303	0000	0404	0404	0103	0303	0101	0404	0101	0404	0000	0202	0103	0103	0101	0000	0404	0204	0102	0203	0101	0303	0404	0204	0303	0202	0104	0303	0101	0104	0101	0404	0000	0102	0103	0101	0202	0303	0303	0202	0303	0101	0303	0202	0202	0404	0303	0202	0202	0101	0102	0204	0000	0102	0303	0101	0101	0202	0101	0304	0103	0000	0204	0303	0101	0103	0303	0203	0202	0202	0303	0404	0303	0101	0202	0101	0202	0101	0404	0101	0204	0202	0303	0404	0303	0404	0103	0204	0101	0000	0303	0404	0404	0101	0101	0101	0202	0303	0101	0204	0303	0404	0101	0404	0303	0101	0404	0303	0202	0000	0000	0203	0202	0404	0202	0103	0101	0404	0103	0202	0202	0101	0202	0103	0103	0202	0202	0304	0404	0303	0202	0202	0303	0404	0000	0000	0204	0202	0202	0303	0202	0303	0303	0101	0202	0103	0202	0404	0203	0101	0404	0303	0303	0404	0202	0202	0303	0202	0101	0404	0101	0404	0303	0303	0204	0103	0204	0000	0101	0202	0204	0303	0000	0202	0303	0404	0104	0303	0303	0101	0404	0204	0202	0202	0102	0104	0303	0000	0202	0000	0204	0304	0104	0104	0303	0000	0204	0204	0303	0303	0404	0103	0101	0202	0202	0404	0102	0103	0202	0101	0101	0202	0404	0202	0202	0303	0101	0202	0404	0000	0101	0404	0202	0101	0000	0303	0202	0000	0202	0303	0404	0000	0102	0202	0204	0101	0303	0404	0101	0404	0000	0000	0101	0000	0303	0202	0000	0203	0000	0101	0101	0202	0101	0303	0000	0404	0204	0303	0303	0303	0000	0202	0303	0202	0000	0404	0202	0202	0404	0101	0101	0404	0303	0404	0404	0204	0101	0404	0404	0202	0202	0204	0404	0202	0404	0404	0202	0404	0000	0404	0303	0303	0303	0304	0202	0000	0303	0303	0303	0202	0303	0101	0000	0404	0101	0204	0101	0202	0303	0404	0102	0202	0404	0202	0204	0101	0303	0404	0103	0404	0303	0204	0202	0303	0303	0202	0202	0202	0101	0000	0101	0101	0303	0102	0303	0303	0000	0404	0303	0404	0303	0404	0204	0303	0103	0202	0303	0202	0202	0202	0103	0202	0204	0101	0202	0202	0404	0104	0303	0303	0303	0101	0204	0303	0202	0101	0101	0000	0101	0303	0104	0304	0101	0303	0404	0404	0303	0304	0103	0202	0303	0202	0000	0000	0304	0000	0202	0303	0101	0000	0303	0404	0101	0404	0404	0101	0202	0101	0204	0103	0202	0303	0000	0101	0000	0303	0303	0202	0101	0303	0303	0000	0000	0204	0204	0202	0303	0101	0303	0202	0000	0303	0303	0202	0303	0101	0303	0303	0202	0303	0404	0303	0202	0303	0102	0303	0303	0103	0204	0303	0202	0204	0204	0204	0303	0202	0303	0303	0202	0202	0202	0104	0103	0103	0202	0204	0103	0101	0404	0202	0202	0303	0202	0404	0404	0000	0404	0303	0101	0404	0202	0202	0103	0202	0303	0202	0404	0303	0303	0202	0202	0202	0202	0103	0000	0103	0204	0404	0103	0404	0303	0404	0303	0204	0101	0103	0204	0103	0103	0404	0303	0101	0101	0000	0101	0102	0101	0202	0101	0202	0404	0404	0103	0303	0103	0404	0101	0103	0202	0202	0404	0404	0303	0404	0202	0303	0103	0103	0204	0101	0303	0204	0000	0202	0202	0404	0303	0204	0303	0103	0103	0101	0202	0103	0404	0101	0000	0000	0202	0000	0404	0204	0101	0202	0202	0303	0104	0103	0000	0202	0404	0303	0202	0202	0202	0404	0404	0404	0202	0202	0000	0202	0000	0303	0101	0202	0303	0101	0202	0202	0303	0101	0303	0101	0303	0303	0202	0404	0103	0103	0204	0303	0303	0202	0404	0202	0000	0101	0202	0202	0000	0303	0303	0103	0303	0103	0103	0101	0303	0104	0204	0103	0202	0202	0303	0404	0101	0101	0000	0202	0202	0303	0202	0203	0000	0202	0202	0103	0101	0101	0202	0101	0101	0303	0202	0101	0000	0104	0303	0404	0303	0303	0303	0101	0404	0303	0303	0404	0303	0202	0101	0202	0202	0303	0303	0000	0303	0303	0101	0202	0404	0102	0303	0404	0101	0101	0000	0203	0000	0404	0000	0103	0000	0303	0303	0303	0303	0303	0404	0101	0303	0101	0404	0204	0404	0101	0000	0404	0202	0101	0103	0303	0303	0000	0101	0303	0404	0101	0202	0204	0303	0103	0303	0103	0303	0000	0104	0103	0000	0202	0303	0404	0303	0101	0202	0103	0202	0202	0304	0202	0304	0303	0101	0404	0104	0404	0000	0204	0000	0101	0000	0202	0101	0000	0204	0202	0101	0000	0303	0404	0202	0303	0303	0000	0404	0000	0303	0204	0202	0202	0303	0202	0000	0101	0104	0101	0202	0101	0202	0202	0202	0000	0303	0103	0000	0303	0404	0103	0202	0000	0303	0303	0404	0204	0404	0304	0202	0202	0000	0204	0000	0303	0101	0204	0303	0202	0000	0101	0202	0202	0202	0202	0203	0404	0103	0204	0202	0404	0303	0303	0303	0000	0303	0000	0202	0103	0303	0202	0204	0202	0303	0202	0202	0404	0101	0202	0303	0101	0000	0202	0303	0102	0303	0202	0103	0404	0303	0000	0103	0204	0204	0404	0202	0303	0101	0000	0303	0404	0303	0203	0103	0303	0101	0202	0000	0101	0404	0102	0000	0000	0103	0000	0101	0103	0303	0303	0303	0404	0204	0303	0202	0404	0303	0202	0204	0303	0202	0000	0202	0303	0101	0303	0202	0404	0303	0303	0202	0101	0101	0000	0303	0303	0101	0101	0103	0303	0103	0000	0303	0202	0103	0000	0404	0303	0303	0303	0303	0202	0202	0404	0303	0202	0204	0303	0101	0404	0404	0204	0303	0000	0303	0303	0404	0204	0404	0202	0101	0404	0204	0303	0202	0202	0000	0303	0101	0202	0303	0101	0303	0204	0303	0303	0303	0303	0101	0303	0304	0202	0202	0000	0404	0404	0303	0202	0101	0000	0404	0101	0103	0102	0101	0202	0202	0101	0404	0303	0202	0202	0303	0303	0101	0303	0204	0202	0000	0204	0202	0101	0404	0000	0204	0303	0103	0303	0202	0202	0202	0000	0202	0404	0303	0202	0202	0404	0404	0404	0404	0303	0202	0303	0202	0104	0303	0000	0103	0000	0102	0103	0303	0000	0204	0404	0304	0204	0103	0303	0303	0303	0404	0404	0303	0103	0202	0303	0204	0103	0202	0000	0103	0404	0304	0404	0000	0101	0102	0303	0101	0000	0303	0101	0404	0204	0101	0202	0101	0202	0303	0404	0404	0404	0000	0303	0101	0202	0404	0404	0102	0303	0103	0204	0204	0303	0303	0101	0204	0303	0303	0000	0303	0202	0404	0103	0000	0202	0202	0202	0000	0103	0101	0102	0202	0404	0303	0000	0303	0202	0202	0404	0202	0202	0101	0303	0202	0202	0202	0202	0101	0000	0202	0204	0101	0404	0103	0303	0103	0202	0303	0404	0000	0202	0303	0000	0202	0404	0204	0000	0202	0303	0202	0303	0303	0404	0404	0404	0404	0204	0303	0202	0202	0202	0202	0303	0103	0101	0202	0303	0303	0202	0303	0303	0000	0202	0202	0404	0103	0000	0303	0303	0202	0202	0101	0101	0202	0103	0101	0101	0202	0101	0202	0303	0202	0101	0404	0304	0303	0102	0000	0000	0303	0101	0104	0000	0303	0202	0404	0404	0303	0204	0103	0101	0202	0101	0404	0202	0404	0303	0303	0303	0101	0404	0202	0202	0202	0202	0202	0404	0204	0202	0204	0303	0101	0303	0303	0404	0104	0102	0103	0101	0101	0000	0203	0103	0202	0303	0000	0104	0101	0202	0404	0303	0202	0404	0404	0000	0000	0202	0103	0202	0000	0303	0303	0000	0303	0404	0202	0203	0000	0000	0000	0202	0000	0202	0101	0000	0101	0101	0404	0202	0204	0404	0303	0303	0304	0404	0000	0204	0303	0303	0000	0303	0203	0204	0404	0202	0103	0202	0202	0101	0202	0203	0202	0202	0204	0101	0000	0000	0303	0303	0202	0404	0404	0202	0303	0204	0202	0303	0202	0101	0103	0202	0202	0404	0303	0101	0101	0303	0204	0103	0202	0204	0103	0204	0000	0303	0202	0103	0404	0404	0404	0202	0404	0303	0101	0303	0101	0102	0404	0404	0000	0202	0303	0303	0000	0101	0204	0103	0202	0101	0303	0202	0202	0103	0103	0202	0000	0101	0103	0202	0404	0101	0203	0202	0404	0404	0202	0303	0204	0303	0103	0204	0404	0303	0202	0000	0303	0404	0202	0202	0101	0404	0404	0101	0202	0304	0204	0202	0103	0103	0000	0303	0404	0202	0102	0404	0000	0404	0204	0101	0103	0204	0204	0101	0303	0103	0103	0202	0404	0202	0101	0000	0000	0204	0102	0101	0202	0303	0204	0103	0101	0303	0000	0101	0303	0103	0303	0202	0404	0000	0000	0303	0101	0303	0303	0404	0404	0000	0000	0404	0202	0202	0000	0303	0000	0101	0103	0404	0000	0404	0303	0101	0000	0000	0404	0404	0202	0303	0202	0202	0404	0303	0102	0404	0000	0404	0303	0202	0000	0101	0202	0000	0000	0000	0000	0204	0303	0404	0303	0303	0303	0202	0404	0202	0303	0101	0303	0202	0202	0303	0303	0000	0202	0303	0000	0202	0303	0101	0303	0102	0202	0202	0103	0303	0000	0000	0103	0404	0404	0404	0101	0000	0202	0204	0404	0202	0000	0101	0202	0404	0104	0101	0000	0303	0202	0303	0202	0303	0303	0303	0303	0000	0103	0202	0103	0103	0202	0202	0202	0101	0000	0404	0404	0000	0204	0202	0404	0101	0202	0101	0103	0102	0202	0303	0303	0204	0000	0303	0000	0303	0000	0303	0000	0303	0404	0303	0103	0303	0000	0202	0000	0101	0000	0303	0404	0303	0101	0303	0101	0202	0303	0101	0203	0303	0202	0202	0202	0202	0303	0103	0103	0103	0303	0202	0101	0101	0202	0204	0000	0204	0101	0104	0101	0303	0404	0202	0202	0000	0203	0404	0303	0303	0202	0303	0404	0000	0101	0000	0202	0404	0202	0202	0303	0303	0303	0303	0404	0202	0202	0202	0404	0203	0303	0101	0202	0204	0303	0304	0101	0000	0404	0000	0303	0303	0101	0303	0103	0404	0202	0303	0103	0000	0101	0303	0303	0000	0303	0000	0101	0303	0000	0202	0204	0404	0202	0101	0101	0202	0103	0404	0101	0202	0101	0103	0202	0000	0101	0303	0101	0303	0404	0404	0303	0404	0101	0303	0000	0202	0103	0303	0202	0303	0000	0303	0101	0202	0304	0202	0304	0000	0202	0202	0404	0404	0303	0103	0000	0404	0103	0000	0000	0101	0303	0202	0103	0202	0202	0404	0303	0204	0000	0101	0101	0303	0303	0404	0303	0104	0101	0202	0303	0303	0000	0101	0000	0101	0101	0202	0304	0101	0101	0000	0303	0303	0101	0404	0204	0203	0101	0303	0303	0404	0101	0404	0303	0101	0101	0000	0404	0202	0303	0101	0303	0102	0303	0404	0204	0202	0204	0204	0103	0103	0101	0101	0303	0303	0303	0000	0202	0103	0204	0103	0304	0202	0101	0204	0202	0202	0303	0303	0202	0202	0303	0303	0303	0303	0000	0204	0303	0101	0102	0103	0204	0103	0202	0303	0303	0303	0202	0202	0101	0303	0303	0103	0101	0101	0303	0202	0404	0000	0404	0101	0303	0101	0203	0404	0202	0404	0101	0202	0303	0404	0202	0202	0202	0202	0101	0101	0202	0000	0101	0303	0202	0404	0202	0204	0202	0404	0202	0404	0103	0204	0303	0204	0202	0303	0202	0101	0103	0404	0204	0103	0404	0103	0202	0202	0000	0404	0202	0303	0404	0303	0303	0000	0303	0103	0203	0303	0303	0204	0202	0404	0000	0303	0202	0204	0202	0303	0000	0204	0000	0303	0202	0000	0000	0303	0101	0101	0303	0204	0101	0101	0101	0101	0101	0000	0303	0101	0101	0202	0303	0101	0104	0101	0000	0202	0204	0101	0303	0202	0303	0000	0103	0101	0101	0303	0204	0202	0204	0303	0404	0101	0202	0101	0404	0101	0101	0404	0101	0404	0303	0101	0202	0101	0000	0303	0000	0303	0000	0101	0303	0103	0204	0202	0303	0404	0202	0404	0202	0303	0202	0101	0202	0103	0101	0202	0303	0303	0000	0000	0101	0204	0000	0104	0404	0202	0204	0303	0202	0000	0000	0000	0204	0303	0101	0000	0202	0303	0303	0404	0202	0303	0404	0101	0202	0202	0202	0303	0101	0303	0202	0202	0101	0000	0202	0303	0404	0404	0101	0303	0202	0404	0202	0303	0404	0000	0404	0103	0103	0101	0303	0404	0303	0303	0303	0303	0202	0404	0303	0303	0404	0303	0303	0303	0303	0202	0202	0104	0101	0204	0101	0000	0202	0204	0000	0404	0202	0101	0204	0202	0000	0101	0204	0101	0000	0404	0202	0404	0101	0204	0000	0000	0101	0303	0303	0202	0202	0202	0303	0303	0202	0303	0303	0404	0202	0202	0303	0101	0101	0303	0103	0202	0204	0303	0204	0101	0202	0204	0101	0101	0204	0404	0000	0104	0204	0204	0404	0202	0303	0204	0103	0303	0101	0204	0203	0104	0203	0303	0303	0101	0303	0303	0202	0404	0202	0303	0202	0000	0303	0404	0202	0404	0000	0000	0404	0000	0404	0000	0101	0303	0104	0204	0202	0202	0204	0202	0000	0000	0103	0202	0404	0204	0000	0303	0202	0202	0104	0303	0000	0000	0303	0202	0404	0202	0202	0202	0103	0101	0000	0000	0103	0303	0202	0404	0404	0000	0101	0202	0404	0101	0303	0204	0202	0202	0404	0101	0103	0202	0304	0303	0404	0101	0404	0203	0202	0101	0202	0204	0404	0202	0303	0303	0000	0404	0202	0404	0101	0000	0404	0202	0202	0101	0202	0204	0303	0303	0303	0000	0303	0204	0303	0303	0303	0303	0404	0202	0103	0104	0204	0404	0304	0000	0104	0103	0000	0303	0202	0101	0202	0202	0303	0303	0000	0202	0000	0101	0202	0101	0303	0202	0000	0000	0303	0404	0103	0000	0101	0104	0404	0000	0000	0202	0303	0404	0303	0303	0303	0202	0303	0202	0203	0303	0202	0000	0103	0303	0404	0303	0202	0204	0101	0303	0103	0204	0303	0000	0303	0404	0202	0101	0000	0101	0202	0404	0303	0101	0202	0204	0202	0103	0202	0304	0204	0304	0204	0303	0202	0202	0104	0101	0104	0203	0303	0000	0404	0202	0303	0303	0404	0303	0303	0102	0101	0103	0101	0404	0303	0101	0303	0101	0304	0404	0303	0404	0000	0202	0202	0303	0202	0202	0303	0101	0404	0202	0202	0101	0103	0303	0404	0204	0102	0303	0202	0000	0103	0202	0303	0101	0404	0101	0202	0303	0000	0202	0304	0303	0000	0103	0404	0101	0000	0101	0303	0303	0204	0404	0202	0404	0202	0303	0303	0303	0303	0000	0404	0303	0202	0303	0000	0101	0303	0404	0303	0000	0303	0303	0000	0103	0000	0204	0103	0000	0204	0103	0202	0404	0202	0103	0202	0303	0404	0303	0303	0101	0000	0202	0404	0101	0101	0404	0000	0202	0303	0303	0103	0103	0303	0103	0202	0000	0103	0104	0304	0404	0202	0101	0303	0204	0303	0204	0204	0104	0404	0303	0204	0202	0202	0303	0404	0303	0101	0202	0404	0303	0202	0303	0103	0202	0000	0000	0101	0000	0303	0204	0303	0303	0103	0404	0101	0204	0101	0000	0202	0404	0103	0104	0101	0101	0303	0000	0000	0000	0000	0000	0202	0101	0202	0202	0202	0404	0303	0000	0303	0404	0101	0000	0204	0202	0204	0303	0204	0303	0000	0101	0404	0303	0303	0303	0101	0303	0303	0000	0404	0101	0101	0204	0101	0303	0101	0103	0101	0000	0000	0303	0204	0202	0303	0204	0303	0303	0202	0202	0101	0404	0303	0303	0000	0303	0000	0404	0103	0202	0202	0000	0102	0101	0202	0202	0204	0202	0101	0000	0202	0204	0101	0303	0303	0101	0204	0303	0404	0103	0101	0303	0101	0103	0204	0101	0202	0204	0204	0103	0404	0404	0101	0000	0204	0204	0202	0101	0101	0202	0103	0202	0202	0303	0103	0303	0000	0303	0404	0404	0101	0103	0104	0101	0204	0304	0303	0103	0303	0101	0303	0000	0303	0303	0202	0303	0404	0304	0202	0303	0303	0303	0202	0101	0101	0000	0202	0303	0202	0303	0204	0101	0000	0303	0000	0101	0101	0404	0303	0404	0404	0303	0202	0000	0103	0104	0204	0204	0303	0103	0303	0303	0103	0101	0103	0202	0202	0404	0303	0101	0202	0303	0404	0303	0202	0404	0303	0303	0202	0202	0304	0204	0202	0404	0303	0303	0303	0101	0202	0202	0202	0101	0204	0202	0202	0204	0000	0202	0202	0101	0101	0000	0204	0000	0404	0202	0101	0303	0404	0000	0202	0202	0000	0101	0101	0202	0202	0000	0202
A08,	0000	0000	0303	0000	0000	0000	0000	0202	0000	0000	0404	0303	0000	0000	0000	0000	0000	0000	0000	0000	0000	0000	0000	0000	0000	0000	0000	0000	0101	0000	0000	0000	0000	0000	0000	0000	0000	0000	0000	0000	0000	0000	0000	0000	0000	0000	0000	0000	0000	0000	0303	0000	0202	0000	0303	0000	0000	0000	0000	0000	0000	0000	0000	0000	0000	0000	0000	0000	0000	0404	0000	0000	0000	0000	0000	0000	0000	0000	0000	0000	0000	0000	0000	0000	0000	0000	0000	0000	0101	0000	0000	0404	0000	0000	0000	0000	0000	0000	0000	0000	0000	0101	0000	0000	0000	0000	0000	0000	0202	0000	0000	0000	0000	0000	0000	0000	0000	0000	0404	0000	0000	0000	0000	0000	0000	0000	0000	0000	0000	0000	0000	0000	0303	0000	0000	0000	0000	0000	0404	0000	0000	0000	0000	0000	0000	0404	0000	0000	0000	0000	0000	0000	0000	0000	0000	0000	0202	0000	0000	0000	0000	0000	0000	0000	0000	0000	0000	0000	0000	0000	0000	0203	0000	0000	0404	0000	0000	0000	0000	0000	0000	0000	0000	0000	0000	0000	0000	0000	0000	0000	0202	0000	0303	0404	0000	0000	0000	0000	0202	0303	0000	0000	0000	0000	0000	0000	0000	0404	0000	0000	0000	0000	0000	0000	0000	0000	0000	0000	0000	0000	0000	0000	0000	0000	0000	0000	0000	0000	0303	0000	0000	0000	0000	0202	0000	0000	0000	0000	0303	0101	0000	0000	0000	0000	0000	0104	0303	0000	0000	0000	0000	0000	0404	0000	0000	0000	0202	0000	0000	0000	0000	0303	0000	0000	0000	0000	0000	0000	0202	0000	0101	0000	0000	0000	0000	0000	0000	0000	0000	0000	0000	0000	0000	0000	0000	0000	0202	0000	0000	0000	0000	0000	0000	0000	0202	0000	0000	0000	0000	0404	0000	0000	0101	0000	0000	0000	0000	0000	0000	0000	0000	0000	0000	0000	0000	0000	0000	0000	0000	0000	0000	0000	0000	0000	0000	0000	0000	0000	0404	0000	0000	0000	0000	0000	0000	0202	0000	0000	0000	0000	0000	0404	0000	0000	0404	0404	0000	0000	0000	0000	0303	0000	0000	0000	0000	0000	0000	0303	0000	0202	0000	0104	0000	0000	0000	0000	0000	0000	0000	0404	0101	0000	0000	0000	0000	0000	0000	0000	0000	0000	0000	0000	0000	0000	0000	0000	0000	0000	0101	0000	0000	0000	0000	0000	0000	0303	0000	0000	0303	0000	0000	0000	0000	0000	0000	0000	0303	0000	0000	0000	0000	0000	0000	0000	0000	0000	0000	0000	0000	0000	0000	0000	0000	0000	0000	0000	0101	0000	0303	0303	0000	0000	0000	0000	0000	0000	0303	0404	0000	0000	0000	0202	0000	0000	0000	0000	0202	0303	0000	0000	0303	0404	0000	0000	0000	0101	0202	0000	0000	0303	0000	0303	0000	0000	0000	0000	0000	0000	0000	0000	0000	0000	0000	0000	0000	0000	0303	0000	0303	0000	0000	0000	0000	0000	0000	0000	0000	0000	0000	0000	0000	0000	0000	0000	0202	0303	0000	0000	0000	0000	0000	0202	0000	0000	0000	0202	0303	0000	0202	0000	0000	0000	0000	0000	0000	0000	0000	0000	0000	0000	0000	0000	0000	0000	0000	0000	0104	0303	0000	0000	0000	0000	0000	0000	0000	0000	0000	0000	0000	0000	0202	0000	0000	0000	0000	0000	0000	0000	0000	0000	0000	0000	0000	0000	0000	0000	0000	0000	0000	0000	0000	0000	0000	0000	0000	0000	0000	0000	0101	0000	0204	0000	0000	0000	0000	0104	0101	0000	0000	0000	0000	0000	0000	0000	0000	0000	0000	0000	0000	0101	0000	0000	0000	0000	0000	0000	0000	0000	0000	0000	0000	0101	0202	0000	0404	0101	0000	0000	0000	0000	0000	0000	0000	0000	0000	0000	0000	0000	0000	0000	0000	0000	0000	0000	0000	0000	0000	0000	0000	0000	0000	0000	0000	0000	0000	0000	0000	0303	0000	0000	0000	0000	0303	0000	0000	0000	0000	0000	0000	0303	0404	0000	0000	0000	0000	0000	0000	0000	0000	0000	0000	0000	0303	0000	0000	0000	0000	0101	0000	0000	0000	0000	0000	0000	0000	0000	0000	0000	0303	0000	0000	0000	0000	0202	0000	0000	0202	0000	0000	0000	0202	0000	0000	0000	0000	0000	0000	0000	0000	0000	0303	0303	0000	0000	0000	0000	0000	0000	0000	0000	0000	0000	0000	0000	0000	0000	0303	0203	0000	0000	0404	0101	0000	0000	0000	0000	0000	0000	0000	0000	0000	0101	0000	0000	0000	0000	0000	0000	0000	0000	0000	0000	0000	0000	0000	0000	0000	0404	0000	0101	0000	0000	0000	0000	0000	0000	0000	0000	0000	0000	0000	0000	0000	0101	0303	0202	0000	0000	0000	0000	0000	0000	0000	0000	0000	0000	0000	0000	0000	0000	0000	0000	0000	0000	0000	0000	0000	0000	0000	0000	0000	0000	0000	0000	0000	0000	0000	0000	0303	0000	0000	0000	0000	0000	0000	0000	0000	0000	0000	0000	0000	0000	0000	0000	0000	0000	0202	0000	0202	0202	0000	0000	0303	0000	0000	0303	0000	0000	0000	0000	0000	0000	0000	0000	0000	0404	0000	0000	0000	0000	0000	0000	0000	0202	0000	0000	0000	0101	0000	0000	0000	0202	0000	0000	0000	0000	0000	0000	0000	0000	0000	0303	0000	0000	0000	0101	0000	0000	0000	0000	0000	0000	0000	0000	0101	0202	0000	0000	0000	0202	0000	0102	0000	0000	0000	0404	0000	0000	0000	0000	0000	0000	0000	0000	0000	0000	0303	0000	0000	0000	0000	0103	0103	0000	0000	0000	0404	0000	0000	0000	0000	0000	0000	0000	0303	0000	0000	0000	0000	0000	0000	0000	0000	0000	0000	0000	0000	0000	0000	0000	0000	0000	0000	0000	0303	0000	0000	0000	0101	0000	0000	0000	0101	0000	0000	0000	0000	0000	0303	0000	0000	0000	0000	0000	0000	0000	0000	0000	0000	0000	0000	0000	0000	0000	0000	0000	0000	0000	0000	0000	0000	0000	0000	0000	0000	0000	0000	0000	0000	0000	0000	0000	0000	0000	0000	0000	0000	0101	0000	0404	0303	0303	0000	0303	0101	0000	0000	0000	0000	0000	0000	0000	0000	0000	0000	0000	0000	0000	0000	0000	0000	0000	0000	0000	0000	0000	0000	0000	0303	0000	0000	0000	0000	0000	0000	0404	0000	0000	0000	0000	0000	0000	0000	0000	0000	0000	0000	0000	0000	0404	0000	0000	0000	0000	0000	0000	0000	0000	0202	0000	0202	0000	0000	0000	0000	0000	0000	0000	0000	0000	0000	0000	0000	0000	0000	0303	0000	0000	0000	0000	0000	0000	0000	0000	0000	0000	0000	0000	0000	0404	0000	0000	0000	0000	0000	0303	0000	0000	0000	0000	0000	0000	0000	0000	0000	0000	0000	0404	0404	0000	0000	0000	0000	0000	0000	0000	0000	0000	0000	0000	0000	0000	0000	0000	0000	0303	0000	0000	0000	0000	0000	0000	0000	0000	0202	0000	0000	0000	0000	0000	0000	0404	0000	0000	0000	0000	0000	0000	0000	0202	0000	0000	0000	0000	0000	0000	0000	0000	0000	0202	0000	0000	0000	0000	0000	0404	0000	0000	0000	0000	0000	0000	0000	0000	0000	0000	0000	0000	0202	0000	0000	0000	0000	0000	0000	0000	0000	0000	0000	0000	0000	0103	0303	0000	0000	0000	0000	0000	0000	0000	0000	0000	0000	0000	0000	0000	0000	0000	0000	0000	0000	0000	0000	0000	0000	0000	0000	0000	0000	0303	0000	0000	0000	0000	0000	0101	0000	0000	0000	0000	0000	0000	0000	0000	0000	0000	0303	0000	0303	0000	0000	0101	0000	0000	0000	0000	0000	0000	0000	0000	0000	0000	0000	0000	0000	0000	0000	0000	0000	0000	0101	0000	0000	0000	0000	0000	0000	0000	0000	0000	0000	0000	0000	0000	0000	0000	0000	0000	0404	0000	0000	0000	0000	0000	0000	0101	0000	0000	0000	0000	0000	0000	0000	0000	0000	0000	0000	0000	0000	0000	0000	0000	0000	0000	0000	0000	0404	0000	0000	0000	0000	0000	0000	0000	0000	0000	0000	0000	0000	0303	0000	0000	0000	0202	0303	0000	0000	0000	0000	0000	0000	0000	0000	0000	0404	0404	0000	0000	0202	0000	0000	0000	0303	0000	0000	0000	0303	0000	0101	0202	0000	0404	0000	0101	0303	0000	0000	0000	0000	0000	0000	0000	0000	0000	0000	0000	0000	0000	0000	0000	0404	0303	0000	0000	0101	0000	0000	0000	0000	0000	0000	0303	0202	0000	0000	0000	0000	0000	0000	0000	0000	0000	0000	0000	0000	0000	0000	0000	0000	0000	0303	0000	0000	0404	0000	0000	0202	0000	0303	0000	0404	0000	0202	0000	0000	0000	0000	0202	0000	0000	0000	0000	0000	0303	0202	0000	0000	0000	0000	0000	0000	0000	0000	0000	0000	0000	0000	0000	0000	0202	0000	0000	0103	0000	0000	0000	0000	0000	0000	0000	0000	0000	0000	0101	0000	0000	0000	0000	0000	0000	0404	0000	0000	0000	0000	0000	0000	0000	0000	0000	0000	0000	0000	0000	0000	0000	0000	0000	0000	0000	0303	0000	0000	0101	0000	0404	0000	0000	0303	0101	0404	0000	0000	0000	0000	0000	0000	0000	0404	0000	0000	0000	0000	0000	0000	0000	0000	0101	0202	0000	0000	0000	0000	0202	0000	0404	0000	0000	0303	0202	0000	0000	0000	0000	0000	0000	0000	0000	0303	0000	0000	0000	0404	0000	0000	0000	0303	0000	0000	0000	0000	0000	0000	0000	0000	0000	0404	0000	0000	0000	0000	0000	0404	0000	0000	0000	0000	0404	0000	0101	0000	0000	0202	0000	0000	0000	0000	0303	0000	0000	0000	0000	0000	0000	0000	0202	0000	0103	0000	0000	0000	0000	0000	0000	0404	0000	0204	0000	0000	0000	0000	0000	0000	0000	0000	0000	0000	0000	0000	0000	0000	0000	0000	0000	0103	0000	0000	0000	0000	0000	0000	0000	0000	0303	0000	0000	0000	0000	0000	0000	0000	0000	0000	0000	0000	0000	0000	0000	0000	0000	0000	0000	0000	0000	0000	0404	0000	0000	0000	0104	0000	0000	0000	0000	0000	0000	0000	0000	0000	0000	0202	0000	0000	0000	0303	0000	0000	0000	0000	0000	0000	0000	0000	0303	0404	0000	0000	0000	0000	0303	0000	0000	0000	0000	0000	0000	0000	0000	0404	0103	0000	0303	0000	0000	0303	0000	0000	0000	0000	0000	0303	0000	0000	0000	0000	0000	0101	0000	0000	0000	0000	0404	0000	0000	0000	0000	0000	0404	0000	0202	0000	0000	0000	0000	0000	0000	0000	0000	0000	0404	0000	0000	0000	0000	0000	0202	0000	0000	0000	0303	0000	0000	0000	0000	0000	0000	0000	0000	0000	0000	0000	0000	0000	0000	0000	0000	0000	0000	0000	0000	0000	0202	0000	0000	0000	0000	0000	0000	0000	0000	0000	0000	0000	0000	0000	0000	0000	0000	0303	0000	0000	0000	0000	0101	0101	0204	0000	0000	0000	0000	0000	0000	0000	0000	0000	0000	0101	0303	0000	0000	0000	0000	0000	0000	0000	0000	0000	0000	0000	0000	0000	0000	0000	0404	0000	0000	0000	0000	0000	0000	0000	0000	0000	0000	0303	0000	0000	0000	0000	0000	0000	0000	0000	0000	0000	0000	0303	0000	0000	0000	0000	0303	0303	0000	0000	0000	0000	0000	0000	0000	0000	0000	0000	0000	0000	0000	0202	0000	0000	0000	0000	0000	0101	0000	0000	0000	0000	0000	0000	0000	0303	0000	0303	0000	0202	0000	0000	0000	0000	0000	0000	0202	0000	0000	0000	0000	0000	0000	0000	0000	0000	0000	0000	0202	0202	0000	0000	0000	0000	0000	0000	0000	0202	0000	0000	0000	0000	0000	0000	0000	0000	0000	0000	0000	0000	0000	0000	0000	0000	0303	0000	0000	0303	0000	0000	0000	0000	0000	0000	0404	0000	0000	0000	0000	0000	0000	0000	0202	0000	0103	0000	0000	0000	0000	0000	0000	0303	0000	0000	0000	0000	0000	0000	0000	0000	0000	0000	0000	0000	0000	0000	0000	0000	0000	0000	0000	0303	0000	0000	0000	0000	0000	0000	0000	0000	0000	0404	0000	0000	0000	0000	0101	0000	0000	0000	0404	0000	0000	0000	0000	0000	0000	0000	0000	0000	0000	0000	0000	0000	0000	0000	0000	0000	0000	0000	0000	0000	0000	0000	0000	0000	0000	0000	0000	0303	0000	0000	0000	0101	0000	0000	0000	0000	0000	0000	0000	0000	0000	0000	0000	0000	0000	0000	0000	0000	0000	0000	0000	0000	0000	0404	0000	0202	0000	0000	0000	0000	0000	0202	0202	0000	0000	0000	0000	0404	0404	0101	0303	0000	0000	0000	0000	0000	0000	0000	0303	0000	0101	0303	0000	0000	0000	0000	0000	0000	0000	0000	0303	0000	0000	0303	0000	0000	0202	0204	0000	0000	0000	0000	0000	0000	0000	0000	0000	0000	0000	0000	0000	0000	0000	0404	0000	0000	0000	0000	0000	0000	0000	0000	0000	0101	0000	0000	0000	0000	0000	0000	0000	0000	0000	0303	0000	0000	0000	0000	0000	0000	0000	0103	0000	0202	0303	0000	0000	0000	0000	0000	0000	0000	0000	0000	0000	0000	0000	0000	0000	0000	0000	0000	0000	0101	0000	0000	0000	0000	0303	0303	0000	0000	0000	0000	0000	0000	0000	0000	0000	0000	0000	0000	0000	0000	0000	0000	0000	0000	0000	0000	0000	0000	0000	0000	0000	0000	0000	0000	0000	0000	0000	0000	0000	0000	0000	0000	0202	0000	0000	0000	0000	0103	0000	0000	0000	0000	0000	0000	0000	0000	0000	0000	0000	0000	0000	0000	0000	0000	0000	0000	0000	0000	0000	0000	0000	0000	0000	0000	0000	0000	0000	0000	0000	0000	0303	0000	0000	0000	0202	0000	0000	0000	0000	0000	0000	0000	0000	0000	0000	0000	0000	0202	0101	0000	0000	0303	0000	0000	0000	0000	0000	0000	0303	0000	0000	0000	0000	0000	0000	0000	0000	0000	0000	0000	0000	0000	0000	0000	0000	0000	0000	0000	0000	0000	0000	0000	0303	0000	0000	0000	0000	0000	0000	0000	0000	0000	0000	0101	0000	0000	0000	0000	0000	0000	0000	0000	0000	0000	0000	0000	0000	0000	0000	0000	0000	0000	0000	0000	0000	0000	0000	0000	0000	0000	0000	0303	0000	0000	0000	0000	0000	0000	0000	0000	0000	0000	0000	0000	0000	0000	0000	0000	0304	0000	0000	0000	0000	0202	0000	0000	0000	0000	0000	0000	0000	0000	0000	0000	0000	0000	0000	0000	0101	0000	0000	0000	0000	0000	0000	0000	0303	0000	0000	0000	0000	0000	0000	0202	0000	0000	0000	0000	0101	0000	0000	0000	0000	0000	0000	0000	0000	0000	0000	0000	0000	0000	0000	0000	0101	0000	0000	0000	0000	0000	0000	0000	0303	0000	0000	0000	0000	0000	0101	0303	0000	0000	0000	0000	0000	0000	0000	0000	0000	0000	0000	0000	0000	0202	0303	0000	0000	0000	0000	0000	0000	0000	0000	0000	0000	0000	0202	0000	0000	0000	0000	0000	0000	0000	0101	0000	0303	0000	0000	0000	0000	0000	0000	0000	0101	0000	0000	0000	0000	0000	0000	0000	0000	0000	0000	0000	0000	0000	0000	0304	0000	0202	0000	0000	0000	0000	0404	0000	0101	0000	0000	0000	0000	0000	0000	0000	0000	0000	0000	0000	0000	0000	0000	0000	0000	0000	0000	0000	0000	0000	0000	0000	0303	0000	0000	0000	0000	0000	0000	0000	0000	0000	0000	0000	0000	0303	0202	0000	0000	0000	0000	0000	0000	0000	0000	0000	0404	0000	0000	0000	0000	0000	0000	0404	0000	0000	0000	0000	0000	0000	0000	0000	0000	0000	0000	0000	0000	0000	0000	0000	0101	0000	0000	0000	0000	0000	0000	0000	0000	0000	0000	0204	0000	0000	0000	0000	0000	0000	0000	0000	0000	0000	0303	0000	0000	0000	0000	0303	0000	0000	0000	0000	0101	0202	0000	0000	0000	0000	0000	0000	0000	0000	0000	0303	0000	0000	0000	0000	0000	0000	0000	0000	0000	0000	0101	0000	0000	0000	0000	0000	0000	0101	0000	0000	0204	0000	0000	0000	0000	0103	0000	0000	0000	0000	0303	0000	0303	0000	0000	0101	0000	0000	0000	0204	0000	0000	0000	0000	0000	0000	0000	0000	0000	0000	0000	0000	0000	0000	0000	0000	0000	0000	0000	0000	0000	0000	0000	0000	0000	0000	0000	0000	0000	0000	0000	0000	0000	0303	0404	0000	0000	0000	0000	0000	0000	0000	0000	0000	0000	0000	0000	0000	0000	0000	0000	0000	0000	0000	0000	0000	0000	0404	0000	0202	0000	0000	0000	0000	0000	0000	0000	0000	0000	0000	0000	0000	0000	0000	0000	0000	0000	0000	0000	0000	0000	0000	0000	0202	0000	0000	0204	0000	0000	0000	0000	0000	0000	0000	0000	0000	0000	0000	0000	0000	0000	0000	0000	0000
A09,	0101	0202	0303	0404	0202	0404	0000	0202	0101	0202	0404	0103	0202	0404	0404	0202	0203	0303	0202	0101	0404	0202	0304	0202	0204	0202	0101	0202	0101	0303	0203	0000	0202	0204	0104	0202	0104	0303	0404	0202	0202	0204	0404	0303	0101	0202	0101	0102	0202	0404	0303	0103	0202	0202	0303	0101	0404	0202	0000	0404	0303	0000	0202	0202	0101	0303	0404	0404	0101	0404	0000	0202	0303	0103	0303	0202	0404	0204	0101	0203	0103	0303	0303	0000	0303	0202	0404	0103	0101	0000	0103	0404	0202	0101	0303	0101	0202	0103	0303	0202	0303	0101	0103	0000	0404	0204	0303	0202	0202	0303	0202	0202	0404	0000	0303	0101	0303	0202	0101	0404	0303	0101	0404	0303	0101	0303	0303	0202	0202	0202	0303	0404	0101	0000	0202	0101	0404	0101	0404	0101	0202	0202	0404	0404	0303	0404	0303	0000	0104	0303	0103	0104	0404	0202	0102	0101	0202	0203	0103	0204	0303	0204	0101	0202	0000	0101	0404	0303	0202	0404	0101	0000	0204	0404	0202	0303	0101	0404	0303	0404	0202	0104	0204	0103	0103	0204	0202	0404	0202	0103	0202	0202	0303	0204	0000	0000	0404	0000	0102	0303	0202	0101	0303	0101	0204	0103	0202	0404	0203	0101	0404	0101	0303	0404	0202	0202	0303	0204	0103	0104	0101	0404	0103	0303	0404	0303	0202	0303	0101	0204	0204	0103	0101	0204	0000	0303	0104	0303	0303	0101	0404	0204	0202	0202	0202	0404	0303	0303	0202	0303	0202	0404	0404	0104	0303	0101	0202	0204	0303	0103	0404	0303	0101	0202	0202	0404	0202	0303	0202	0000	0101	0202	0404	0202	0202	0303	0303	0202	0404	0000	0101	0404	0202	0101	0101	0303	0202	0202	0204	0303	0404	0303	0101	0404	0000	0404	0303	0404	0101	0204	0303	0404	0101	0204	0103	0204	0202	0203	0000	0101	0303	0102	0101	0303	0303	0404	0404	0303	0303	0103	0202	0202	0303	0202	0404	0404	0203	0202	0202	0101	0101	0101	0303	0404	0404	0202	0101	0404	0404	0202	0204	0404	0204	0202	0404	0404	0202	0204	0101	0303	0303	0101	0101	0304	0202	0101	0303	0303	0303	0202	0000	0404	0202	0404	0101	0204	0303	0202	0203	0204	0102	0000	0404	0203	0202	0101	0303	0204	0103	0404	0303	0204	0202	0103	0404	0204	0202	0202	0101	0404	0103	0101	0303	0102	0303	0303	0101	0204	0303	0303	0303	0204	0204	0203	0103	0202	0303	0202	0202	0204	0103	0202	0204	0103	0202	0102	0000	0104	0103	0303	0303	0303	0204	0303	0202	0104	0104	0404	0303	0304	0104	0000	0102	0103	0404	0404	0303	0404	0101	0202	0303	0202	0000	0000	0000	0404	0202	0303	0101	0202	0303	0404	0101	0404	0404	0101	0202	0101	0204	0103	0203	0303	0000	0101	0102	0203	0303	0202	0101	0303	0101	0202	0202	0404	0404	0202	0303	0101	0103	0404	0000	0303	0303	0202	0303	0101	0303	0303	0202	0303	0404	0103	0202	0303	0202	0303	0000	0303	0404	0303	0202	0202	0204	0404	0303	0202	0103	0303	0202	0202	0202	0104	0103	0303	0102	0204	0103	0103	0202	0202	0202	0101	0202	0104	0404	0000	0101	0303	0101	0404	0202	0202	0101	0404	0101	0202	0000	0103	0103	0204	0204	0204	0202	0303	0204	0103	0202	0204	0303	0000	0303	0404	0303	0000	0101	0101	0204	0101	0303	0000	0000	0101	0101	0000	0101	0102	0101	0202	0101	0202	0404	0404	0303	0303	0103	0104	0101	0303	0203	0202	0404	0404	0303	0304	0204	0303	0101	0303	0204	0103	0103	0202	0303	0204	0202	0204	0303	0204	0303	0303	0303	0104	0202	0303	0404	0101	0101	0000	0204	0000	0404	0202	0101	0404	0204	0303	0101	0101	0303	0202	0404	0000	0202	0102	0204	0404	0404	0404	0202	0204	0000	0404	0303	0203	0303	0404	0303	0303	0202	0404	0303	0101	0303	0101	0303	0303	0202	0204	0101	0103	0204	0303	0103	0204	0404	0202	0101	0102	0202	0202	0404	0303	0303	0101	0303	0101	0303	0101	0303	0404	0204	0303	0202	0204	0303	0204	0303	0101	0303	0202	0202	0303	0202	0202	0303	0404	0202	0101	0303	0101	0202	0101	0101	0103	0202	0202	0101	0104	0203	0204	0303	0303	0303	0103	0204	0000	0000	0404	0303	0404	0101	0202	0202	0303	0303	0103	0203	0203	0101	0404	0204	0101	0303	0404	0000	0101	0404	0202	0204	0202	0000	0103	0404	0303	0000	0303	0303	0303	0404	0101	0103	0101	0000	0204	0404	0000	0303	0404	0202	0103	0103	0000	0103	0303	0101	0303	0404	0101	0202	0204	0303	0103	0303	0101	0303	0204	0104	0103	0303	0202	0303	0404	0103	0101	0000	0103	0202	0202	0404	0202	0404	0303	0101	0404	0404	0204	0202	0204	0404	0101	0000	0202	0103	0000	0404	0000	0101	0202	0303	0204	0000	0303	0303	0202	0404	0000	0103	0000	0202	0202	0303	0202	0103	0000	0104	0103	0202	0103	0202	0202	0202	0103	0303	0103	0101	0303	0404	0103	0202	0204	0303	0303	0404	0204	0204	0404	0202	0202	0303	0202	0202	0303	0103	0204	0000	0202	0000	0101	0204	0204	0202	0204	0202	0202	0000	0202	0000	0404	0303	0303	0303	0303	0303	0204	0204	0103	0303	0202	0204	0202	0303	0204	0202	0404	0103	0202	0303	0303	0304	0202	0101	0102	0303	0202	0303	0404	0103	0303	0103	0202	0202	0204	0000	0303	0101	0000	0000	0000	0103	0203	0303	0101	0303	0202	0202	0101	0404	0101	0404	0404	0303	0404	0101	0303	0303	0103	0203	0404	0204	0303	0204	0404	0303	0204	0202	0303	0202	0102	0202	0303	0103	0303	0202	0404	0303	0303	0202	0101	0101	0203	0303	0303	0103	0101	0303	0000	0103	0103	0303	0202	0103	0103	0404	0303	0303	0303	0303	0000	0000	0202	0303	0404	0204	0303	0101	0404	0202	0202	0103	0303	0103	0304	0404	0404	0204	0202	0404	0304	0204	0103	0202	0000	0000	0303	0101	0202	0404	0101	0303	0000	0303	0303	0103	0103	0103	0303	0404	0000	0204	0204	0204	0101	0103	0203	0101	0103	0204	0303	0303	0202	0101	0202	0204	0103	0404	0303	0202	0202	0303	0101	0101	0303	0202	0202	0303	0404	0202	0101	0404	0101	0000	0103	0303	0303	0202	0202	0202	0202	0204	0204	0103	0202	0202	0104	0404	0404	0101	0303	0202	0303	0202	0404	0303	0101	0101	0303	0202	0000	0303	0000	0202	0404	0304	0404	0101	0303	0303	0304	0204	0104	0103	0103	0202	0101	0204	0303	0000	0000	0303	0304	0304	0000	0101	0101	0101	0303	0103	0404	0202	0103	0000	0000	0101	0204	0101	0202	0000	0404	0404	0000	0203	0000	0104	0204	0404	0404	0202	0103	0000	0204	0404	0303	0303	0101	0404	0303	0303	0404	0303	0202	0404	0303	0101	0000	0202	0202	0102	0103	0101	0101	0202	0404	0000	0103	0303	0202	0202	0101	0202	0202	0000	0202	0204	0202	0204	0202	0101	0404	0204	0202	0101	0404	0103	0303	0303	0404	0303	0204	0000	0202	0103	0204	0202	0202	0202	0303	0202	0303	0000	0303	0303	0404	0404	0404	0404	0202	0000	0202	0202	0202	0204	0103	0103	0103	0202	0303	0303	0202	0103	0000	0101	0202	0204	0404	0103	0000	0303	0303	0202	0204	0101	0101	0202	0101	0101	0202	0404	0101	0202	0303	0404	0101	0404	0303	0303	0101	0000	0000	0303	0101	0104	0202	0303	0202	0404	0404	0303	0202	0103	0101	0202	0103	0404	0202	0404	0000	0303	0303	0101	0303	0202	0202	0204	0204	0202	0404	0404	0202	0204	0303	0101	0303	0303	0303	0101	0202	0103	0101	0103	0202	0202	0101	0202	0303	0000	0000	0103	0202	0104	0103	0202	0404	0404	0000	0000	0101	0303	0202	0303	0303	0303	0000	0303	0404	0202	0203	0202	0303	0000	0202	0202	0202	0101	0404	0101	0101	0404	0202	0202	0202	0101	0303	0304	0202	0304	0202	0303	0303	0000	0303	0203	0202	0404	0202	0303	0202	0404	0103	0202	0203	0202	0202	0202	0101	0202	0202	0303	0303	0202	0204	0404	0202	0303	0204	0202	0303	0203	0103	0101	0202	0202	0404	0303	0101	0103	0303	0202	0101	0202	0204	0103	0204	0102	0103	0202	0303	0404	0404	0404	0202	0404	0203	0303	0303	0102	0101	0104	0404	0104	0202	0303	0303	0202	0101	0404	0303	0202	0101	0303	0202	0202	0103	0000	0404	0303	0000	0101	0000	0304	0303	0303	0404	0404	0404	0202	0404	0404	0303	0303	0404	0404	0103	0204	0404	0101	0000	0202	0202	0101	0404	0202	0103	0000	0304	0202	0202	0101	0303	0404	0000	0404	0202	0202	0404	0404	0404	0204	0101	0101	0202	0202	0103	0103	0303	0101	0202	0404	0000	0101	0000	0000	0202	0101	0101	0202	0303	0202	0000	0101	0303	0000	0101	0303	0303	0303	0000	0404	0303	0202	0103	0303	0303	0101	0204	0404	0000	0000	0404	0202	0202	0103	0303	0000	0101	0103	0404	0202	0404	0303	0101	0404	0204	0404	0404	0202	0303	0204	0204	0404	0303	0102	0404	0103	0104	0303	0202	0404	0101	0202	0101	0303	0303	0104	0202	0303	0404	0103	0303	0303	0202	0202	0202	0103	0101	0303	0202	0202	0303	0303	0000	0202	0303	0204	0204	0303	0101	0303	0101	0202	0202	0303	0303	0303	0000	0303	0404	0404	0404	0000	0303	0204	0204	0404	0202	0101	0101	0000	0404	0101	0101	0000	0303	0202	0303	0202	0103	0303	0303	0103	0103	0000	0204	0000	0101	0202	0202	0202	0103	0000	0404	0202	0000	0000	0202	0404	0404	0202	0101	0303	0202	0204	0303	0303	0404	0103	0303	0303	0103	0202	0303	0303	0000	0204	0103	0101	0000	0404	0204	0202	0101	0303	0303	0404	0101	0303	0303	0101	0202	0303	0000	0303	0303	0202	0202	0204	0202	0303	0303	0101	0303	0303	0204	0101	0101	0000	0404	0202	0404	0101	0404	0101	0103	0202	0202	0202	0000	0303	0204	0304	0303	0202	0303	0202	0202	0303	0101	0202	0101	0204	0202	0304	0303	0303	0303	0404	0204	0202	0202	0404	0303	0303	0101	0202	0202	0303	0404	0101	0303	0404	0103	0103	0303	0103	0304	0303	0404	0202	0303	0101	0404	0303	0303	0303	0303	0303	0303	0101	0303	0303	0202	0202	0404	0204	0103	0103	0202	0303	0404	0101	0202	0101	0101	0202	0303	0101	0303	0101	0103	0202	0404	0303	0204	0101	0303	0104	0202	0000	0103	0202	0303	0101	0103	0101	0202	0303	0102	0404	0101	0202	0202	0404	0404	0303	0303	0000	0202	0303	0303	0000	0000	0303	0202	0303	0204	0202	0404	0303	0202	0103	0101	0101	0303	0303	0404	0103	0104	0103	0202	0101	0303	0204	0101	0101	0101	0101	0204	0303	0303	0101	0101	0303	0101	0103	0000	0204	0303	0101	0303	0303	0404	0101	0404	0000	0101	0101	0404	0404	0202	0303	0103	0303	0102	0303	0404	0202	0202	0202	0404	0103	0103	0103	0101	0303	0303	0303	0404	0202	0303	0404	0103	0303	0202	0103	0202	0204	0202	0303	0303	0202	0202	0303	0303	0303	0103	0000	0000	0303	0101	0202	0303	0204	0303	0202	0000	0303	0101	0202	0202	0101	0303	0303	0303	0101	0101	0103	0204	0204	0404	0204	0303	0103	0101	0303	0202	0202	0404	0101	0202	0101	0000	0000	0202	0404	0204	0101	0101	0202	0303	0101	0303	0204	0204	0202	0202	0202	0404	0202	0404	0303	0404	0303	0202	0202	0303	0202	0101	0103	0404	0404	0303	0204	0303	0101	0202	0303	0404	0202	0303	0404	0303	0303	0404	0303	0101	0202	0303	0303	0204	0202	0404	0202	0303	0202	0204	0202	0303	0000	0204	0101	0103	0202	0303	0101	0303	0101	0101	0303	0202	0104	0103	0103	0101	0101	0202	0103	0101	0101	0202	0303	0102	0404	0101	0204	0204	0202	0101	0303	0202	0303	0104	0103	0303	0101	0303	0404	0203	0202	0101	0404	0101	0202	0101	0304	0101	0101	0204	0404	0202	0103	0101	0202	0104	0103	0303	0303	0303	0000	0101	0303	0103	0202	0204	0303	0204	0202	0101	0202	0303	0202	0104	0202	0303	0101	0202	0303	0303	0000	0202	0104	0404	0103	0404	0404	0202	0202	0303	0202	0303	0101	0000	0202	0303	0101	0101	0202	0103	0303	0000	0202	0303	0404	0101	0102	0202	0202	0303	0303	0303	0202	0404	0303	0404	0202	0303	0404	0404	0101	0303	0404	0404	0204	0303	0404	0202	0104	0303	0303	0101	0303	0404	0101	0303	0303	0303	0204	0404	0303	0303	0204	0303	0303	0103	0303	0202	0202	0101	0101	0000	0101	0202	0202	0204	0202	0303	0204	0103	0204	0202	0000	0000	0404	0000	0404	0404	0204	0204	0101	0204	0303	0202	0104	0303	0303	0202	0202	0202	0303	0000	0202	0303	0303	0404	0202	0202	0303	0101	0101	0303	0303	0000	0202	0303	0404	0000	0202	0202	0101	0103	0202	0000	0404	0101	0000	0204	0404	0202	0103	0204	0101	0000	0103	0204	0303	0404	0202	0303	0103	0103	0303	0303	0202	0404	0404	0303	0204	0101	0303	0404	0202	0404	0303	0404	0404	0000	0000	0303	0101	0303	0000	0204	0202	0202	0202	0203	0404	0000	0101	0404	0202	0000	0000	0101	0202	0202	0404	0303	0303	0303	0103	0000	0204	0202	0202	0202	0303	0000	0103	0404	0303	0202	0000	0404	0202	0101	0101	0204	0404	0101	0303	0404	0204	0000	0204	0101	0303	0202	0303	0103	0404	0103	0404	0203	0202	0303	0202	0204	0202	0202	0303	0101	0204	0404	0202	0404	0101	0104	0404	0202	0202	0101	0202	0202	0303	0303	0303	0101	0303	0202	0303	0303	0303	0103	0202	0000	0101	0404	0404	0404	0303	0303	0404	0303	0303	0303	0204	0103	0204	0303	0303	0303	0303	0202	0202	0103	0000	0000	0303	0202	0204	0204	0101	0204	0303	0404	0101	0104	0404	0303	0000	0000	0103	0404	0303	0303	0303	0202	0303	0202	0203	0303	0000	0303	0103	0303	0404	0303	0202	0404	0103	0303	0103	0202	0203	0204	0303	0304	0202	0101	0101	0101	0202	0000	0303	0101	0202	0204	0202	0103	0202	0303	0204	0304	0204	0303	0202	0202	0101	0103	0404	0202	0303	0303	0404	0202	0303	0303	0000	0303	0103	0101	0101	0103	0104	0204	0303	0101	0303	0101	0303	0404	0303	0404	0202	0202	0202	0404	0202	0202	0303	0101	0404	0202	0202	0101	0303	0303	0202	0204	0102	0303	0202	0303	0101	0202	0303	0101	0404	0101	0202	0303	0303	0202	0304	0103	0000	0101	0202	0000	0204	0101	0303	0000	0202	0204	0101	0204	0202	0303	0000	0000	0103	0000	0104	0303	0202	0303	0101	0101	0101	0404	0103	0303	0103	0303	0101	0103	0203	0204	0103	0304	0204	0303	0102	0404	0204	0101	0202	0303	0404	0103	0103	0101	0000	0202	0404	0101	0101	0204	0303	0202	0303	0303	0101	0101	0303	0303	0202	0202	0101	0404	0304	0404	0404	0101	0303	0404	0303	0404	0404	0101	0404	0101	0404	0204	0204	0303	0104	0103	0101	0202	0404	0103	0203	0303	0303	0204	0000	0204	0101	0303	0101	0202	0303	0303	0101	0404	0101	0404	0103	0303	0202	0404	0303	0104	0101	0101	0303	0000	0303	0101	0202	0202	0202	0101	0204	0202	0202	0404	0303	0404	0303	0204	0104	0104	0404	0202	0000	0303	0404	0103	0202	0101	0404	0303	0303	0303	0104	0303	0103	0000	0404	0101	0102	0404	0101	0303	0101	0101	0101	0303	0104	0303	0204	0202	0303	0204	0303	0303	0202	0202	0101	0404	0101	0303	0303	0101	0202	0404	0303	0202	0204	0000	0102	0103	0204	0202	0204	0202	0102	0000	0404	0202	0101	0303	0303	0202	0204	0103	0404	0303	0303	0303	0101	0101	0404	0101	0202	0404	0204	0303	0000	0404	0101	0204	0204	0204	0202	0101	0000	0102	0101	0204	0202	0303	0303	0303	0000	0103	0404	0404	0101	0103	0404	0303	0204	0000	0000	0101	0303	0101	0103	0101	0303	0203	0204	0303	0404	0000	0202	0103	0103	0000	0202	0000	0104	0000	0202	0303	0202	0303	0204	0303	0202	0303	0404	0101	0101	0204	0303	0404	0304	0303	0000	0303	0303	0104	0204	0204	0103	0303	0303	0303	0103	0101	0101	0202	0202	0404	0303	0101	0202	0303	0404	0303	0204	0204	0303	0103	0102	0202	0000	0204	0202	0404	0303	0303	0303	0303	0101	0202	0202	0101	0404	0202	0202	0204	0204	0202	0202	0101	0101	0000	0404	0204	0204	0202	0101	0303	0404	0404	0202	0202	0000	0103	0102	0202	0203	0101	0000
A10,	0101	0202	0303	0202	0202	0404	0202	0202	0101	0404	0202	0303	0202	0404	0404	0404	0202	0303	0202	0303	0202	0404	0303	0204	0404	0202	0101	0204	0101	0103	0202	0202	0202	0404	0404	0202	0404	0101	0404	0202	0202	0404	0204	0303	0101	0202	0103	0101	0404	0202	0303	0101	0202	0202	0303	0101	0404	0202	0000	0404	0303	0303	0404	0404	0103	0103	0404	0404	0101	0404	0202	0202	0303	0101	0303	0000	0404	0204	0101	0303	0103	0303	0303	0202	0103	0202	0404	0303	0101	0404	0303	0404	0204	0102	0303	0101	0202	0303	0303	0202	0303	0101	0303	0204	0204	0204	0303	0202	0202	0303	0202	0204	0404	0202	0303	0102	0101	0204	0404	0404	0303	0103	0204	0303	0101	0303	0303	0202	0202	0303	0101	0101	0103	0101	0202	0101	0404	0103	0404	0103	0404	0202	0303	0202	0000	0404	0303	0000	0101	0303	0303	0404	0404	0102	0101	0101	0202	0203	0303	0404	0303	0404	0101	0404	0303	0101	0404	0303	0202	0404	0101	0202	0204	0404	0202	0303	0101	0404	0101	0202	0202	0404	0202	0103	0303	0204	0202	0404	0204	0103	0202	0203	0103	0404	0303	0204	0404	0202	0202	0303	0202	0303	0303	0101	0202	0101	0202	0404	0303	0101	0404	0303	0101	0404	0202	0000	0000	0202	0101	0404	0101	0404	0103	0103	0202	0303	0204	0303	0101	0204	0204	0103	0000	0204	0101	0303	0404	0303	0303	0103	0404	0204	0204	0202	0202	0404	0303	0303	0202	0101	0202	0404	0104	0404	0303	0101	0202	0202	0303	0103	0404	0103	0101	0202	0202	0404	0102	0303	0204	0104	0101	0202	0404	0202	0202	0000	0303	0202	0104	0202	0101	0303	0404	0303	0101	0303	0202	0202	0202	0303	0404	0303	0101	0202	0202	0101	0303	0404	0101	0404	0303	0404	0101	0404	0303	0404	0202	0303	0303	0101	0303	0102	0101	0303	0303	0404	0204	0103	0303	0103	0202	0202	0303	0202	0404	0404	0202	0202	0404	0101	0101	0101	0203	0204	0404	0202	0101	0404	0404	0202	0202	0404	0404	0202	0404	0404	0202	0404	0103	0303	0303	0303	0303	0303	0202	0000	0103	0303	0303	0404	0303	0101	0202	0404	0101	0202	0303	0202	0203	0204	0101	0202	0404	0203	0204	0103	0303	0404	0101	0404	0303	0404	0202	0303	0304	0204	0204	0202	0101	0000	0101	0101	0303	0102	0303	0303	0101	0404	0303	0404	0103	0204	0204	0202	0103	0202	0303	0202	0202	0404	0101	0202	0202	0103	0202	0202	0000	0101	0101	0103	0303	0103	0204	0303	0202	0104	0101	0404	0101	0303	0404	0303	0101	0303	0404	0304	0303	0404	0101	0202	0303	0202	0202	0000	0404	0404	0202	0303	0101	0202	0303	0404	0101	0404	0202	0101	0202	0000	0202	0101	0202	0101	0202	0404	0202	0303	0303	0202	0101	0303	0303	0202	0202	0404	0404	0202	0303	0101	0303	0202	0404	0303	0303	0202	0303	0101	0303	0303	0000	0303	0404	0101	0202	0303	0202	0303	0303	0303	0202	0303	0000	0202	0202	0404	0303	0202	0101	0303	0202	0000	0202	0101	0101	0303	0202	0202	0101	0000	0000	0204	0202	0103	0202	0404	0404	0404	0104	0303	0101	0304	0202	0101	0303	0202	0303	0202	0202	0101	0303	0202	0202	0202	0202	0303	0204	0101	0204	0404	0103	0404	0303	0404	0303	0000	0101	0101	0202	0101	0303	0204	0303	0101	0103	0101	0101	0202	0303	0202	0101	0202	0204	0404	0103	0103	0303	0104	0101	0103	0202	0202	0204	0404	0303	0404	0202	0303	0103	0103	0404	0101	0303	0204	0303	0204	0202	0202	0303	0204	0303	0303	0303	0101	0202	0303	0404	0101	0101	0000	0202	0303	0404	0204	0103	0204	0204	0303	0101	0303	0303	0202	0404	0000	0202	0202	0202	0404	0404	0404	0202	0204	0202	0202	0103	0202	0303	0404	0303	0303	0202	0204	0000	0103	0303	0303	0303	0303	0202	0404	0101	0303	0404	0303	0303	0202	0404	0202	0101	0102	0204	0404	0404	0303	0303	0103	0303	0103	0103	0101	0303	0404	0204	0303	0202	0204	0303	0404	0101	0101	0303	0202	0202	0303	0202	0202	0303	0404	0202	0000	0101	0101	0204	0101	0101	0303	0202	0102	0101	0404	0202	0204	0303	0303	0303	0103	0404	0303	0303	0404	0103	0204	0101	0202	0202	0303	0303	0101	0303	0202	0101	0202	0202	0101	0303	0404	0303	0101	0404	0303	0204	0204	0303	0101	0404	0303	0303	0103	0303	0303	0404	0101	0303	0101	0404	0404	0404	0103	0103	0204	0202	0103	0103	0000	0103	0303	0101	0303	0404	0101	0202	0204	0303	0103	0303	0101	0303	0204	0101	0103	0304	0204	0303	0404	0303	0303	0000	0101	0202	0202	0404	0102	0404	0303	0101	0404	0404	0404	0202	0202	0202	0101	0204	0202	0101	0202	0204	0101	0101	0202	0303	0204	0202	0303	0303	0202	0303	0404	0103	0202	0204	0202	0103	0202	0101	0103	0404	0303	0204	0101	0204	0202	0202	0103	0303	0303	0104	0303	0404	0303	0202	0404	0303	0303	0404	0202	0204	0304	0202	0202	0103	0204	0204	0203	0303	0202	0303	0202	0202	0101	0202	0202	0202	0202	0202	0202	0303	0202	0202	0304	0303	0000	0303	0303	0203	0202	0404	0103	0303	0202	0202	0202	0101	0202	0202	0404	0103	0203	0303	0101	0404	0202	0101	0202	0303	0303	0103	0404	0303	0103	0303	0204	0202	0204	0204	0103	0103	0404	0303	0404	0303	0203	0303	0101	0303	0202	0404	0101	0404	0202	0202	0204	0103	0404	0101	0303	0303	0303	0303	0404	0204	0103	0202	0404	0101	0404	0202	0303	0202	0202	0204	0303	0101	0303	0202	0404	0303	0303	0202	0101	0101	0202	0303	0303	0101	0101	0303	0303	0101	0303	0303	0203	0303	0303	0404	0000	0000	0303	0303	0202	0404	0204	0103	0404	0404	0303	0101	0404	0202	0404	0303	0303	0101	0303	0204	0204	0204	0202	0101	0404	0204	0303	0202	0202	0303	0303	0103	0204	0404	0101	0303	0404	0303	0303	0303	0303	0101	0303	0303	0202	0202	0202	0202	0101	0303	0202	0101	0303	0404	0101	0303	0202	0101	0202	0202	0103	0404	0303	0202	0202	0303	0303	0101	0303	0204	0202	0303	0404	0202	0101	0404	0404	0202	0303	0303	0303	0000	0202	0202	0202	0404	0204	0103	0202	0202	0404	0404	0404	0104	0103	0202	0303	0204	0404	0303	0103	0103	0303	0102	0101	0303	0000	0204	0404	0404	0404	0101	0203	0303	0304	0404	0404	0303	0103	0202	0103	0202	0303	0204	0101	0101	0303	0303	0404	0101	0101	0101	0303	0103	0202	0303	0101	0404	0404	0101	0202	0103	0203	0303	0404	0204	0404	0303	0103	0101	0204	0304	0404	0101	0303	0303	0202	0202	0303	0303	0101	0404	0303	0303	0404	0303	0202	0404	0103	0101	0202	0202	0202	0101	0101	0101	0202	0203	0204	0103	0303	0303	0202	0202	0000	0202	0202	0101	0303	0202	0202	0202	0202	0101	0101	0202	0404	0101	0404	0101	0303	0303	0404	0303	0404	0202	0202	0101	0204	0202	0202	0202	0303	0204	0303	0202	0303	0303	0404	0404	0404	0000	0204	0303	0202	0202	0202	0404	0103	0101	0103	0202	0303	0202	0202	0103	0303	0101	0202	0202	0404	0101	0404	0303	0303	0204	0204	0101	0101	0202	0101	0103	0101	0202	0101	0202	0303	0202	0101	0404	0303	0303	0101	0303	0202	0303	0101	0404	0202	0303	0202	0204	0204	0303	0202	0103	0303	0202	0103	0404	0202	0404	0303	0303	0303	0101	0304	0203	0202	0202	0404	0202	0404	0204	0202	0204	0103	0101	0303	0303	0404	0101	0202	0303	0101	0103	0204	0202	0101	0000	0303	0404	0404	0103	0204	0404	0303	0202	0404	0404	0000	0404	0101	0303	0202	0303	0303	0303	0304	0303	0404	0204	0203	0202	0303	0202	0204	0202	0202	0101	0104	0101	0101	0404	0202	0202	0202	0101	0303	0303	0202	0303	0202	0303	0303	0202	0303	0303	0202	0404	0202	0101	0202	0404	0101	0303	0303	0202	0202	0202	0101	0404	0404	0203	0303	0202	0202	0404	0202	0303	0202	0202	0303	0303	0103	0101	0202	0204	0404	0303	0101	0103	0303	0204	0103	0202	0202	0303	0404	0102	0103	0202	0303	0404	0404	0404	0202	0404	0303	0303	0303	0102	0101	0104	0204	0104	0202	0303	0303	0204	0101	0404	0303	0202	0101	0303	0202	0204	0303	0303	0204	0303	0101	0101	0000	0404	0303	0303	0404	0404	0404	0202	0303	0202	0303	0303	0204	0404	0103	0204	0404	0303	0404	0202	0202	0101	0404	0404	0303	0203	0303	0202	0202	0101	0103	0204	0103	0404	0202	0102	0404	0404	0404	0404	0101	0103	0202	0202	0101	0303	0303	0101	0202	0404	0204	0101	0202	0303	0202	0101	0101	0202	0103	0202	0303	0101	0303	0404	0101	0303	0103	0303	0202	0202	0103	0204	0101	0303	0303	0101	0202	0404	0202	0202	0204	0202	0202	0103	0303	0202	0101	0103	0404	0202	0204	0303	0101	0204	0404	0204	0404	0404	0303	0202	0202	0404	0303	0101	0404	0101	0404	0303	0202	0404	0000	0404	0303	0303	0404	0101	0202	0303	0404	0303	0303	0303	0202	0404	0202	0303	0101	0303	0202	0202	0303	0303	0202	0202	0303	0404	0204	0303	0101	0303	0101	0202	0202	0103	0303	0303	0303	0101	0204	0404	0404	0103	0000	0204	0202	0404	0202	0101	0101	0202	0202	0404	0101	0202	0303	0202	0303	0202	0303	0303	0303	0303	0303	0303	0202	0303	0103	0202	0202	0202	0303	0101	0404	0204	0404	0204	0202	0204	0104	0204	0104	0103	0101	0202	0303	0103	0204	0303	0103	0303	0303	0203	0203	0303	0303	0404	0303	0103	0303	0404	0202	0202	0101	0000	0103	0404	0303	0101	0303	0101	0202	0303	0101	0303	0303	0202	0202	0202	0202	0303	0303	0103	0103	0103	0204	0101	0104	0202	0404	0202	0404	0101	0404	0101	0303	0204	0202	0202	0103	0303	0204	0303	0303	0202	0303	0204	0202	0103	0101	0102	0104	0204	0202	0303	0303	0000	0303	0404	0404	0202	0202	0000	0303	0303	0303	0303	0204	0303	0404	0101	0303	0404	0101	0103	0303	0103	0303	0000	0404	0202	0303	0101	0204	0303	0303	0303	0303	0303	0303	0101	0303	0303	0202	0204	0404	0202	0103	0103	0202	0303	0404	0101	0202	0000	0103	0202	0303	0101	0103	0101	0103	0204	0404	0303	0202	0303	0303	0404	0202	0101	0103	0202	0303	0102	0103	0103	0204	0303	0202	0304	0103	0202	0202	0000	0000	0304	0303	0101	0204	0103	0303	0303	0103	0303	0202	0103	0404	0202	0404	0304	0202	0000	0103	0104	0303	0303	0000	0101	0000	0103	0202	0103	0303	0204	0101	0101	0101	0101	0202	0303	0303	0101	0104	0303	0303	0103	0404	0202	0203	0101	0303	0101	0404	0101	0404	0103	0101	0101	0404	0404	0202	0103	0103	0101	0101	0303	0404	0404	0202	0404	0404	0303	0303	0101	0101	0303	0303	0303	0404	0202	0303	0404	0101	0303	0202	0303	0202	0202	0202	0303	0303	0203	0202	0303	0303	0303	0101	0202	0000	0303	0101	0202	0303	0404	0103	0202	0303	0303	0303	0202	0202	0101	0303	0303	0103	0101	0101	0103	0204	0204	0404	0204	0103	0303	0101	0202	0204	0202	0202	0101	0202	0103	0404	0202	0202	0404	0404	0101	0101	0202	0303	0101	0303	0204	0404	0202	0204	0202	0404	0203	0404	0303	0404	0303	0202	0202	0303	0202	0101	0103	0404	0000	0103	0404	0303	0202	0202	0303	0204	0202	0101	0404	0303	0303	0404	0303	0101	0202	0303	0303	0202	0202	0304	0404	0303	0203	0202	0202	0303	0104	0202	0101	0303	0203	0303	0102	0303	0101	0101	0303	0202	0101	0101	0101	0101	0101	0202	0303	0101	0101	0202	0303	0102	0104	0103	0202	0202	0202	0101	0303	0303	0303	0404	0303	0303	0101	0103	0204	0202	0404	0303	0404	0101	0202	0101	0404	0101	0101	0404	0104	0204	0103	0101	0202	0104	0103	0103	0303	0000	0101	0101	0303	0303	0202	0202	0103	0404	0202	0104	0202	0303	0404	0404	0202	0103	0404	0404	0303	0303	0101	0202	0101	0404	0101	0104	0404	0202	0204	0103	0202	0303	0103	0303	0202	0303	0101	0101	0202	0303	0303	0204	0202	0303	0404	0101	0102	0202	0202	0303	0303	0103	0202	0204	0101	0202	0202	0303	0404	0404	0101	0303	0202	0404	0202	0303	0202	0202	0404	0303	0303	0101	0303	0404	0103	0303	0303	0103	0202	0204	0000	0203	0202	0103	0103	0101	0303	0202	0202	0104	0102	0000	0101	0202	0204	0204	0101	0404	0404	0303	0204	0204	0404	0303	0404	0101	0101	0404	0204	0204	0101	0202	0101	0101	0404	0303	0303	0202	0202	0202	0303	0000	0202	0101	0303	0404	0202	0202	0303	0101	0101	0303	0303	0000	0202	0303	0202	0101	0202	0204	0101	0101	0202	0202	0204	0104	0204	0000	0304	0202	0103	0404	0103	0303	0101	0204	0303	0404	0202	0303	0103	0101	0303	0303	0202	0404	0204	0303	0204	0404	0202	0202	0202	0404	0303	0404	0101	0202	0404	0303	0101	0303	0404	0202	0202	0202	0202	0202	0404	0404	0303	0404	0404	0404	0202	0303	0202	0202	0104	0303	0303	0303	0303	0404	0000	0202	0203	0202	0103	0101	0303	0202	0303	0000	0202	0104	0404	0303	0103	0404	0204	0101	0404	0204	0204	0202	0404	0202	0103	0202	0303	0103	0404	0103	0404	0203	0202	0103	0202	0202	0204	0202	0303	0303	0202	0404	0204	0404	0101	0104	0304	0202	0202	0101	0202	0202	0303	0103	0303	0101	0303	0202	0303	0303	0303	0303	0204	0202	0101	0404	0204	0404	0303	0303	0404	0303	0303	0303	0202	0103	0202	0203	0303	0303	0203	0202	0202	0101	0202	0101	0303	0202	0204	0202	0101	0202	0303	0404	0103	0404	0404	0101	0202	0202	0303	0404	0303	0303	0303	0202	0303	0202	0202	0303	0202	0000	0101	0303	0404	0303	0202	0404	0101	0303	0101	0202	0303	0202	0303	0304	0202	0101	0103	0101	0202	0202	0303	0101	0203	0404	0102	0101	0202	0404	0404	0304	0404	0103	0202	0204	0101	0101	0404	0202	0303	0303	0204	0202	0103	0303	0304	0303	0103	0101	0102	0101	0101	0404	0303	0103	0303	0101	0303	0404	0103	0304	0202	0202	0202	0303	0202	0202	0303	0101	0404	0202	0202	0101	0103	0303	0204	0204	0102	0303	0202	0303	0303	0202	0303	0101	0404	0000	0303	0303	0303	0202	0303	0303	0404	0103	0404	0101	0204	0101	0303	0303	0204	0204	0102	0202	0202	0303	0103	0303	0303	0000	0404	0303	0202	0303	0101	0101	0101	0404	0303	0000	0103	0303	0101	0103	0203	0204	0103	0304	0204	0303	0202	0404	0202	0103	0202	0304	0404	0303	0103	0101	0000	0202	0404	0101	0101	0202	0303	0102	0103	0303	0103	0101	0103	0303	0202	0202	0101	0404	0303	0404	0202	0102	0303	0404	0303	0404	0404	0101	0404	0103	0404	0204	0204	0303	0404	0303	0101	0202	0404	0303	0202	0303	0303	0204	0202	0204	0101	0303	0103	0202	0303	0303	0103	0303	0303	0202	0103	0103	0202	0404	0103	0404	0101	0101	0303	0303	0101	0000	0202	0202	0202	0101	0404	0202	0202	0404	0303	0404	0303	0000	0104	0101	0404	0202	0204	0303	0204	0303	0404	0101	0000	0000	0303	0303	0104	0303	0303	0404	0404	0101	0101	0204	0101	0103	0101	0101	0101	0303	0104	0303	0404	0202	0303	0404	0303	0303	0202	0204	0101	0204	0103	0304	0103	0103	0202	0404	0303	0202	0204	0101	0102	0101	0202	0202	0204	0202	0102	0101	0204	0204	0101	0303	0303	0202	0202	0101	0404	0103	0101	0303	0101	0303	0204	0102	0204	0202	0204	0103	0404	0202	0101	0204	0000	0404	0202	0101	0101	0102	0103	0202	0202	0303	0103	0303	0000	0303	0404	0304	0101	0101	0404	0101	0404	0404	0303	0303	0303	0101	0103	0101	0303	0203	0204	0303	0404	0404	0202	0103	0103	0000	0202	0101	0101	0404	0202	0303	0202	0303	0202	0303	0202	0000	0404	0101	0101	0204	0303	0404	0304	0303	0202	0303	0303	0404	0204	0204	0303	0303	0303	0303	0303	0101	0103	0202	0204	0204	0303	0101	0202	0303	0404	0303	0204	0404	0304	0103	0202	0202	0303	0202	0303	0204	0103	0103	0303	0103	0101	0202	0202	0101	0404	0203	0202	0202	0204	0202	0202	0103	0101	0202	0404	0204	0404	0202	0101	0303	0404	0404	0202	0202	0202	0101	0101	0202	0202	0303	0202
A11,	0103	0204	0303	0202	0404	0104	0404	0202	0101	0204	0404	0303	0204	0404	0404	0204	0203	0101	0202	0303	0202	0204	0303	0202	0204	0202	0101	0000	0104	0303	0202	0203	0204	0404	0104	0202	0404	0303	0404	0202	0202	0204	0204	0303	0101	0202	0101	0102	0204	0404	0303	0303	0202	0202	0303	0101	0404	0202	0000	0404	0303	0303	0204	0204	0103	0303	0404	0404	0101	0404	0000	0202	0103	0103	0303	0204	0404	0202	0101	0202	0101	0303	0303	0202	0303	0202	0404	0303	0101	0404	0303	0404	0202	0202	0103	0101	0102	0103	0303	0202	0303	0104	0303	0202	0202	0204	0303	0202	0202	0103	0102	0204	0404	0202	0303	0000	0101	0404	0104	0404	0303	0103	0202	0303	0101	0303	0303	0203	0202	0303	0303	0404	0303	0101	0202	0101	0404	0101	0404	0303	0202	0202	0303	0404	0000	0204	0303	0202	0101	0000	0303	0404	0104	0101	0102	0101	0202	0303	0303	0404	0303	0404	0000	0202	0303	0101	0404	0303	0202	0404	0101	0000	0202	0404	0202	0303	0101	0404	0303	0404	0202	0404	0202	0303	0303	0404	0202	0304	0204	0103	0202	0202	0103	0404	0303	0404	0404	0202	0202	0303	0202	0303	0303	0101	0202	0101	0202	0404	0303	0101	0404	0101	0303	0404	0204	0202	0303	0204	0103	0104	0101	0404	0103	0303	0404	0303	0202	0303	0103	0202	0204	0103	0101	0202	0103	0303	0404	0303	0303	0101	0404	0404	0204	0202	0202	0104	0303	0303	0202	0000	0202	0404	0104	0404	0303	0101	0202	0202	0303	0103	0202	0303	0103	0202	0202	0404	0102	0303	0202	0101	0101	0202	0404	0204	0202	0303	0303	0202	0104	0202	0101	0303	0404	0103	0000	0103	0204	0202	0404	0303	0404	0303	0102	0404	0202	0104	0303	0404	0101	0404	0303	0104	0000	0404	0303	0204	0202	0303	0303	0000	0303	0202	0101	0404	0202	0404	0202	0303	0303	0103	0000	0202	0103	0204	0404	0304	0202	0202	0204	0101	0103	0101	0303	0404	0204	0202	0101	0404	0204	0204	0404	0404	0404	0204	0404	0404	0202	0204	0303	0304	0103	0303	0303	0303	0202	0102	0303	0303	0303	0202	0303	0104	0202	0404	0101	0204	0103	0202	0203	0404	0101	0204	0304	0203	0202	0103	0303	0404	0103	0404	0303	0404	0202	0303	0000	0202	0202	0202	0101	0404	0101	0101	0303	0202	0103	0303	0101	0204	0303	0404	0303	0404	0202	0303	0103	0202	0303	0202	0202	0404	0103	0202	0204	0101	0202	0102	0104	0104	0303	0303	0303	0000	0404	0303	0202	0101	0101	0404	0303	0304	0104	0303	0102	0303	0404	0404	0303	0404	0101	0202	0303	0202	0202	0303	0404	0204	0202	0303	0101	0000	0303	0404	0103	0404	0404	0101	0202	0101	0204	0303	0203	0303	0202	0101	0202	0303	0303	0202	0101	0303	0303	0202	0102	0202	0204	0202	0303	0303	0303	0202	0404	0303	0303	0202	0303	0101	0303	0303	0202	0303	0404	0303	0202	0303	0202	0103	0303	0103	0404	0303	0202	0202	0202	0404	0303	0202	0103	0303	0202	0202	0204	0104	0101	0103	0202	0404	0101	0103	0404	0000	0202	0103	0202	0404	0204	0404	0104	0303	0101	0404	0202	0101	0303	0202	0303	0202	0202	0103	0103	0000	0202	0204	0202	0303	0202	0303	0202	0204	0303	0404	0303	0404	0303	0204	0101	0101	0204	0103	0103	0000	0103	0101	0303	0103	0101	0202	0101	0202	0101	0203	0204	0404	0000	0303	0103	0104	0101	0303	0202	0202	0204	0404	0303	0303	0202	0303	0103	0303	0404	0101	0303	0204	0303	0202	0202	0204	0303	0404	0303	0303	0303	0101	0204	0303	0404	0101	0101	0204	0202	0303	0404	0204	0101	0204	0204	0303	0101	0303	0303	0202	0404	0000	0202	0101	0204	0404	0404	0404	0000	0202	0202	0204	0000	0203	0101	0202	0303	0103	0204	0202	0303	0103	0303	0101	0303	0103	0204	0202	0101	0303	0404	0303	0303	0202	0404	0202	0102	0102	0204	0204	0404	0303	0103	0101	0103	0103	0303	0101	0303	0104	0204	0303	0203	0204	0303	0404	0303	0101	0303	0202	0202	0103	0202	0203	0303	0204	0202	0101	0103	0101	0202	0101	0101	0303	0202	0102	0103	0404	0202	0204	0303	0303	0303	0101	0204	0303	0303	0404	0303	0204	0101	0202	0202	0303	0303	0101	0303	0202	0101	0202	0202	0101	0303	0404	0303	0101	0404	0303	0204	0202	0000	0101	0404	0303	0303	0303	0303	0303	0404	0303	0303	0101	0202	0202	0404	0103	0000	0204	0202	0103	0103	0303	0103	0303	0101	0303	0404	0101	0202	0202	0303	0303	0101	0103	0202	0404	0404	0303	0404	0202	0303	0404	0303	0303	0202	0101	0202	0202	0404	0202	0304	0303	0101	0404	0404	0202	0202	0202	0404	0101	0404	0202	0103	0202	0404	0202	0101	0202	0303	0202	0204	0303	0303	0404	0404	0404	0303	0204	0202	0202	0303	0202	0103	0101	0404	0303	0202	0103	0204	0202	0202	0303	0303	0303	0101	0303	0404	0101	0202	0202	0303	0303	0404	0404	0202	0303	0202	0202	0303	0202	0202	0303	0103	0202	0303	0202	0202	0103	0404	0404	0202	0202	0303	0404	0103	0202	0202	0404	0303	0303	0303	0303	0203	0202	0204	0101	0303	0202	0404	0202	0103	0202	0202	0404	0103	0202	0303	0103	0304	0202	0103	0102	0303	0202	0303	0404	0103	0000	0303	0202	0202	0404	0202	0103	0303	0000	0303	0303	0303	0203	0303	0101	0303	0202	0404	0101	0404	0102	0204	0404	0303	0404	0101	0303	0303	0103	0203	0000	0404	0103	0204	0404	0303	0204	0202	0303	0202	0202	0202	0303	0103	0304	0202	0404	0303	0303	0202	0103	0101	0000	0303	0303	0101	0101	0303	0303	0103	0303	0303	0202	0103	0103	0404	0303	0303	0303	0303	0202	0202	0202	0103	0404	0204	0303	0101	0404	0202	0000	0103	0303	0103	0303	0404	0404	0404	0202	0104	0404	0202	0103	0204	0202	0303	0303	0101	0204	0303	0101	0303	0404	0303	0303	0303	0303	0101	0303	0303	0202	0202	0202	0404	0104	0303	0202	0101	0000	0204	0303	0103	0202	0101	0202	0202	0101	0104	0303	0202	0203	0303	0303	0101	0203	0204	0204	0303	0404	0202	0101	0404	0101	0204	0303	0103	0303	0000	0202	0202	0202	0404	0202	0303	0202	0202	0404	0404	0404	0101	0303	0202	0303	0202	0404	0303	0101	0101	0103	0202	0101	0303	0202	0202	0404	0304	0204	0101	0203	0103	0304	0404	0404	0303	0103	0202	0103	0204	0303	0404	0103	0101	0304	0304	0404	0101	0101	0101	0303	0103	0404	0303	0101	0404	0404	0101	0202	0103	0202	0303	0404	0202	0204	0303	0101	0101	0202	0404	0404	0102	0303	0103	0404	0204	0103	0303	0101	0204	0303	0303	0404	0103	0204	0404	0101	0101	0202	0202	0202	0102	0303	0101	0102	0202	0404	0303	0103	0203	0202	0102	0101	0202	0202	0101	0202	0202	0102	0204	0203	0101	0404	0202	0202	0101	0404	0101	0303	0303	0202	0303	0404	0202	0202	0103	0204	0202	0404	0404	0303	0202	0303	0202	0303	0303	0404	0404	0404	0404	0204	0303	0202	0202	0202	0204	0103	0103	0103	0202	0303	0303	0202	0101	0303	0101	0202	0202	0204	0303	0404	0303	0303	0202	0204	0101	0101	0202	0101	0101	0102	0204	0101	0202	0303	0204	0101	0404	0303	0303	0101	0101	0404	0303	0101	0404	0202	0303	0202	0204	0404	0303	0202	0101	0101	0202	0103	0404	0202	0404	0303	0303	0303	0101	0404	0202	0202	0202	0204	0202	0404	0202	0202	0204	0303	0101	0103	0303	0404	0104	0202	0103	0101	0303	0404	0202	0101	0000	0303	0404	0104	0103	0202	0104	0303	0202	0204	0204	0101	0404	0101	0101	0000	0303	0303	0303	0000	0303	0404	0202	0303	0202	0303	0202	0202	0202	0204	0101	0404	0103	0101	0204	0204	0202	0202	0101	0303	0303	0404	0304	0202	0303	0303	0202	0303	0203	0202	0404	0102	0303	0202	0404	0303	0202	0303	0202	0202	0202	0101	0404	0404	0203	0303	0202	0202	0104	0102	0303	0204	0202	0103	0303	0101	0103	0202	0202	0404	0303	0104	0103	0303	0202	0101	0202	0204	0303	0404	0102	0103	0202	0303	0404	0404	0404	0202	0404	0303	0303	0303	0202	0101	0104	0204	0404	0202	0303	0303	0202	0101	0404	0103	0202	0104	0303	0102	0204	0103	0303	0204	0303	0000	0101	0101	0404	0103	0303	0404	0404	0404	0202	0404	0204	0000	0103	0202	0404	0303	0202	0404	0103	0202	0102	0202	0103	0404	0204	0303	0202	0304	0204	0202	0101	0303	0202	0103	0404	0202	0101	0404	0104	0404	0404	0101	0103	0202	0202	0101	0303	0303	0303	0204	0404	0202	0101	0102	0304	0202	0102	0101	0202	0303	0204	0303	0103	0303	0000	0102	0103	0103	0303	0202	0204	0303	0202	0103	0103	0303	0303	0204	0404	0000	0202	0404	0202	0204	0303	0303	0202	0101	0303	0404	0202	0404	0303	0101	0404	0204	0404	0404	0202	0303	0202	0202	0404	0303	0102	0404	0103	0104	0303	0202	0404	0101	0202	0000	0000	0000	0104	0202	0303	0404	0303	0303	0303	0202	0204	0202	0303	0101	0303	0202	0202	0103	0303	0202	0204	0303	0000	0202	0303	0103	0303	0101	0202	0202	0303	0303	0303	0202	0103	0404	0404	0204	0103	0303	0404	0202	0404	0202	0101	0101	0000	0204	0104	0102	0202	0303	0202	0303	0202	0303	0303	0303	0303	0303	0303	0204	0103	0101	0202	0202	0202	0103	0000	0404	0404	0404	0204	0202	0204	0104	0204	0104	0303	0102	0202	0303	0303	0204	0000	0103	0303	0303	0202	0303	0303	0303	0404	0303	0101	0303	0404	0202	0203	0101	0303	0303	0404	0103	0103	0303	0101	0202	0303	0101	0303	0304	0202	0202	0204	0202	0303	0103	0101	0303	0303	0202	0101	0101	0202	0404	0202	0404	0000	0404	0101	0303	0202	0202	0202	0000	0203	0202	0304	0303	0202	0303	0202	0102	0103	0000	0202	0104	0204	0202	0000	0303	0303	0303	0404	0204	0202	0202	0404	0303	0303	0101	0202	0202	0303	0404	0103	0303	0404	0103	0101	0303	0101	0303	0303	0404	0202	0000	0000	0404	0303	0303	0303	0103	0103	0303	0101	0303	0303	0202	0202	0404	0202	0101	0101	0202	0103	0404	0101	0202	0101	0103	0202	0303	0101	0101	0103	0303	0404	0404	0103	0204	0101	0303	0104	0204	0303	0303	0203	0303	0102	0103	0103	0202	0303	0202	0303	0303	0204	0202	0404	0404	0303	0303	0101	0404	0103	0103	0303	0103	0303	0204	0101	0202	0202	0404	0303	0204	0103	0101	0101	0303	0303	0204	0103	0104	0103	0202	0103	0303	0204	0101	0101	0101	0101	0204	0404	0303	0101	0101	0103	0103	0101	0404	0204	0303	0101	0303	0303	0303	0000	0404	0101	0101	0102	0000	0404	0202	0303	0103	0103	0101	0303	0404	0204	0202	0202	0404	0303	0103	0303	0101	0303	0303	0303	0404	0202	0303	0404	0303	0303	0202	0103	0204	0202	0202	0303	0303	0202	0202	0303	0303	0303	0103	0000	0000	0303	0101	0202	0103	0202	0303	0202	0303	0303	0303	0202	0204	0101	0303	0303	0103	0101	0101	0101	0404	0404	0404	0204	0103	0303	0101	0203	0204	0202	0202	0103	0202	0103	0204	0204	0204	0404	0404	0103	0101	0202	0303	0101	0103	0202	0204	0202	0204	0202	0404	0202	0404	0101	0202	0303	0204	0202	0303	0202	0101	0103	0404	0000	0303	0404	0303	0102	0202	0203	0204	0202	0303	0000	0303	0303	0000	0303	0101	0202	0303	0303	0202	0202	0404	0000	0303	0202	0202	0202	0303	0404	0202	0101	0303	0202	0303	0101	0303	0101	0101	0303	0202	0404	0303	0303	0101	0101	0202	0103	0101	0101	0202	0303	0101	0101	0303	0202	0204	0204	0101	0303	0303	0303	0104	0303	0103	0101	0103	0204	0202	0204	0103	0104	0101	0202	0101	0404	0101	0103	0204	0104	0204	0101	0101	0202	0404	0101	0303	0000	0000	0104	0101	0303	0103	0204	0204	0103	0204	0202	0101	0202	0303	0204	0104	0202	0303	0101	0202	0303	0303	0103	0204	0104	0404	0103	0404	0404	0202	0202	0103	0202	0303	0103	0303	0204	0303	0103	0000	0202	0303	0303	0404	0204	0103	0404	0103	0102	0202	0202	0303	0303	0103	0202	0204	0103	0000	0202	0303	0404	0404	0101	0303	0204	0404	0202	0303	0204	0202	0404	0303	0303	0101	0303	0404	0303	0101	0303	0103	0202	0204	0303	0303	0202	0303	0303	0103	0303	0202	0204	0104	0102	0404	0101	0202	0202	0204	0102	0304	0204	0303	0202	0202	0202	0303	0404	0101	0104	0404	0202	0404	0101	0204	0103	0102	0104	0303	0303	0202	0202	0202	0303	0000	0202	0303	0303	0404	0204	0202	0103	0000	0101	0303	0303	0204	0202	0103	0404	0103	0202	0202	0101	0101	0202	0000	0202	0101	0204	0000	0404	0202	0303	0204	0101	0101	0101	0202	0203	0104	0303	0303	0303	0000	0303	0303	0204	0204	0404	0303	0204	0104	0202	0202	0202	0204	0303	0404	0104	0202	0204	0103	0101	0303	0104	0204	0202	0202	0204	0202	0404	0404	0101	0404	0202	0404	0202	0303	0202	0204	0104	0303	0303	0303	0303	0202	0204	0202	0202	0202	0303	0101	0303	0202	0103	0000	0202	0404	0204	0103	0101	0202	0204	0101	0303	0404	0204	0202	0204	0101	0303	0202	0303	0303	0204	0303	0404	0303	0202	0101	0202	0204	0404	0202	0303	0303	0404	0404	0202	0404	0104	0104	0304	0202	0202	0101	0202	0204	0303	0101	0103	0101	0303	0204	0303	0303	0303	0303	0202	0202	0101	0404	0202	0204	0304	0303	0404	0103	0303	0303	0202	0101	0204	0303	0303	0303	0203	0202	0202	0103	0000	0000	0303	0202	0404	0204	0103	0204	0103	0404	0101	0104	0404	0101	0202	0202	0103	0204	0303	0303	0103	0202	0303	0204	0203	0303	0102	0304	0103	0103	0404	0303	0203	0404	0101	0303	0103	0204	0303	0204	0303	0304	0202	0101	0101	0101	0204	0204	0303	0101	0202	0204	0102	0101	0202	0303	0204	0404	0202	0103	0202	0202	0101	0101	0101	0202	0303	0103	0202	0202	0303	0303	0404	0303	0303	0101	0101	0303	0101	0204	0303	0303	0303	0103	0303	0404	0303	0404	0202	0204	0202	0304	0202	0202	0303	0101	0404	0202	0202	0101	0303	0303	0202	0202	0101	0303	0202	0303	0303	0202	0303	0101	0404	0101	0202	0303	0303	0202	0304	0303	0404	0101	0204	0101	0202	0101	0303	0303	0204	0202	0101	0202	0202	0303	0000	0000	0101	0202	0104	0103	0204	0303	0000	0303	0303	0303	0303	0303	0103	0304	0101	0101	0203	0202	0303	0303	0204	0303	0000	0204	0202	0101	0202	0303	0404	0303	0101	0101	0303	0202	0404	0101	0103	0204	0303	0102	0303	0303	0103	0101	0303	0303	0202	0202	0101	0104	0304	0404	0202	0101	0303	0404	0303	0404	0404	0104	0404	0303	0204	0202	0202	0000	0404	0303	0000	0204	0404	0303	0202	0303	0103	0404	0202	0404	0101	0101	0303	0202	0303	0303	0303	0404	0101	0202	0303	0303	0202	0404	0303	0104	0101	0101	0303	0203	0103	0101	0202	0202	0202	0101	0204	0202	0202	0404	0000	0000	0303	0404	0101	0404	0404	0202	0204	0103	0204	0103	0202	0101	0000	0000	0303	0103	0101	0303	0103	0404	0404	0101	0102	0404	0103	0303	0103	0101	0101	0303	0104	0103	0204	0202	0303	0202	0303	0303	0202	0202	0101	0204	0103	0303	0103	0103	0000	0404	0303	0000	0202	0101	0102	0101	0202	0000	0202	0202	0102	0103	0202	0404	0101	0303	0303	0101	0404	0101	0404	0101	0101	0303	0101	0101	0204	0101	0202	0204	0204	0303	0404	0202	0101	0202	0204	0204	0202	0303	0103	0102	0101	0404	0202	0103	0303	0303	0202	0103	0404	0404	0101	0101	0404	0103	0404	0404	0303	0101	0303	0101	0303	0404	0303	0202	0204	0303	0404	0304	0202	0103	0103	0000	0202	0101	0101	0404	0202	0101	0202	0303	0204	0303	0202	0000	0204	0103	0101	0404	0303	0404	0304	0000	0204	0303	0303	0104	0204	0204	0303	0103	0103	0303	0303	0101	0303	0202	0202	0404	0000	0101	0202	0303	0404	0303	0202	0202	0303	0303	0202	0102	0304	0202	0202	0202	0303	0303	0303	0303	0101	0202	0202	0101	0404	0202	0202	0000	0404	0202	0202	0303	0104	0204	0204	0204	0404	0202	0101	0303	0404	0404	0202	0202	0202	0101	0102	0202	0203	0303	0202
A12,	0103	0202	0103	0404	0202	0404	0202	0202	0103	0202	0404	0101	0202	0101	0202	0202	0303	0303	0202	0103	0202	0404	0303	0204	0204	0202	0101	0202	0101	0103	0202	0303	0204	0204	0404	0202	0104	0303	0404	0202	0202	0404	0202	0303	0000	0202	0101	0102	0204	0204	0303	0103	0202	0202	0103	0101	0104	0204	0202	0404	0303	0103	0404	0404	0103	0303	0404	0404	0101	0204	0204	0202	0303	0101	0303	0000	0404	0204	0101	0303	0103	0303	0303	0000	0101	0202	0104	0303	0101	0101	0303	0404	0000	0101	0303	0101	0202	0103	0303	0202	0303	0101	0303	0202	0204	0404	0303	0202	0202	0101	0202	0202	0404	0202	0303	0101	0101	0202	0104	0404	0103	0103	0204	0103	0101	0303	0103	0202	0202	0203	0303	0104	0303	0101	0202	0101	0404	0101	0304	0103	0202	0202	0303	0404	0404	0404	0103	0202	0104	0303	0103	0104	0404	0101	0102	0102	0000	0203	0303	0404	0303	0204	0101	0404	0303	0101	0404	0303	0202	0404	0101	0202	0202	0404	0404	0303	0101	0202	0101	0202	0202	0000	0204	0103	0303	0204	0202	0404	0204	0303	0000	0203	0103	0404	0303	0404	0204	0202	0101	0103	0202	0103	0303	0103	0204	0303	0202	0404	0203	0101	0404	0101	0303	0404	0204	0202	0303	0202	0303	0104	0101	0404	0103	0103	0404	0303	0202	0303	0101	0404	0204	0103	0101	0202	0303	0304	0404	0303	0303	0101	0404	0404	0404	0202	0202	0404	0303	0303	0202	0103	0404	0303	0101	0101	0000	0000	0202	0202	0303	0303	0202	0303	0303	0202	0204	0404	0202	0103	0202	0104	0101	0202	0404	0204	0202	0303	0103	0202	0404	0202	0101	0304	0204	0103	0102	0303	0202	0000	0202	0303	0404	0303	0101	0202	0404	0101	0303	0404	0101	0404	0303	0404	0101	0404	0303	0404	0202	0203	0103	0101	0103	0102	0101	0303	0303	0404	0404	0303	0303	0303	0202	0202	0303	0202	0404	0404	0202	0202	0204	0101	0101	0101	0203	0404	0404	0204	0101	0404	0202	0404	0202	0404	0404	0202	0304	0404	0202	0204	0303	0304	0303	0101	0103	0303	0202	0101	0103	0303	0303	0404	0303	0101	0202	0404	0101	0202	0303	0203	0303	0404	0101	0202	0404	0203	0204	0103	0303	0204	0101	0404	0303	0204	0202	0303	0304	0204	0202	0202	0101	0404	0101	0101	0303	0202	0303	0303	0101	0204	0303	0404	0103	0404	0204	0303	0103	0202	0303	0202	0202	0204	0101	0202	0204	0101	0202	0202	0104	0104	0103	0103	0303	0101	0202	0103	0202	0101	0101	0404	0303	0303	0104	0304	0000	0103	0404	0303	0303	0404	0101	0202	0303	0202	0202	0303	0404	0204	0202	0303	0103	0202	0303	0404	0101	0404	0404	0101	0202	0101	0404	0303	0202	0303	0202	0101	0202	0303	0303	0202	0101	0303	0103	0202	0202	0204	0204	0202	0303	0103	0103	0204	0101	0303	0103	0202	0000	0101	0303	0303	0202	0303	0404	0103	0202	0303	0102	0303	0303	0303	0202	0303	0000	0202	0204	0204	0303	0202	0303	0303	0202	0202	0000	0104	0000	0303	0202	0202	0103	0303	0204	0202	0202	0103	0202	0404	0404	0304	0104	0303	0101	0304	0202	0000	0101	0202	0303	0202	0404	0303	0103	0204	0202	0204	0202	0103	0204	0101	0204	0404	0103	0404	0303	0404	0303	0404	0101	0101	0204	0101	0103	0204	0101	0101	0101	0101	0103	0202	0303	0202	0101	0202	0404	0404	0103	0303	0303	0101	0101	0303	0203	0202	0404	0404	0303	0404	0204	0303	0101	0303	0204	0303	0103	0202	0000	0404	0202	0204	0303	0204	0303	0103	0303	0101	0202	0303	0404	0303	0101	0202	0204	0103	0404	0202	0101	0204	0204	0303	0101	0101	0303	0202	0404	0303	0202	0202	0202	0404	0404	0404	0202	0404	0202	0202	0101	0303	0103	0204	0303	0103	0202	0204	0303	0103	0303	0303	0303	0303	0204	0202	0101	0303	0404	0000	0103	0204	0404	0202	0101	0102	0404	0404	0404	0303	0303	0103	0303	0103	0103	0101	0203	0104	0204	0303	0202	0204	0303	0404	0303	0404	0101	0202	0202	0303	0202	0202	0303	0404	0202	0101	0103	0101	0202	0101	0101	0303	0202	0102	0101	0404	0202	0204	0303	0303	0303	0103	0404	0202	0303	0404	0103	0204	0101	0202	0202	0303	0303	0103	0303	0203	0104	0204	0404	0202	0303	0404	0101	0101	0000	0203	0204	0204	0101	0103	0204	0303	0303	0103	0303	0303	0404	0103	0103	0101	0204	0204	0404	0000	0101	0202	0202	0101	0303	0101	0103	0303	0101	0303	0404	0101	0202	0202	0303	0101	0303	0103	0303	0202	0104	0103	0404	0202	0303	0000	0103	0103	0202	0101	0202	0202	0404	0102	0404	0303	0101	0404	0404	0404	0202	0202	0204	0101	0404	0202	0103	0204	0204	0102	0101	0202	0303	0404	0202	0303	0303	0000	0000	0404	0103	0204	0202	0202	0303	0202	0103	0101	0404	0303	0204	0103	0202	0202	0202	0103	0303	0303	0104	0303	0404	0103	0202	0204	0303	0303	0404	0204	0204	0304	0202	0202	0303	0202	0202	0303	0103	0202	0303	0202	0202	0103	0204	0202	0202	0202	0203	0202	0000	0202	0202	0304	0303	0303	0303	0303	0303	0202	0204	0101	0303	0202	0204	0202	0103	0202	0000	0404	0103	0203	0303	0103	0404	0202	0103	0202	0303	0203	0303	0404	0303	0103	0103	0202	0202	0404	0202	0103	0103	0404	0303	0404	0303	0303	0101	0303	0101	0202	0202	0101	0404	0102	0202	0404	0303	0404	0101	0303	0303	0103	0203	0404	0404	0303	0404	0404	0000	0204	0202	0303	0202	0202	0202	0303	0103	0303	0202	0404	0303	0303	0202	0101	0101	0202	0303	0303	0101	0101	0303	0303	0103	0303	0303	0202	0303	0303	0404	0303	0202	0303	0202	0204	0202	0204	0103	0204	0204	0303	0103	0404	0202	0404	0103	0303	0103	0303	0204	0204	0204	0202	0104	0404	0204	0303	0202	0202	0103	0303	0101	0204	0000	0101	0303	0404	0203	0303	0303	0303	0101	0303	0303	0202	0202	0202	0204	0104	0303	0203	0101	0303	0204	0303	0303	0202	0101	0202	0202	0103	0404	0303	0202	0203	0303	0303	0103	0203	0204	0202	0103	0204	0202	0101	0404	0000	0000	0303	0303	0303	0202	0202	0202	0204	0204	0204	0303	0202	0202	0404	0404	0404	0104	0303	0202	0303	0202	0104	0303	0103	0103	0303	0000	0103	0303	0404	0202	0404	0404	0204	0103	0203	0303	0304	0404	0404	0303	0103	0202	0303	0204	0103	0204	0103	0101	0304	0303	0404	0101	0101	0101	0303	0101	0202	0202	0101	0404	0000	0104	0202	0101	0203	0203	0404	0404	0202	0303	0303	0101	0404	0000	0404	0101	0303	0303	0202	0202	0303	0303	0101	0204	0303	0303	0404	0303	0202	0404	0103	0101	0404	0202	0202	0101	0103	0101	0101	0202	0204	0103	0303	0303	0202	0000	0101	0202	0202	0101	0203	0202	0202	0204	0202	0101	0104	0202	0204	0101	0404	0103	0303	0101	0202	0303	0404	0202	0202	0303	0204	0202	0204	0204	0303	0404	0303	0202	0303	0103	0204	0404	0404	0404	0404	0303	0202	0204	0202	0404	0103	0101	0103	0202	0000	0000	0202	0303	0103	0101	0202	0202	0404	0103	0404	0303	0303	0202	0202	0101	0101	0202	0101	0103	0102	0204	0101	0202	0303	0204	0101	0404	0303	0303	0101	0103	0204	0303	0101	0404	0202	0303	0202	0404	0204	0303	0202	0103	0303	0202	0101	0404	0202	0404	0203	0303	0000	0101	0404	0202	0202	0202	0202	0202	0404	0404	0202	0202	0103	0101	0303	0303	0404	0101	0202	0303	0103	0103	0202	0202	0103	0204	0303	0404	0404	0101	0202	0104	0103	0202	0204	0404	0000	0404	0101	0101	0202	0303	0303	0303	0000	0303	0404	0202	0202	0202	0203	0202	0202	0202	0202	0101	0404	0101	0101	0204	0204	0204	0204	0103	0303	0303	0204	0303	0202	0303	0303	0204	0303	0203	0204	0404	0202	0303	0202	0202	0103	0202	0303	0202	0202	0202	0101	0000	0000	0303	0303	0202	0204	0404	0202	0303	0202	0202	0303	0203	0103	0101	0202	0202	0404	0303	0101	0101	0303	0204	0103	0202	0202	0303	0404	0102	0103	0202	0303	0404	0404	0404	0202	0404	0203	0303	0303	0101	0101	0104	0404	0104	0202	0303	0303	0202	0101	0204	0303	0202	0101	0000	0202	0204	0103	0103	0204	0303	0000	0103	0000	0404	0303	0303	0404	0303	0404	0202	0304	0204	0303	0303	0404	0404	0303	0202	0204	0303	0404	0202	0202	0101	0404	0404	0303	0203	0303	0202	0202	0101	0103	0404	0303	0404	0202	0202	0303	0404	0404	0204	0101	0101	0202	0202	0103	0103	0103	0103	0202	0404	0204	0101	0202	0303	0404	0102	0101	0202	0103	0202	0303	0101	0303	0404	0101	0303	0103	0303	0202	0204	0000	0202	0101	0103	0303	0101	0202	0404	0202	0202	0404	0202	0202	0103	0303	0202	0101	0101	0404	0000	0204	0303	0103	0404	0204	0202	0404	0204	0303	0202	0202	0404	0303	0101	0404	0103	0104	0303	0202	0404	0101	0202	0103	0303	0303	0104	0202	0303	0404	0101	0303	0303	0202	0204	0202	0303	0101	0303	0202	0202	0303	0303	0202	0202	0303	0404	0204	0303	0103	0303	0101	0202	0202	0103	0303	0303	0203	0101	0404	0404	0204	0101	0303	0202	0204	0404	0202	0101	0101	0202	0404	0104	0101	0000	0303	0202	0303	0202	0303	0303	0303	0303	0303	0000	0202	0303	0303	0202	0202	0202	0103	0101	0404	0404	0404	0202	0202	0404	0101	0202	0101	0103	0102	0202	0303	0303	0204	0103	0303	0103	0303	0203	0303	0303	0303	0404	0303	0103	0303	0303	0202	0202	0101	0303	0303	0404	0303	0101	0303	0104	0202	0103	0101	0303	0303	0202	0204	0202	0202	0103	0103	0101	0303	0303	0202	0101	0404	0202	0404	0202	0404	0101	0404	0303	0303	0404	0202	0202	0101	0303	0202	0304	0303	0202	0303	0204	0202	0303	0101	0000	0101	0404	0202	0303	0303	0303	0303	0404	0204	0202	0202	0204	0203	0303	0303	0202	0202	0303	0404	0101	0303	0404	0303	0103	0303	0103	0304	0303	0404	0204	0303	0303	0204	0303	0303	0103	0303	0103	0000	0101	0303	0303	0202	0202	0404	0202	0101	0303	0101	0303	0404	0101	0202	0102	0103	0202	0303	0101	0103	0101	0303	0204	0404	0303	0404	0303	0303	0104	0202	0103	0303	0202	0303	0101	0303	0101	0202	0303	0102	0404	0303	0202	0202	0202	0101	0404	0303	0101	0404	0101	0303	0303	0000	0303	0202	0103	0202	0202	0404	0303	0404	0101	0101	0101	0303	0303	0404	0103	0101	0101	0202	0303	0303	0204	0101	0101	0101	0101	0202	0303	0303	0101	0101	0303	0303	0303	0404	0202	0203	0101	0303	0303	0304	0103	0404	0103	0101	0101	0404	0404	0202	0303	0303	0101	0101	0303	0404	0202	0202	0202	0404	0303	0303	0103	0101	0303	0303	0303	0404	0204	0103	0204	0103	0404	0202	0101	0404	0202	0202	0303	0303	0203	0202	0303	0303	0303	0103	0202	0204	0303	0101	0102	0303	0202	0103	0202	0000	0303	0103	0202	0202	0101	0303	0303	0103	0101	0101	0103	0202	0204	0404	0204	0103	0303	0101	0203	0204	0202	0202	0103	0202	0101	0404	0202	0202	0204	0204	0101	0101	0202	0303	0101	0303	0202	0202	0202	0202	0202	0000	0202	0404	0303	0204	0303	0202	0204	0303	0202	0101	0101	0404	0204	0103	0404	0303	0102	0202	0303	0204	0204	0103	0404	0303	0303	0204	0303	0103	0203	0303	0303	0202	0202	0404	0000	0303	0203	0404	0202	0303	0101	0204	0101	0103	0203	0303	0101	0303	0101	0101	0303	0202	0104	0000	0303	0101	0101	0202	0103	0101	0101	0202	0303	0202	0101	0103	0202	0204	0202	0101	0303	0203	0303	0404	0303	0103	0101	0101	0204	0202	0202	0303	0404	0101	0202	0103	0404	0103	0101	0204	0404	0202	0103	0101	0202	0104	0103	0303	0103	0303	0101	0202	0303	0103	0204	0204	0101	0404	0202	0101	0202	0303	0204	0104	0202	0303	0104	0000	0303	0303	0101	0202	0101	0204	0303	0104	0404	0202	0204	0103	0202	0303	0103	0303	0202	0303	0101	0303	0204	0303	0303	0204	0204	0103	0404	0101	0102	0202	0202	0303	0303	0103	0202	0202	0101	0000	0202	0303	0404	0404	0101	0303	0204	0404	0202	0203	0204	0204	0104	0303	0303	0101	0303	0404	0103	0103	0101	0101	0202	0202	0303	0303	0204	0303	0303	0101	0303	0000	0202	0404	0202	0404	0101	0202	0202	0204	0000	0404	0202	0103	0204	0202	0204	0303	0404	0101	0101	0404	0202	0404	0101	0404	0101	0202	0101	0202	0303	0203	0202	0202	0303	0304	0202	0103	0303	0404	0204	0202	0303	0101	0101	0303	0103	0202	0204	0303	0404	0103	0202	0202	0101	0101	0404	0202	0202	0101	0202	0202	0404	0202	0303	0404	0101	0000	0101	0202	0303	0404	0202	0303	0103	0101	0303	0303	0202	0404	0404	0303	0204	0104	0202	0202	0204	0404	0303	0204	0404	0202	0404	0303	0101	0303	0404	0204	0204	0202	0204	0202	0404	0404	0303	0204	0000	0404	0102	0303	0202	0202	0104	0303	0303	0203	0103	0000	0204	0202	0202	0202	0103	0101	0103	0404	0103	0202	0202	0104	0404	0000	0103	0204	0202	0101	0303	0202	0202	0202	0404	0202	0103	0202	0303	0103	0404	0101	0404	0202	0202	0101	0202	0404	0204	0202	0303	0303	0202	0404	0204	0404	0101	0104	0304	0202	0202	0103	0204	0204	0303	0101	0303	0101	0303	0204	0203	0103	0303	0101	0202	0202	0303	0101	0202	0404	0404	0303	0404	0303	0303	0303	0202	0103	0202	0203	0303	0303	0203	0202	0202	0103	0202	0101	0303	0202	0202	0404	0103	0404	0103	0404	0101	0404	0404	0303	0202	0202	0101	0404	0303	0303	0303	0202	0303	0202	0202	0103	0202	0000	0101	0303	0404	0303	0202	0204	0101	0303	0103	0202	0203	0204	0303	0304	0202	0101	0103	0101	0202	0202	0303	0101	0202	0404	0202	0103	0202	0304	0404	0303	0404	0303	0202	0202	0104	0101	0404	0202	0303	0303	0204	0202	0103	0303	0304	0303	0103	0101	0102	0103	0104	0204	0303	0101	0303	0101	0303	0404	0303	0304	0202	0202	0202	0304	0202	0202	0303	0101	0000	0202	0202	0101	0103	0303	0202	0202	0000	0303	0202	0303	0103	0202	0303	0101	0404	0404	0000	0303	0303	0202	0303	0303	0404	0303	0404	0101	0404	0101	0303	0303	0202	0404	0202	0202	0202	0303	0101	0303	0303	0000	0404	0303	0202	0303	0000	0101	0103	0404	0303	0303	0103	0303	0101	0103	0202	0204	0103	0304	0404	0303	0202	0404	0202	0101	0202	0304	0404	0101	0303	0101	0103	0202	0404	0101	0101	0204	0303	0102	0103	0303	0103	0101	0303	0303	0202	0202	0103	0404	0304	0404	0204	0101	0303	0204	0303	0404	0404	0101	0404	0303	0204	0204	0204	0303	0404	0303	0000	0202	0404	0303	0202	0303	0103	0204	0202	0404	0404	0101	0000	0202	0303	0303	0103	0304	0103	0202	0303	0000	0202	0404	0303	0404	0101	0101	0303	0203	0101	0000	0303	0202	0202	0101	0204	0202	0202	0404	0303	0404	0303	0404	0104	0104	0404	0202	0204	0103	0204	0303	0202	0101	0404	0303	0303	0303	0101	0303	0103	0304	0404	0101	0101	0404	0101	0303	0101	0103	0101	0203	0104	0303	0204	0202	0303	0204	0202	0303	0202	0202	0101	0204	0101	0303	0101	0103	0202	0404	0303	0202	0202	0101	0102	0101	0202	0202	0202	0202	0102	0303	0202	0404	0101	0303	0303	0102	0404	0103	0404	0103	0101	0103	0101	0103	0204	0101	0202	0202	0404	0103	0404	0404	0101	0404	0000	0204	0202	0101	0101	0202	0103	0202	0202	0303	0101	0303	0203	0303	0404	0404	0101	0303	0404	0303	0202	0404	0303	0101	0303	0103	0103	0104	0303	0203	0000	0304	0404	0404	0202	0000	0303	0303	0204	0101	0101	0404	0202	0103	0202	0303	0202	0103	0202	0303	0404	0101	0101	0202	0303	0404	0303	0303	0202	0303	0303	0404	0202	0404	0103	0303	0303	0303	0103	0102	0303	0202	0202	0404	0103	0101	0202	0303	0404	0000	0202	0404	0303	0303	0102	0202	0303	0204	0303	0404	0303	0303	0303	0103	0101	0202	0202	0101	0404	0202	0303	0404	0404	0202	0202	0103	0104	0202	0404	0204	0404	0202	0101	0303	0404	0404	0202	0202	0202	0103	0102	0202	0203	0101	0202
A17,	0101	0204	0303	0202	0204	0404	0204	0202	0101	0204	0404	0303	0204	0404	0204	0202	0303	0101	0202	0303	0202	0204	0303	0202	0404	0202	0103	0202	0101	0101	0202	0303	0202	0404	0104	0204	0404	0303	0000	0202	0202	0202	0204	0304	0101	0202	0101	0101	0202	0404	0303	0103	0202	0202	0303	0101	0404	0202	0000	0404	0303	0303	0204	0204	0101	0103	0404	0404	0101	0204	0000	0202	0303	0101	0303	0202	0404	0202	0101	0202	0101	0000	0303	0204	0000	0202	0104	0303	0101	0104	0103	0404	0000	0101	0303	0101	0000	0101	0303	0202	0303	0101	0103	0202	0202	0404	0303	0202	0202	0101	0202	0202	0404	0102	0303	0202	0101	0404	0404	0404	0303	0103	0204	0303	0101	0303	0303	0202	0202	0203	0303	0404	0303	0101	0202	0101	0404	0101	0404	0303	0202	0202	0303	0404	0000	0404	0303	0000	0101	0000	0103	0104	0404	0102	0101	0101	0202	0203	0303	0404	0303	0204	0202	0404	0000	0101	0404	0303	0202	0404	0101	0202	0202	0404	0204	0103	0101	0204	0103	0204	0202	0101	0202	0101	0303	0202	0202	0404	0404	0103	0202	0202	0103	0404	0000	0404	0404	0202	0202	0303	0202	0303	0303	0101	0202	0103	0202	0204	0303	0101	0204	0101	0103	0404	0202	0404	0101	0204	0103	0404	0101	0404	0103	0303	0404	0103	0204	0303	0103	0404	0202	0103	0101	0202	0303	0304	0000	0103	0303	0101	0404	0204	0202	0202	0202	0404	0303	0103	0202	0101	0202	0404	0404	0404	0303	0104	0202	0204	0303	0303	0404	0303	0103	0202	0204	0404	0102	0101	0202	0104	0101	0204	0404	0202	0202	0000	0103	0202	0104	0204	0103	0303	0404	0103	0000	0103	0204	0202	0204	0303	0104	0303	0102	0404	0202	0101	0101	0404	0101	0404	0303	0104	0101	0404	0303	0204	0202	0303	0103	0101	0303	0102	0101	0304	0000	0404	0204	0303	0303	0103	0000	0202	0303	0202	0404	0304	0202	0202	0204	0101	0101	0101	0203	0202	0404	0202	0101	0404	0204	0202	0204	0404	0404	0202	0404	0404	0202	0204	0303	0304	0103	0303	0303	0303	0202	0000	0303	0303	0303	0202	0303	0104	0202	0404	0101	0202	0103	0202	0303	0404	0101	0000	0404	0203	0202	0103	0303	0404	0101	0104	0303	0404	0202	0303	0304	0202	0202	0202	0101	0404	0101	0101	0303	0202	0303	0303	0101	0204	0303	0404	0303	0204	0204	0203	0103	0202	0303	0202	0202	0204	0101	0202	0204	0103	0202	0102	0000	0101	0101	0303	0303	0303	0000	0303	0202	0101	0101	0404	0103	0304	0404	0303	0102	0303	0404	0404	0303	0404	0103	0203	0303	0202	0202	0303	0404	0204	0202	0103	0101	0000	0303	0404	0101	0404	0404	0101	0202	0101	0204	0303	0203	0303	0202	0104	0202	0203	0303	0000	0101	0000	0000	0202	0102	0404	0204	0204	0303	0303	0303	0202	0404	0103	0103	0202	0303	0103	0303	0303	0204	0303	0404	0101	0204	0303	0202	0303	0103	0103	0204	0303	0202	0204	0202	0204	0000	0202	0303	0000	0202	0202	0202	0101	0103	0303	0102	0204	0303	0103	0202	0204	0202	0101	0202	0404	0404	0000	0101	0303	0101	0304	0204	0102	0103	0202	0303	0202	0202	0103	0103	0204	0202	0204	0202	0303	0204	0303	0202	0204	0303	0404	0303	0404	0303	0202	0101	0303	0204	0101	0101	0404	0103	0101	0103	0103	0101	0202	0101	0202	0101	0203	0204	0404	0103	0303	0303	0104	0101	0303	0202	0202	0202	0404	0303	0304	0202	0303	0103	0303	0204	0103	0103	0204	0303	0202	0202	0204	0303	0404	0303	0303	0303	0101	0204	0303	0404	0101	0101	0202	0204	0000	0404	0204	0101	0204	0204	0000	0101	0103	0000	0202	0404	0000	0202	0102	0204	0404	0404	0104	0202	0202	0000	0202	0000	0203	0303	0204	0303	0303	0202	0204	0303	0101	0303	0000	0303	0103	0404	0202	0101	0303	0404	0303	0303	0202	0404	0202	0101	0102	0202	0202	0404	0303	0303	0101	0303	0101	0303	0101	0303	0404	0204	0303	0202	0202	0303	0404	0101	0101	0303	0202	0202	0303	0000	0203	0303	0404	0202	0101	0303	0103	0204	0103	0101	0103	0202	0000	0101	0104	0203	0204	0303	0303	0303	0303	0404	0303	0303	0404	0303	0204	0101	0202	0202	0000	0303	0000	0303	0303	0101	0204	0204	0101	0303	0404	0101	0103	0404	0303	0204	0202	0303	0101	0404	0303	0303	0303	0303	0303	0404	0303	0303	0101	0000	0204	0404	0101	0303	0404	0202	0303	0101	0303	0303	0303	0101	0303	0404	0101	0202	0204	0303	0103	0303	0101	0203	0202	0101	0101	0304	0202	0303	0000	0303	0103	0000	0101	0202	0202	0404	0000	0404	0303	0101	0404	0404	0404	0202	0204	0404	0104	0404	0202	0103	0202	0404	0202	0101	0000	0303	0204	0204	0303	0303	0000	0404	0404	0303	0202	0202	0204	0303	0202	0103	0101	0404	0103	0204	0101	0202	0202	0202	0101	0303	0103	0104	0303	0404	0103	0404	0202	0303	0303	0204	0404	0202	0304	0202	0202	0101	0202	0202	0303	0103	0202	0303	0202	0102	0103	0202	0202	0202	0204	0303	0404	0103	0202	0000	0404	0303	0303	0303	0303	0203	0202	0204	0101	0303	0202	0404	0202	0103	0000	0202	0404	0103	0202	0303	0101	0404	0202	0101	0202	0303	0203	0303	0204	0103	0303	0103	0202	0202	0404	0202	0303	0303	0404	0303	0303	0303	0203	0303	0101	0303	0202	0204	0101	0404	0202	0204	0404	0303	0404	0101	0303	0303	0103	0203	0204	0404	0103	0204	0304	0303	0202	0202	0103	0202	0202	0202	0000	0101	0304	0202	0404	0103	0404	0202	0101	0103	0000	0103	0303	0101	0103	0303	0303	0303	0103	0103	0202	0303	0303	0404	0303	0303	0303	0303	0000	0000	0202	0303	0204	0204	0303	0101	0404	0204	0000	0303	0303	0303	0303	0404	0404	0404	0202	0404	0404	0202	0103	0204	0202	0303	0303	0103	0204	0303	0103	0103	0204	0303	0303	0303	0303	0101	0303	0304	0202	0202	0202	0204	0101	0303	0203	0101	0303	0202	0303	0303	0202	0101	0000	0202	0101	0104	0303	0204	0202	0303	0303	0101	0303	0204	0204	0103	0204	0202	0101	0404	0000	0202	0303	0303	0303	0204	0202	0204	0202	0204	0204	0303	0202	0102	0104	0404	0204	0101	0303	0202	0303	0202	0104	0303	0000	0103	0303	0102	0103	0303	0204	0202	0404	0304	0204	0103	0203	0303	0304	0404	0404	0303	0103	0202	0303	0204	0103	0000	0103	0101	0304	0304	0404	0000	0101	0101	0303	0101	0204	0000	0103	0204	0202	0101	0204	0101	0000	0303	0404	0202	0404	0203	0103	0101	0204	0000	0404	0102	0303	0103	0204	0204	0303	0303	0101	0202	0303	0303	0404	0303	0202	0404	0103	0101	0202	0202	0202	0102	0103	0101	0101	0202	0404	0303	0101	0303	0000	0202	0104	0202	0202	0103	0203	0204	0202	0202	0202	0101	0104	0404	0202	0101	0404	0101	0303	0103	0204	0303	0404	0000	0202	0103	0404	0202	0202	0202	0303	0204	0303	0202	0103	0303	0404	0404	0404	0404	0204	0303	0202	0202	0404	0202	0103	0103	0101	0202	0303	0303	0202	0303	0303	0101	0202	0204	0404	0303	0404	0303	0303	0202	0202	0101	0101	0202	0103	0103	0102	0204	0104	0202	0303	0202	0101	0404	0303	0303	0101	0303	0202	0303	0101	0101	0202	0303	0303	0404	0404	0303	0202	0101	0101	0202	0303	0404	0202	0404	0303	0303	0303	0101	0304	0202	0202	0204	0204	0202	0304	0404	0202	0204	0303	0101	0303	0303	0404	0101	0202	0103	0101	0103	0204	0202	0101	0404	0303	0404	0104	0101	0202	0104	0103	0202	0404	0202	0202	0404	0101	0303	0202	0303	0103	0103	0304	0303	0404	0202	0203	0202	0303	0202	0204	0202	0202	0101	0404	0101	0101	0204	0202	0202	0204	0103	0303	0303	0204	0303	0204	0303	0303	0202	0303	0202	0202	0404	0202	0303	0204	0404	0103	0202	0303	0202	0202	0202	0101	0404	0404	0203	0303	0202	0202	0404	0102	0303	0202	0202	0303	0203	0101	0101	0202	0202	0404	0303	0104	0103	0303	0204	0103	0202	0202	0303	0404	0102	0103	0202	0303	0404	0404	0404	0202	0404	0203	0303	0303	0102	0101	0101	0404	0104	0202	0303	0303	0202	0101	0404	0303	0204	0101	0303	0202	0404	0103	0000	0204	0303	0102	0101	0000	0303	0303	0303	0204	0404	0404	0202	0404	0404	0303	0303	0204	0404	0303	0202	0404	0303	0204	0202	0202	0101	0404	0404	0303	0202	0304	0204	0202	0103	0303	0404	0103	0404	0202	0102	0404	0104	0404	0404	0101	0103	0202	0202	0101	0303	0303	0103	0202	0204	0204	0102	0000	0000	0204	0102	0101	0202	0103	0202	0101	0303	0303	0304	0101	0303	0303	0303	0202	0404	0303	0202	0103	0103	0303	0103	0202	0404	0000	0202	0404	0202	0202	0103	0303	0202	0101	0000	0404	0404	0204	0303	0103	0404	0202	0204	0404	0202	0303	0204	0204	0404	0303	0102	0204	0000	0404	0303	0202	0204	0101	0202	0000	0000	0000	0104	0202	0103	0404	0303	0303	0303	0202	0202	0204	0103	0101	0303	0204	0202	0103	0303	0202	0204	0303	0202	0202	0303	0103	0303	0101	0202	0202	0303	0303	0000	0202	0103	0404	0404	0204	0101	0000	0202	0202	0404	0202	0101	0000	0000	0204	0404	0102	0102	0103	0202	0303	0202	0303	0303	0303	0303	0303	0303	0204	0000	0101	0202	0202	0102	0103	0000	0404	0204	0204	0404	0202	0404	0104	0202	0101	0303	0202	0204	0303	0303	0404	0103	0303	0103	0303	0202	0303	0303	0303	0404	0303	0101	0303	0404	0202	0202	0101	0000	0303	0404	0303	0101	0303	0104	0202	0103	0101	0303	0303	0202	0202	0204	0202	0303	0303	0103	0103	0103	0204	0000	0000	0202	0404	0202	0404	0000	0404	0103	0303	0404	0202	0202	0303	0303	0202	0304	0303	0202	0303	0204	0000	0103	0102	0202	0104	0204	0202	0303	0303	0303	0303	0404	0202	0202	0202	0404	0303	0303	0101	0202	0202	0303	0404	0103	0303	0404	0101	0303	0303	0101	0303	0000	0404	0202	0103	0103	0404	0303	0303	0303	0000	0103	0303	0101	0103	0304	0404	0202	0404	0202	0101	0101	0202	0103	0404	0101	0202	0101	0103	0202	0303	0104	0303	0101	0103	0204	0404	0303	0404	0101	0303	0101	0202	0101	0303	0303	0303	0101	0303	0101	0202	0000	0102	0404	0000	0202	0202	0404	0404	0304	0103	0101	0404	0303	0303	0000	0101	0303	0202	0303	0202	0204	0204	0303	0000	0103	0101	0101	0303	0303	0404	0303	0104	0103	0202	0103	0303	0204	0101	0101	0101	0101	0204	0303	0303	0101	0101	0103	0103	0101	0404	0204	0203	0101	0303	0103	0404	0101	0404	0103	0101	0102	0000	0404	0202	0103	0103	0303	0101	0303	0404	0204	0202	0202	0204	0101	0103	0101	0101	0103	0303	0303	0000	0204	0103	0204	0000	0303	0202	0303	0202	0202	0202	0303	0303	0202	0202	0303	0103	0103	0101	0102	0404	0303	0101	0101	0103	0202	0103	0202	0303	0103	0303	0202	0204	0101	0303	0303	0303	0101	0101	0103	0202	0204	0204	0404	0303	0103	0101	0303	0204	0203	0404	0101	0202	0101	0204	0204	0202	0404	0204	0103	0104	0204	0303	0103	0103	0204	0404	0202	0202	0202	0404	0202	0404	0103	0204	0303	0202	0204	0304	0202	0101	0103	0404	0000	0303	0204	0303	0102	0202	0203	0404	0202	0303	0404	0303	0303	0000	0303	0101	0203	0103	0103	0202	0204	0404	0202	0303	0202	0202	0202	0303	0101	0202	0101	0101	0202	0303	0101	0303	0101	0101	0303	0202	0101	0103	0103	0101	0101	0102	0103	0101	0101	0202	0303	0102	0104	0101	0204	0204	0204	0101	0303	0303	0303	0104	0303	0303	0101	0103	0204	0202	0204	0303	0000	0000	0202	0103	0404	0103	0103	0404	0104	0204	0103	0101	0202	0104	0103	0303	0303	0303	0101	0101	0303	0303	0202	0202	0103	0404	0202	0101	0202	0303	0202	0101	0202	0103	0101	0404	0303	0303	0101	0202	0101	0202	0303	0404	0404	0202	0202	0103	0202	0303	0101	0303	0204	0303	0101	0000	0202	0103	0101	0404	0204	0103	0404	0103	0202	0202	0204	0303	0303	0303	0202	0404	0303	0404	0202	0303	0404	0404	0101	0303	0404	0404	0202	0303	0404	0204	0104	0303	0303	0101	0303	0404	0101	0303	0303	0303	0204	0404	0000	0303	0204	0103	0103	0101	0303	0202	0202	0104	0101	0404	0103	0204	0202	0204	0202	0404	0204	0103	0204	0202	0202	0103	0404	0101	0104	0404	0204	0404	0101	0204	0101	0102	0101	0303	0303	0202	0202	0202	0303	0000	0202	0103	0303	0404	0204	0202	0303	0101	0101	0303	0103	0202	0202	0303	0404	0101	0202	0202	0101	0103	0202	0202	0204	0101	0204	0204	0304	0204	0303	0204	0103	0103	0101	0202	0303	0404	0202	0303	0303	0103	0303	0303	0204	0404	0404	0103	0202	0104	0202	0202	0202	0204	0303	0404	0104	0202	0204	0103	0101	0303	0404	0404	0204	0202	0202	0202	0304	0404	0103	0404	0204	0404	0202	0303	0202	0202	0104	0303	0303	0303	0103	0000	0202	0204	0000	0000	0101	0101	0000	0202	0103	0203	0202	0101	0204	0303	0303	0404	0202	0101	0000	0202	0202	0202	0204	0102	0103	0202	0303	0303	0404	0103	0404	0303	0202	0103	0202	0204	0204	0202	0303	0303	0404	0404	0202	0204	0104	0104	0404	0202	0202	0101	0202	0204	0303	0103	0303	0102	0303	0202	0303	0303	0103	0303	0404	0202	0103	0104	0404	0404	0404	0303	0404	0303	0303	0303	0202	0101	0204	0203	0303	0303	0000	0204	0204	0303	0202	0101	0303	0202	0202	0202	0101	0202	0103	0404	0101	0104	0404	0303	0202	0000	0303	0404	0303	0303	0303	0202	0000	0202	0203	0303	0202	0000	0101	0303	0404	0303	0202	0204	0101	0303	0103	0202	0303	0202	0103	0404	0202	0101	0101	0101	0202	0404	0303	0101	0202	0204	0102	0103	0202	0304	0404	0304	0202	0303	0202	0202	0101	0101	0104	0202	0303	0000	0204	0202	0000	0303	0404	0303	0103	0101	0101	0103	0101	0404	0303	0103	0303	0101	0303	0000	0303	0404	0000	0204	0202	0303	0202	0202	0303	0101	0404	0202	0102	0101	0103	0303	0202	0000	0102	0303	0202	0103	0303	0202	0303	0101	0404	0101	0202	0303	0303	0202	0303	0303	0404	0103	0202	0101	0202	0101	0303	0303	0204	0204	0101	0202	0202	0303	0303	0303	0101	0202	0101	0303	0202	0303	0101	0103	0103	0304	0303	0303	0103	0303	0101	0103	0203	0204	0103	0303	0204	0303	0202	0404	0202	0101	0202	0304	0404	0103	0303	0101	0303	0204	0404	0101	0103	0204	0303	0202	0303	0303	0103	0101	0303	0103	0204	0202	0103	0404	0304	0404	0204	0101	0303	0404	0303	0404	0404	0104	0404	0303	0404	0202	0202	0000	0404	0103	0103	0204	0404	0303	0202	0202	0101	0202	0000	0404	0101	0103	0103	0204	0103	0303	0103	0404	0101	0204	0101	0101	0202	0404	0101	0104	0101	0103	0303	0203	0303	0101	0202	0202	0203	0101	0202	0202	0204	0204	0303	0404	0103	0202	0104	0101	0404	0202	0202	0103	0404	0103	0202	0101	0000	0000	0303	0303	0101	0303	0303	0404	0404	0101	0102	0404	0103	0303	0101	0101	0101	0000	0101	0303	0202	0204	0103	0202	0303	0303	0202	0202	0101	0404	0103	0303	0303	0103	0000	0404	0303	0000	0204	0101	0202	0101	0202	0202	0000	0202	0101	0101	0202	0204	0103	0303	0303	0202	0404	0103	0304	0103	0103	0303	0101	0103	0204	0102	0202	0404	0202	0103	0404	0202	0101	0202	0204	0404	0202	0101	0000	0102	0101	0202	0202	0303	0303	0303	0203	0303	0404	0404	0104	0103	0104	0303	0202	0404	0303	0101	0103	0101	0103	0101	0303	0203	0204	0303	0404	0404	0202	0103	0103	0103	0202	0103	0104	0404	0202	0103	0202	0303	0204	0303	0202	0303	0404	0101	0101	0204	0303	0404	0404	0303	0202	0303	0303	0104	0202	0404	0303	0000	0303	0303	0103	0102	0303	0202	0204	0204	0103	0101	0202	0303	0404	0000	0202	0204	0304	0103	0202	0102	0304	0202	0202	0404	0303	0303	0103	0303	0101	0202	0204	0101	0404	0202	0202	0204	0204	0202	0202	0103	0101	0202	0204	0000	0404	0202	0101	0303	0404	0404	0202	0202	0202	0101	0102	0202	0303	0303	0000
A18,	0101	0204	0303	0204	0202	0404	0202	0202	0101	0202	0404	0103	0202	0104	0204	0202	0203	0103	0204	0303	0202	0404	0000	0202	0404	0202	0101	0202	0101	0303	0203	0303	0202	0404	0104	0202	0404	0103	0404	0202	0202	0404	0202	0303	0101	0202	0101	0101	0404	0204	0303	0103	0202	0202	0303	0101	0404	0202	0000	0404	0303	0303	0204	0404	0103	0103	0104	0404	0104	0404	0000	0202	0103	0101	0303	0202	0404	0204	0101	0203	0103	0303	0303	0202	0303	0202	0404	0303	0101	0404	0303	0404	0202	0202	0103	0101	0202	0103	0303	0202	0303	0104	0303	0202	0202	0204	0303	0202	0202	0303	0102	0204	0404	0202	0303	0102	0103	0204	0104	0404	0303	0103	0204	0303	0101	0303	0303	0203	0202	0203	0303	0404	0103	0103	0202	0101	0404	0101	0404	0103	0202	0202	0304	0404	0303	0404	0303	0204	0101	0303	0303	0404	0404	0102	0101	0101	0202	0303	0101	0202	0303	0404	0101	0202	0303	0101	0404	0303	0202	0404	0101	0202	0202	0404	0202	0103	0103	0202	0303	0204	0202	0404	0204	0103	0303	0202	0202	0304	0404	0101	0202	0202	0303	0204	0000	0202	0404	0204	0101	0303	0202	0103	0303	0101	0404	0303	0204	0404	0202	0101	0404	0303	0103	0404	0204	0202	0303	0204	0303	0104	0101	0404	0303	0303	0404	0101	0404	0304	0303	0000	0202	0303	0101	0202	0303	0303	0404	0303	0303	0101	0404	0404	0404	0202	0202	0404	0303	0303	0202	0101	0204	0304	0101	0104	0000	0101	0202	0202	0303	0303	0404	0103	0103	0202	0204	0404	0202	0103	0202	0101	0101	0202	0404	0202	0202	0303	0103	0000	0404	0000	0101	0304	0204	0103	0101	0303	0202	0202	0202	0303	0104	0303	0102	0202	0000	0101	0000	0404	0101	0404	0303	0104	0101	0404	0303	0204	0202	0203	0303	0101	0103	0102	0101	0303	0303	0404	0404	0303	0303	0303	0202	0202	0303	0202	0404	0404	0202	0202	0204	0101	0101	0104	0203	0404	0404	0202	0101	0404	0202	0204	0202	0404	0404	0202	0404	0404	0202	0204	0101	0303	0303	0303	0303	0303	0202	0000	0103	0303	0103	0204	0303	0104	0202	0404	0101	0202	0101	0203	0303	0404	0101	0000	0304	0202	0204	0101	0303	0202	0101	0404	0303	0202	0202	0303	0000	0204	0202	0202	0101	0404	0101	0101	0303	0102	0303	0103	0101	0404	0303	0404	0303	0404	0204	0303	0103	0202	0303	0202	0202	0202	0101	0202	0204	0101	0202	0202	0404	0404	0303	0303	0303	0103	0204	0303	0202	0101	0101	0000	0303	0304	0104	0304	0102	0303	0404	0404	0303	0404	0101	0202	0303	0202	0202	0000	0404	0404	0202	0303	0101	0202	0303	0404	0101	0404	0404	0101	0202	0101	0204	0103	0202	0103	0202	0104	0202	0203	0303	0202	0101	0303	0000	0202	0000	0404	0404	0202	0103	0101	0103	0204	0000	0103	0303	0202	0303	0101	0303	0303	0000	0303	0404	0101	0204	0303	0202	0303	0103	0303	0204	0303	0000	0202	0204	0404	0303	0202	0303	0000	0000	0202	0202	0101	0000	0103	0202	0204	0103	0103	0202	0204	0202	0101	0204	0404	0204	0000	0104	0303	0101	0404	0202	0102	0103	0202	0303	0202	0404	0303	0303	0202	0202	0204	0202	0103	0202	0303	0202	0404	0101	0104	0303	0404	0303	0404	0101	0101	0404	0303	0103	0404	0103	0102	0101	0101	0101	0202	0101	0202	0101	0202	0404	0404	0303	0303	0101	0404	0101	0303	0202	0202	0404	0404	0303	0404	0202	0000	0303	0103	0204	0101	0303	0202	0103	0204	0202	0404	0303	0202	0103	0303	0303	0104	0202	0303	0404	0101	0101	0202	0202	0303	0404	0404	0103	0202	0202	0203	0104	0303	0103	0202	0404	0303	0202	0101	0204	0404	0404	0404	0202	0204	0202	0202	0303	0303	0303	0204	0303	0303	0202	0204	0303	0101	0303	0101	0303	0303	0202	0204	0103	0303	0404	0303	0303	0202	0404	0202	0102	0102	0202	0202	0404	0303	0303	0101	0303	0101	0303	0101	0303	0404	0204	0303	0202	0202	0303	0202	0303	0101	0303	0202	0202	0303	0000	0202	0303	0000	0202	0103	0101	0101	0202	0101	0101	0303	0202	0102	0101	0104	0203	0404	0303	0303	0303	0101	0404	0303	0303	0404	0303	0404	0101	0202	0202	0303	0303	0103	0303	0203	0101	0404	0404	0101	0303	0404	0101	0101	0404	0203	0204	0204	0303	0101	0404	0303	0303	0303	0303	0303	0404	0303	0103	0101	0404	0404	0404	0101	0103	0204	0202	0103	0103	0103	0303	0303	0101	0303	0404	0101	0202	0404	0303	0103	0303	0103	0303	0204	0104	0103	0303	0202	0303	0404	0303	0303	0202	0303	0202	0000	0404	0202	0404	0303	0103	0404	0404	0404	0202	0202	0204	0101	0404	0202	0101	0204	0404	0000	0101	0202	0303	0404	0000	0303	0303	0202	0404	0404	0303	0204	0202	0202	0303	0202	0103	0000	0404	0303	0202	0103	0204	0202	0202	0103	0303	0103	0101	0303	0404	0103	0202	0204	0303	0303	0404	0204	0204	0404	0202	0202	0303	0202	0202	0303	0101	0204	0303	0202	0000	0101	0202	0202	0202	0202	0202	0202	0303	0202	0000	0404	0303	0303	0303	0103	0303	0204	0204	0101	0303	0202	0404	0202	0303	0202	0102	0404	0101	0202	0303	0103	0000	0202	0103	0102	0303	0202	0303	0404	0303	0303	0103	0202	0202	0204	0204	0103	0103	0404	0103	0304	0303	0202	0103	0103	0303	0202	0404	0101	0404	0102	0202	0204	0303	0304	0101	0303	0303	0303	0303	0404	0404	0303	0204	0404	0103	0204	0202	0303	0202	0202	0204	0303	0103	0304	0202	0404	0303	0303	0202	0101	0101	0000	0000	0303	0101	0101	0303	0303	0101	0303	0303	0202	0103	0303	0404	0303	0303	0303	0303	0202	0202	0204	0303	0204	0204	0303	0103	0404	0000	0404	0303	0303	0101	0303	0404	0204	0204	0202	0101	0404	0204	0103	0204	0000	0103	0303	0101	0204	0304	0103	0303	0404	0303	0303	0303	0103	0103	0303	0304	0202	0202	0000	0404	0404	0303	0202	0101	0303	0404	0303	0103	0202	0101	0202	0204	0101	0404	0303	0204	0202	0103	0103	0101	0303	0204	0202	0103	0202	0202	0101	0404	0000	0000	0103	0303	0303	0202	0202	0202	0202	0404	0204	0303	0204	0202	0404	0404	0404	0104	0303	0202	0303	0202	0404	0303	0103	0103	0303	0102	0103	0303	0404	0202	0404	0304	0202	0103	0303	0103	0304	0404	0104	0101	0303	0202	0103	0202	0103	0204	0103	0101	0303	0304	0404	0101	0101	0101	0303	0101	0204	0203	0101	0404	0404	0101	0202	0101	0202	0303	0404	0404	0204	0203	0303	0101	0404	0304	0000	0102	0303	0103	0204	0204	0303	0303	0101	0202	0303	0303	0404	0303	0202	0404	0103	0101	0202	0202	0202	0102	0303	0101	0101	0202	0204	0103	0103	0303	0202	0202	0404	0202	0202	0101	0202	0202	0102	0204	0202	0101	0404	0204	0202	0101	0000	0101	0303	0103	0204	0303	0404	0202	0202	0303	0204	0202	0204	0204	0303	0202	0303	0202	0303	0303	0404	0404	0404	0404	0202	0303	0202	0202	0204	0204	0101	0103	0103	0202	0303	0203	0202	0101	0303	0101	0202	0204	0404	0103	0404	0303	0303	0202	0202	0101	0101	0202	0103	0101	0101	0202	0101	0202	0303	0204	0101	0404	0303	0303	0101	0303	0202	0303	0101	0104	0202	0303	0203	0204	0204	0303	0204	0103	0101	0202	0303	0404	0202	0404	0203	0303	0303	0101	0304	0202	0202	0202	0204	0202	0404	0404	0202	0202	0303	0101	0303	0303	0404	0101	0202	0103	0103	0303	0204	0202	0101	0202	0303	0404	0104	0101	0202	0104	0103	0202	0204	0204	0102	0404	0101	0103	0202	0303	0103	0303	0404	0303	0404	0202	0303	0202	0202	0404	0202	0202	0202	0101	0404	0101	0101	0404	0202	0202	0202	0101	0303	0303	0202	0304	0202	0303	0303	0204	0303	0202	0204	0404	0202	0303	0202	0404	0303	0202	0303	0202	0000	0204	0101	0404	0404	0303	0303	0202	0202	0404	0202	0303	0202	0202	0103	0303	0101	0101	0202	0202	0404	0303	0101	0101	0303	0404	0303	0202	0202	0103	0404	0101	0103	0202	0303	0404	0404	0404	0202	0104	0303	0103	0303	0101	0101	0404	0404	0404	0202	0303	0303	0202	0101	0404	0303	0202	0101	0303	0202	0204	0103	0101	0202	0303	0101	0101	0101	0404	0303	0303	0404	0404	0404	0202	0404	0404	0303	0103	0404	0404	0303	0202	0404	0303	0204	0202	0202	0101	0404	0404	0303	0203	0303	0204	0202	0101	0103	0202	0303	0404	0202	0202	0303	0404	0404	0404	0101	0103	0202	0202	0103	0103	0103	0303	0204	0204	0202	0101	0102	0304	0204	0101	0101	0202	0101	0202	0303	0103	0103	0404	0101	0303	0103	0303	0202	0202	0303	0404	0101	0303	0303	0101	0202	0404	0202	0202	0202	0202	0202	0303	0303	0202	0101	0000	0404	0202	0404	0303	0101	0404	0000	0404	0000	0202	0103	0202	0202	0404	0303	0102	0204	0000	0404	0303	0202	0404	0101	0202	0103	0303	0303	0404	0204	0103	0404	0303	0303	0303	0202	0204	0202	0303	0101	0303	0404	0202	0303	0303	0202	0202	0303	0204	0202	0303	0103	0303	0101	0203	0202	0303	0303	0303	0202	0101	0404	0404	0204	0000	0303	0204	0202	0404	0202	0000	0101	0202	0202	0404	0101	0202	0103	0202	0303	0202	0303	0303	0303	0303	0303	0303	0202	0303	0101	0202	0202	0202	0303	0101	0404	0202	0404	0404	0202	0404	0404	0202	0101	0103	0102	0404	0303	0303	0404	0103	0103	0103	0303	0202	0303	0303	0303	0204	0303	0103	0000	0404	0202	0203	0101	0101	0303	0404	0303	0101	0303	0104	0202	0303	0101	0303	0303	0202	0202	0202	0202	0303	0103	0103	0103	0103	0202	0101	0000	0202	0404	0202	0404	0101	0404	0101	0103	0404	0202	0202	0103	0303	0202	0404	0303	0202	0303	0204	0202	0103	0102	0202	0104	0404	0202	0304	0303	0303	0303	0404	0204	0202	0203	0204	0303	0303	0101	0000	0204	0303	0404	0101	0303	0404	0303	0103	0303	0103	0304	0103	0104	0202	0303	0101	0204	0101	0303	0303	0303	0103	0303	0101	0303	0000	0202	0204	0404	0204	0101	0101	0202	0303	0404	0101	0202	0101	0103	0202	0303	0101	0103	0101	0303	0204	0404	0303	0404	0101	0303	0104	0202	0101	0103	0202	0303	0101	0303	0101	0204	0303	0202	0304	0000	0202	0202	0202	0101	0304	0103	0101	0404	0101	0303	0000	0101	0303	0202	0101	0204	0202	0404	0304	0204	0103	0101	0101	0303	0303	0404	0103	0104	0103	0202	0103	0303	0204	0101	0101	0101	0101	0202	0304	0103	0101	0104	0303	0303	0103	0204	0202	0203	0101	0303	0303	0000	0103	0404	0103	0101	0101	0000	0404	0202	0303	0103	0103	0101	0303	0404	0202	0202	0202	0404	0303	0303	0103	0101	0303	0303	0303	0404	0202	0303	0404	0101	0303	0202	0303	0202	0202	0202	0303	0303	0202	0202	0303	0303	0303	0103	0102	0404	0303	0101	0202	0303	0202	0303	0202	0303	0303	0303	0202	0404	0101	0303	0303	0103	0101	0101	0103	0204	0404	0404	0204	0303	0303	0101	0203	0404	0202	0204	0103	0202	0101	0204	0204	0202	0404	0404	0101	0101	0202	0303	0101	0303	0202	0204	0202	0204	0202	0404	0202	0404	0303	0204	0303	0202	0000	0303	0202	0101	0101	0404	0404	0303	0404	0103	0202	0202	0303	0204	0202	0303	0404	0303	0303	0000	0303	0101	0202	0303	0303	0204	0202	0404	0000	0303	0202	0204	0202	0303	0101	0404	0101	0303	0202	0303	0102	0303	0101	0101	0303	0202	0104	0103	0303	0101	0101	0102	0101	0101	0103	0202	0303	0101	0101	0101	0202	0202	0202	0101	0303	0303	0303	0404	0303	0303	0101	0101	0404	0202	0404	0303	0404	0101	0202	0103	0404	0103	0101	0404	0404	0202	0103	0101	0204	0101	0103	0303	0303	0303	0101	0101	0303	0303	0202	0202	0101	0404	0202	0101	0202	0303	0202	0104	0102	0101	0104	0204	0303	0303	0103	0204	0104	0404	0303	0404	0404	0202	0202	0103	0202	0303	0101	0303	0204	0303	0101	0101	0202	0103	0303	0204	0202	0303	0404	0101	0102	0202	0202	0303	0303	0303	0202	0404	0103	0204	0202	0303	0404	0404	0101	0303	0202	0104	0204	0303	0204	0202	0404	0303	0303	0101	0303	0404	0103	0303	0303	0103	0202	0404	0303	0203	0204	0103	0303	0103	0303	0202	0204	0101	0102	0404	0103	0204	0202	0202	0202	0404	0404	0103	0204	0202	0202	0303	0404	0101	0104	0404	0202	0404	0101	0204	0101	0101	0404	0303	0303	0202	0202	0202	0103	0000	0202	0103	0303	0404	0404	0202	0303	0103	0000	0303	0303	0202	0204	0103	0404	0101	0202	0202	0101	0103	0202	0204	0204	0101	0404	0000	0404	0202	0103	0404	0101	0101	0103	0202	0303	0404	0202	0303	0103	0101	0303	0000	0202	0404	0204	0303	0204	0101	0203	0000	0204	0404	0303	0202	0404	0202	0404	0303	0102	0303	0404	0202	0202	0000	0404	0202	0404	0404	0103	0204	0404	0404	0202	0303	0202	0202	0104	0303	0303	0303	0101	0000	0202	0202	0202	0202	0303	0101	0303	0404	0103	0203	0202	0404	0404	0303	0103	0404	0204	0101	0303	0202	0202	0202	0404	0202	0101	0202	0303	0303	0404	0101	0404	0303	0202	0103	0202	0202	0404	0202	0303	0303	0202	0404	0202	0404	0101	0000	0404	0202	0202	0103	0204	0204	0303	0103	0303	0101	0303	0204	0203	0103	0303	0101	0202	0202	0103	0104	0204	0204	0304	0000	0404	0103	0303	0303	0202	0303	0202	0303	0303	0303	0303	0202	0202	0303	0202	0101	0103	0202	0204	0202	0103	0202	0103	0404	0101	0104	0404	0103	0202	0202	0103	0404	0303	0303	0303	0202	0103	0202	0202	0303	0202	0303	0101	0303	0404	0303	0202	0204	0101	0103	0103	0202	0203	0204	0303	0304	0202	0101	0103	0101	0202	0202	0103	0101	0202	0404	0102	0103	0202	0304	0404	0303	0404	0303	0202	0202	0104	0101	0404	0202	0303	0303	0404	0202	0000	0303	0404	0303	0103	0101	0101	0101	0101	0404	0303	0103	0303	0101	0303	0404	0303	0404	0000	0204	0202	0303	0202	0202	0103	0103	0404	0202	0102	0101	0103	0303	0202	0204	0102	0303	0202	0303	0101	0202	0303	0101	0404	0000	0202	0303	0303	0202	0303	0303	0404	0303	0404	0101	0204	0101	0303	0103	0202	0204	0102	0202	0202	0303	0000	0000	0303	0202	0404	0303	0202	0303	0102	0101	0103	0404	0103	0303	0303	0303	0101	0303	0202	0202	0303	0404	0204	0303	0202	0404	0202	0303	0202	0404	0404	0101	0303	0101	0303	0202	0404	0101	0101	0202	0303	0102	0303	0303	0101	0101	0303	0303	0204	0202	0101	0404	0304	0404	0202	0101	0303	0204	0101	0404	0404	0101	0404	0101	0404	0202	0202	0303	0404	0103	0101	0202	0404	0103	0203	0303	0101	0204	0202	0404	0101	0103	0103	0202	0303	0303	0103	0404	0103	0202	0101	0000	0202	0404	0101	0104	0101	0101	0303	0303	0103	0101	0202	0202	0202	0101	0202	0202	0202	0404	0303	0404	0303	0404	0101	0101	0204	0202	0202	0103	0204	0103	0202	0101	0000	0000	0303	0303	0101	0303	0101	0304	0404	0101	0102	0404	0101	0103	0101	0103	0101	0303	0101	0303	0204	0202	0303	0202	0303	0303	0202	0202	0101	0404	0303	0304	0103	0303	0404	0404	0303	0202	0202	0101	0101	0101	0202	0202	0404	0202	0101	0101	0202	0404	0101	0303	0303	0202	0202	0101	0304	0303	0103	0303	0101	0103	0202	0101	0202	0202	0204	0103	0404	0202	0101	0404	0204	0204	0202	0101	0101	0202	0101	0204	0204	0000	0103	0303	0202	0303	0404	0404	0101	0101	0404	0101	0404	0304	0303	0303	0303	0101	0303	0101	0303	0303	0404	0303	0404	0000	0202	0103	0103	0103	0202	0103	0404	0404	0202	0103	0202	0303	0202	0303	0202	0303	0404	0101	0101	0404	0303	0304	0404	0303	0202	0203	0103	0000	0202	0404	0303	0101	0303	0303	0303	0101	0303	0202	0202	0404	0103	0101	0202	0303	0404	0303	0202	0202	0303	0303	0202	0202	0303	0202	0202	0204	0303	0303	0303	0103	0101	0202	0204	0101	0404	0202	0202	0204	0204	0202	0202	0000	0104	0204	0404	0000	0204	0202	0101	0000	0404	0404	0202	0202	0202	0101	0101	0202	0202	0303	0202
A19,	0103	0202	0103	0404	0202	0404	0202	0202	0101	0202	0404	0103	0202	0404	0404	0202	0000	0101	0202	0103	0204	0204	0304	0202	0404	0202	0101	0202	0101	0103	0203	0303	0202	0404	0104	0404	0404	0303	0404	0202	0202	0202	0404	0303	0101	0202	0101	0102	0202	0404	0303	0303	0202	0202	0303	0101	0404	0202	0000	0404	0303	0303	0202	0202	0101	0303	0404	0404	0101	0404	0202	0202	0303	0101	0000	0204	0404	0404	0101	0303	0303	0303	0303	0202	0303	0202	0104	0303	0101	0104	0303	0404	0202	0101	0103	0101	0102	0103	0303	0202	0303	0101	0303	0202	0202	0404	0304	0202	0202	0303	0102	0204	0000	0000	0303	0101	0103	0202	0101	0304	0103	0103	0204	0303	0101	0303	0303	0203	0202	0303	0303	0404	0103	0103	0202	0101	0404	0101	0404	0103	0202	0202	0304	0404	0303	0404	0303	0204	0101	0000	0303	0404	0404	0102	0102	0101	0202	0203	0103	0204	0303	0204	0101	0202	0303	0101	0404	0303	0202	0000	0101	0203	0404	0404	0204	0303	0101	0204	0303	0204	0202	0404	0202	0103	0303	0404	0202	0404	0204	0103	0202	0202	0303	0204	0101	0204	0404	0204	0101	0303	0204	0103	0303	0101	0204	0303	0202	0404	0203	0101	0404	0000	0303	0404	0202	0202	0303	0404	0103	0404	0000	0404	0103	0303	0404	0303	0202	0303	0303	0404	0202	0103	0101	0202	0101	0304	0404	0303	0303	0101	0404	0204	0204	0202	0202	0404	0303	0303	0202	0101	0204	0304	0104	0104	0303	0101	0202	0202	0303	0303	0404	0303	0103	0202	0204	0404	0102	0303	0202	0104	0101	0202	0404	0202	0202	0303	0303	0202	0104	0202	0101	0304	0204	0101	0101	0000	0204	0202	0204	0303	0404	0303	0101	0202	0202	0101	0303	0404	0101	0404	0303	0104	0102	0204	0101	0204	0202	0303	0000	0101	0103	0202	0103	0303	0000	0104	0204	0103	0303	0303	0202	0202	0303	0202	0404	0304	0202	0202	0404	0101	0101	0104	0203	0202	0404	0204	0101	0404	0404	0202	0204	0404	0404	0202	0404	0404	0202	0204	0000	0303	0103	0103	0000	0304	0202	0101	0303	0303	0103	0202	0000	0104	0202	0404	0101	0204	0303	0202	0203	0204	0000	0000	0404	0203	0202	0101	0303	0204	0103	0404	0303	0202	0202	0303	0000	0204	0202	0202	0102	0404	0101	0101	0303	0101	0303	0303	0102	0204	0303	0304	0303	0404	0404	0303	0101	0202	0303	0202	0202	0202	0101	0202	0404	0101	0202	0202	0404	0404	0303	0303	0303	0101	0202	0303	0202	0104	0104	0404	0303	0303	0104	0303	0102	0101	0404	0404	0303	0404	0101	0202	0303	0202	0202	0000	0304	0404	0202	0303	0101	0202	0303	0404	0101	0404	0204	0101	0202	0101	0204	0303	0303	0103	0202	0000	0202	0202	0303	0202	0101	0303	0103	0202	0102	0404	0204	0202	0303	0101	0303	0404	0101	0303	0303	0202	0000	0101	0303	0303	0202	0303	0404	0103	0204	0303	0102	0103	0303	0303	0204	0303	0202	0204	0202	0204	0303	0202	0103	0303	0202	0202	0202	0101	0000	0103	0202	0204	0101	0101	0204	0000	0202	0103	0202	0404	0404	0404	0104	0101	0101	0404	0202	0202	0101	0202	0303	0202	0202	0303	0101	0404	0202	0202	0202	0303	0404	0103	0000	0404	0303	0404	0303	0404	0303	0404	0101	0101	0202	0103	0303	0204	0303	0101	0103	0101	0101	0202	0101	0202	0101	0202	0404	0404	0101	0103	0103	0101	0101	0303	0202	0202	0404	0404	0303	0404	0202	0303	0303	0303	0404	0101	0303	0202	0303	0202	0202	0204	0303	0404	0303	0303	0303	0101	0202	0303	0404	0101	0101	0204	0202	0303	0404	0204	0101	0204	0204	0303	0101	0103	0303	0202	0404	0303	0204	0101	0202	0404	0404	0404	0202	0204	0000	0202	0303	0303	0303	0204	0303	0303	0202	0204	0303	0101	0303	0101	0303	0303	0202	0404	0101	0303	0404	0303	0303	0202	0404	0202	0102	0202	0204	0204	0404	0303	0303	0103	0303	0303	0103	0101	0203	0101	0404	0303	0202	0202	0303	0404	0101	0101	0303	0202	0202	0303	0202	0202	0303	0204	0202	0103	0103	0101	0204	0103	0101	0303	0202	0101	0101	0404	0202	0404	0303	0303	0303	0101	0204	0303	0303	0404	0103	0404	0101	0202	0202	0000	0303	0103	0303	0202	0104	0202	0204	0102	0303	0404	0303	0101	0404	0000	0202	0204	0000	0103	0204	0303	0000	0303	0303	0303	0404	0103	0303	0101	0204	0204	0404	0103	0303	0404	0202	0303	0103	0303	0103	0303	0101	0303	0404	0101	0202	0202	0303	0101	0303	0103	0303	0202	0101	0101	0304	0202	0303	0000	0103	0101	0000	0101	0202	0202	0404	0102	0404	0303	0101	0404	0104	0404	0202	0204	0000	0101	0000	0202	0103	0202	0204	0101	0101	0202	0303	0404	0202	0303	0303	0202	0404	0404	0103	0202	0202	0204	0303	0202	0103	0000	0104	0101	0202	0101	0202	0202	0202	0101	0103	0103	0000	0000	0404	0103	0202	0202	0303	0103	0404	0404	0000	0304	0202	0202	0000	0202	0204	0203	0103	0202	0303	0202	0202	0101	0204	0204	0202	0202	0203	0204	0103	0202	0202	0404	0303	0303	0303	0103	0203	0000	0204	0101	0303	0202	0404	0202	0000	0202	0202	0404	0101	0202	0303	0101	0000	0202	0101	0102	0303	0203	0103	0404	0303	0303	0103	0202	0202	0404	0202	0303	0303	0404	0303	0404	0103	0203	0103	0303	0101	0202	0202	0101	0404	0202	0000	0202	0103	0404	0101	0303	0303	0303	0303	0404	0204	0303	0202	0404	0303	0404	0202	0303	0202	0202	0202	0303	0101	0304	0202	0404	0303	0303	0202	0103	0101	0202	0303	0303	0101	0101	0303	0000	0101	0303	0303	0203	0303	0303	0000	0303	0303	0303	0303	0000	0000	0202	0303	0202	0204	0103	0101	0404	0202	0204	0303	0303	0101	0303	0204	0404	0202	0202	0104	0304	0204	0303	0202	0000	0303	0303	0103	0204	0404	0101	0303	0404	0303	0303	0103	0103	0103	0303	0304	0202	0202	0000	0404	0104	0303	0203	0101	0303	0204	0303	0103	0202	0101	0202	0204	0101	0404	0303	0202	0303	0303	0000	0101	0203	0204	0202	0103	0204	0202	0101	0404	0404	0204	0103	0103	0303	0202	0202	0204	0204	0202	0204	0101	0204	0202	0104	0404	0404	0104	0303	0202	0303	0202	0404	0303	0103	0103	0103	0000	0303	0303	0204	0204	0404	0304	0204	0101	0303	0103	0303	0404	0404	0303	0303	0202	0101	0202	0303	0000	0103	0103	0304	0000	0000	0101	0101	0101	0303	0303	0202	0303	0103	0404	0404	0101	0202	0103	0000	0303	0404	0404	0204	0203	0303	0104	0204	0304	0404	0102	0303	0103	0404	0404	0303	0303	0101	0202	0303	0303	0404	0101	0202	0404	0103	0101	0202	0202	0202	0101	0303	0101	0102	0202	0404	0103	0103	0303	0000	0202	0404	0202	0202	0101	0202	0202	0202	0204	0203	0101	0104	0202	0202	0101	0404	0103	0303	0303	0404	0103	0404	0202	0000	0103	0404	0202	0204	0202	0303	0404	0303	0202	0303	0303	0000	0404	0404	0404	0404	0303	0202	0202	0202	0204	0101	0101	0103	0202	0303	0202	0202	0101	0303	0101	0202	0202	0204	0303	0404	0303	0303	0202	0204	0101	0101	0202	0101	0101	0102	0204	0101	0202	0303	0204	0101	0404	0303	0303	0101	0101	0404	0303	0101	0104	0202	0000	0203	0404	0404	0303	0202	0101	0101	0202	0101	0404	0202	0404	0303	0303	0000	0101	0304	0202	0202	0202	0404	0202	0404	0404	0202	0204	0103	0101	0303	0303	0303	0101	0202	0103	0103	0103	0204	0202	0303	0204	0303	0000	0104	0101	0000	0404	0103	0202	0202	0404	0202	0404	0102	0303	0202	0303	0303	0303	0303	0303	0404	0204	0203	0202	0303	0202	0202	0202	0202	0000	0000	0101	0101	0204	0202	0204	0204	0103	0303	0304	0204	0303	0202	0303	0303	0000	0303	0202	0204	0404	0202	0303	0202	0404	0103	0202	0303	0202	0202	0202	0101	0000	0000	0303	0303	0202	0204	0404	0202	0303	0204	0202	0103	0303	0101	0303	0202	0204	0404	0303	0101	0103	0303	0204	0103	0202	0202	0303	0404	0101	0303	0202	0101	0404	0404	0404	0202	0101	0303	0303	0303	0102	0101	0404	0404	0404	0000	0303	0303	0202	0101	0404	0103	0204	0101	0303	0202	0202	0303	0000	0404	0303	0101	0103	0101	0404	0303	0303	0404	0404	0404	0202	0304	0204	0303	0303	0404	0404	0303	0202	0404	0103	0202	0202	0202	0103	0404	0202	0101	0202	0404	0204	0202	0103	0303	0404	0103	0404	0202	0202	0404	0104	0404	0404	0101	0103	0202	0202	0103	0103	0103	0303	0202	0204	0204	0102	0000	0000	0202	0101	0101	0202	0101	0202	0303	0101	0303	0404	0101	0303	0101	0304	0202	0404	0303	0000	0101	0103	0303	0000	0204	0404	0202	0202	0404	0204	0202	0103	0303	0202	0101	0103	0404	0202	0404	0103	0101	0404	0000	0404	0000	0202	0303	0202	0202	0404	0103	0102	0404	0101	0404	0303	0202	0404	0101	0202	0303	0303	0303	0404	0202	0303	0404	0303	0303	0303	0202	0204	0202	0303	0101	0303	0204	0202	0103	0303	0202	0202	0303	0204	0204	0303	0101	0303	0101	0203	0202	0103	0303	0000	0202	0101	0404	0404	0204	0103	0303	0204	0202	0404	0202	0102	0101	0000	0404	0101	0101	0202	0303	0202	0303	0202	0303	0303	0303	0303	0303	0303	0202	0000	0101	0202	0202	0202	0101	0101	0404	0202	0404	0404	0202	0404	0104	0202	0101	0303	0202	0204	0303	0303	0204	0000	0103	0303	0303	0202	0303	0303	0303	0404	0303	0103	0303	0404	0202	0202	0101	0303	0303	0404	0103	0103	0303	0101	0202	0303	0101	0303	0303	0202	0202	0202	0202	0103	0303	0101	0303	0303	0204	0101	0000	0202	0404	0102	0404	0101	0104	0101	0303	0204	0202	0202	0000	0303	0204	0304	0303	0202	0303	0404	0202	0103	0102	0202	0404	0202	0202	0303	0303	0303	0303	0404	0404	0202	0202	0204	0303	0303	0101	0203	0204	0303	0404	0101	0303	0404	0303	0103	0303	0303	0304	0303	0404	0202	0303	0101	0000	0303	0303	0303	0303	0103	0303	0101	0303	0303	0000	0202	0404	0202	0101	0103	0102	0303	0404	0101	0202	0101	0103	0202	0303	0104	0303	0101	0103	0204	0404	0303	0404	0101	0303	0104	0202	0303	0303	0202	0303	0101	0303	0101	0202	0000	0101	0404	0103	0202	0202	0204	0104	0000	0303	0101	0204	0303	0303	0303	0101	0303	0202	0101	0204	0202	0204	0303	0204	0103	0101	0101	0303	0303	0204	0103	0101	0103	0202	0103	0303	0404	0101	0101	0101	0101	0204	0404	0103	0101	0404	0303	0303	0103	0000	0202	0203	0104	0303	0303	0304	0000	0404	0101	0101	0102	0404	0404	0202	0303	0101	0303	0101	0303	0404	0202	0202	0202	0204	0303	0303	0103	0101	0303	0303	0303	0000	0000	0303	0404	0303	0303	0202	0103	0202	0204	0102	0303	0303	0202	0204	0103	0303	0303	0103	0000	0404	0000	0101	0202	0303	0204	0103	0202	0101	0303	0103	0202	0202	0101	0303	0303	0103	0101	0101	0103	0202	0204	0404	0204	0103	0303	0101	0203	0202	0202	0404	0101	0202	0103	0204	0204	0202	0204	0202	0101	0101	0202	0303	0101	0303	0404	0204	0202	0204	0202	0404	0202	0404	0103	0204	0303	0202	0204	0303	0202	0101	0101	0000	0000	0103	0404	0303	0102	0202	0303	0404	0202	0303	0404	0303	0303	0404	0303	0103	0203	0303	0303	0202	0202	0304	0404	0303	0202	0204	0202	0303	0101	0202	0000	0103	0202	0303	0000	0303	0101	0101	0303	0202	0104	0101	0103	0101	0101	0102	0303	0101	0101	0202	0303	0101	0101	0101	0204	0204	0204	0103	0103	0203	0303	0104	0103	0101	0101	0303	0404	0303	0404	0303	0404	0101	0000	0101	0304	0101	0101	0204	0104	0204	0103	0101	0202	0404	0101	0103	0103	0303	0101	0101	0303	0103	0000	0204	0103	0204	0202	0101	0202	0303	0202	0101	0202	0103	0104	0202	0303	0303	0101	0202	0101	0404	0101	0404	0404	0202	0202	0103	0202	0000	0101	0303	0204	0303	0101	0000	0202	0303	0303	0404	0204	0103	0204	0103	0202	0202	0202	0303	0303	0303	0202	0204	0000	0404	0202	0303	0104	0104	0101	0303	0202	0104	0000	0303	0404	0000	0404	0303	0303	0101	0303	0404	0103	0303	0303	0103	0204	0404	0303	0203	0204	0103	0103	0101	0303	0202	0202	0104	0102	0404	0101	0202	0202	0202	0102	0304	0404	0303	0204	0202	0204	0103	0404	0101	0000	0404	0202	0404	0101	0404	0303	0202	0104	0303	0303	0202	0202	0202	0303	0303	0202	0103	0303	0404	0202	0202	0103	0101	0101	0303	0103	0404	0202	0303	0404	0000	0202	0202	0101	0103	0202	0000	0204	0101	0204	0404	0404	0202	0103	0404	0101	0103	0103	0204	0303	0000	0303	0303	0303	0103	0303	0303	0204	0204	0404	0303	0204	0404	0202	0202	0204	0404	0000	0000	0104	0202	0404	0303	0101	0303	0404	0404	0000	0101	0404	0202	0304	0104	0103	0404	0202	0000	0000	0303	0202	0204	0404	0303	0303	0303	0303	0202	0202	0202	0202	0202	0103	0101	0000	0000	0303	0203	0000	0404	0204	0103	0000	0202	0404	0101	0000	0404	0204	0202	0204	0101	0303	0202	0000	0303	0404	0101	0404	0203	0202	0101	0202	0404	0204	0202	0103	0303	0204	0404	0202	0404	0101	0101	0404	0202	0202	0101	0404	0204	0303	0103	0303	0101	0303	0202	0303	0303	0303	0303	0204	0202	0101	0404	0404	0404	0304	0000	0104	0303	0303	0303	0202	0303	0202	0303	0303	0303	0303	0202	0202	0103	0202	0101	0303	0202	0000	0000	0101	0202	0303	0000	0101	0104	0404	0303	0202	0202	0303	0404	0303	0303	0303	0202	0103	0202	0202	0103	0202	0000	0103	0303	0404	0303	0202	0204	0101	0103	0103	0204	0203	0204	0303	0404	0202	0101	0000	0101	0202	0202	0303	0101	0203	0404	0101	0101	0202	0404	0404	0304	0202	0303	0202	0202	0101	0103	0404	0202	0303	0303	0404	0202	0303	0303	0404	0303	0101	0101	0102	0101	0101	0404	0303	0103	0303	0101	0304	0000	0303	0404	0000	0202	0202	0304	0202	0204	0303	0101	0404	0202	0202	0101	0103	0303	0202	0000	0102	0303	0202	0303	0103	0202	0303	0101	0404	0101	0202	0303	0303	0202	0304	0303	0000	0101	0404	0101	0202	0101	0303	0303	0202	0204	0102	0202	0202	0000	0303	0303	0103	0000	0404	0101	0204	0303	0102	0303	0303	0304	0303	0303	0303	0304	0101	0303	0202	0204	0103	0304	0204	0101	0202	0404	0202	0101	0202	0303	0404	0303	0103	0101	0103	0202	0000	0101	0101	0202	0303	0202	0303	0303	0101	0101	0303	0303	0204	0000	0103	0104	0303	0404	0204	0101	0303	0404	0000	0404	0404	0101	0404	0303	0404	0204	0202	0303	0404	0103	0103	0202	0404	0303	0202	0203	0303	0404	0202	0202	0101	0101	0103	0204	0303	0303	0103	0304	0103	0404	0103	0303	0000	0404	0103	0104	0102	0101	0303	0202	0101	0101	0202	0202	0202	0103	0204	0204	0204	0404	0303	0000	0303	0404	0104	0104	0404	0202	0204	0303	0404	0103	0202	0101	0404	0303	0303	0303	0101	0303	0103	0404	0404	0101	0102	0404	0101	0303	0101	0101	0101	0303	0101	0303	0204	0202	0303	0204	0303	0303	0202	0204	0101	0404	0303	0303	0303	0101	0404	0404	0303	0202	0202	0000	0101	0101	0202	0000	0202	0204	0101	0000	0202	0204	0101	0303	0303	0202	0204	0101	0404	0303	0103	0303	0101	0103	0204	0101	0202	0204	0404	0303	0000	0404	0101	0000	0404	0404	0202	0103	0000	0102	0101	0404	0202	0103	0303	0303	0202	0103	0404	0404	0101	0101	0404	0103	0404	0000	0303	0303	0303	0101	0103	0101	0303	0203	0404	0303	0204	0404	0202	0103	0303	0103	0202	0000	0101	0000	0202	0303	0202	0303	0202	0303	0202	0303	0404	0101	0101	0404	0303	0304	0304	0303	0202	0303	0103	0104	0202	0404	0303	0103	0103	0303	0303	0101	0303	0202	0202	0404	0303	0101	0202	0303	0404	0103	0204	0204	0303	0303	0102	0000	0000	0404	0000	0404	0303	0303	0303	0103	0102	0202	0202	0101	0404	0202	0202	0204	0000	0202	0202	0303	0000	0204	0204	0404	0204	0202	0101	0000	0404	0404	0202	0202	0202	0101	0101	0202	0203	0303	0000
A20,	0303	0204	0103	0204	0202	0404	0202	0202	0103	0000	0204	0303	0202	0104	0202	0202	0203	0000	0202	0103	0202	0404	0304	0202	0404	0202	0101	0202	0101	0101	0202	0202	0202	0404	0404	0202	0404	0303	0000	0202	0202	0204	0202	0304	0101	0000	0101	0101	0204	0202	0303	0103	0202	0202	0303	0101	0104	0202	0202	0404	0303	0303	0404	0404	0303	0303	0104	0404	0101	0404	0404	0202	0103	0103	0303	0000	0404	0404	0101	0303	0101	0303	0304	0404	0000	0202	0104	0303	0101	0000	0103	0204	0202	0000	0303	0101	0102	0103	0303	0000	0303	0101	0303	0000	0202	0404	0303	0202	0202	0101	0202	0202	0000	0000	0303	0102	0101	0204	0101	0404	0303	0303	0202	0303	0101	0303	0303	0203	0202	0000	0303	0404	0303	0101	0202	0101	0202	0101	0404	0101	0202	0202	0303	0204	0000	0404	0303	0202	0101	0101	0303	0404	0404	0102	0101	0101	0202	0303	0101	0202	0303	0204	0202	0404	0303	0101	0204	0303	0202	0404	0101	0203	0404	0404	0404	0303	0101	0202	0103	0202	0202	0104	0204	0103	0103	0204	0202	0304	0404	0101	0202	0202	0101	0404	0103	0204	0404	0202	0202	0303	0202	0303	0303	0101	0000	0101	0202	0404	0303	0101	0404	0101	0303	0404	0204	0202	0303	0204	0103	0404	0101	0404	0103	0000	0404	0103	0202	0303	0101	0202	0404	0101	0101	0202	0000	0304	0000	0303	0303	0101	0404	0404	0202	0202	0202	0000	0303	0303	0202	0000	0202	0404	0404	0404	0303	0101	0202	0204	0303	0303	0000	0303	0103	0202	0202	0404	0202	0103	0202	0101	0101	0202	0404	0202	0202	0303	0103	0202	0104	0202	0101	0304	0204	0103	0101	0303	0202	0202	0204	0103	0404	0303	0102	0204	0204	0101	0101	0404	0104	0404	0000	0404	0102	0404	0103	0202	0202	0203	0303	0101	0101	0101	0101	0303	0000	0404	0202	0103	0303	0103	0202	0202	0303	0202	0404	0404	0202	0202	0404	0101	0101	0104	0203	0000	0404	0202	0101	0404	0202	0202	0202	0404	0204	0202	0404	0404	0202	0404	0000	0303	0103	0303	0303	0304	0202	0000	0303	0303	0101	0202	0303	0101	0202	0404	0101	0204	0103	0203	0000	0404	0101	0202	0304	0303	0204	0303	0303	0404	0303	0404	0303	0204	0202	0303	0000	0204	0202	0202	0102	0404	0101	0101	0303	0102	0303	0303	0102	0404	0303	0404	0303	0404	0204	0303	0103	0202	0303	0202	0202	0202	0101	0202	0204	0101	0202	0202	0404	0101	0303	0303	0303	0101	0000	0303	0202	0104	0101	0404	0303	0303	0104	0303	0000	0303	0404	0404	0303	0404	0103	0203	0303	0202	0202	0303	0404	0204	0202	0103	0101	0202	0303	0404	0101	0404	0404	0101	0202	0404	0202	0303	0203	0303	0000	0101	0102	0303	0303	0202	0101	0303	0303	0202	0000	0204	0204	0202	0303	0103	0303	0204	0404	0303	0103	0202	0000	0303	0303	0303	0202	0303	0404	0101	0404	0303	0202	0103	0000	0103	0204	0303	0202	0202	0202	0404	0303	0202	0303	0303	0202	0202	0202	0101	0101	0303	0102	0204	0103	0000	0204	0404	0202	0103	0202	0104	0404	0000	0104	0303	0101	0404	0202	0000	0303	0202	0103	0204	0202	0103	0101	0204	0202	0202	0202	0101	0404	0103	0000	0404	0303	0104	0303	0404	0303	0204	0101	0103	0204	0101	0103	0204	0103	0202	0101	0000	0101	0202	0103	0202	0101	0202	0204	0000	0103	0303	0101	0104	0101	0303	0202	0202	0204	0404	0303	0404	0202	0303	0101	0303	0404	0101	0303	0000	0103	0202	0202	0202	0303	0204	0303	0101	0303	0101	0202	0103	0404	0101	0101	0204	0202	0000	0404	0204	0101	0204	0204	0303	0101	0103	0303	0202	0404	0303	0202	0202	0202	0404	0404	0404	0202	0000	0202	0202	0000	0203	0303	0404	0303	0303	0202	0404	0303	0101	0303	0101	0303	0303	0404	0202	0103	0303	0204	0303	0303	0202	0404	0202	0102	0101	0404	0204	0404	0303	0303	0103	0000	0000	0303	0101	0303	0104	0404	0103	0202	0202	0303	0204	0101	0101	0303	0202	0202	0303	0000	0202	0303	0202	0202	0303	0101	0101	0404	0101	0101	0303	0202	0101	0000	0404	0202	0404	0303	0303	0303	0101	0404	0000	0000	0404	0303	0404	0101	0202	0202	0103	0303	0303	0303	0203	0104	0202	0404	0102	0303	0404	0303	0101	0000	0303	0000	0202	0103	0101	0404	0303	0000	0303	0000	0101	0404	0103	0000	0103	0202	0202	0404	0101	0303	0404	0202	0103	0103	0303	0303	0303	0101	0303	0404	0103	0202	0204	0303	0303	0103	0101	0303	0204	0104	0303	0304	0204	0303	0000	0303	0103	0202	0101	0202	0202	0404	0000	0404	0303	0103	0404	0104	0404	0202	0000	0404	0101	0404	0202	0101	0202	0000	0000	0101	0202	0303	0204	0202	0303	0303	0404	0404	0000	0303	0202	0204	0204	0103	0202	0101	0000	0404	0303	0202	0103	0204	0202	0202	0303	0303	0303	0000	0000	0404	0103	0000	0204	0303	0303	0404	0204	0202	0404	0202	0202	0000	0404	0202	0303	0103	0204	0000	0202	0202	0101	0204	0202	0404	0204	0202	0204	0000	0204	0000	0404	0303	0303	0103	0103	0303	0202	0204	0103	0303	0202	0404	0202	0303	0204	0102	0404	0303	0202	0303	0303	0000	0202	0103	0000	0303	0202	0303	0404	0303	0101	0303	0202	0202	0000	0202	0103	0103	0000	0303	0404	0303	0203	0303	0101	0303	0202	0404	0101	0404	0102	0204	0204	0303	0304	0101	0103	0303	0303	0303	0404	0404	0303	0202	0404	0103	0204	0202	0303	0202	0202	0202	0000	0103	0303	0202	0404	0303	0303	0202	0101	0101	0203	0303	0303	0101	0101	0103	0303	0103	0303	0303	0203	0303	0303	0404	0303	0303	0303	0303	0202	0202	0204	0303	0204	0204	0303	0101	0404	0000	0202	0303	0303	0101	0303	0204	0204	0204	0202	0104	0404	0000	0303	0202	0202	0000	0303	0101	0202	0304	0101	0303	0404	0303	0303	0303	0303	0101	0303	0304	0000	0202	0000	0404	0104	0303	0202	0101	0303	0404	0303	0103	0202	0101	0202	0202	0101	0404	0303	0202	0203	0303	0000	0101	0303	0204	0202	0000	0202	0202	0101	0404	0101	0404	0303	0103	0303	0000	0202	0204	0204	0202	0204	0103	0204	0202	0404	0404	0404	0104	0303	0202	0303	0204	0404	0303	0101	0303	0000	0101	0103	0303	0202	0202	0404	0304	0204	0101	0203	0103	0404	0404	0104	0103	0103	0202	0303	0204	0101	0202	0000	0101	0404	0304	0404	0000	0000	0101	0303	0103	0404	0303	0103	0204	0000	0101	0204	0103	0000	0303	0404	0000	0404	0303	0103	0101	0204	0404	0404	0102	0303	0103	0204	0204	0303	0303	0101	0204	0303	0303	0404	0103	0202	0404	0101	0101	0202	0202	0202	0102	0303	0101	0101	0202	0404	0000	0103	0303	0202	0202	0000	0202	0202	0000	0202	0202	0202	0404	0202	0101	0404	0202	0202	0101	0404	0103	0303	0303	0404	0303	0404	0202	0202	0103	0202	0202	0404	0202	0303	0404	0303	0202	0303	0303	0000	0404	0404	0404	0204	0303	0202	0204	0202	0404	0103	0101	0103	0202	0000	0000	0202	0303	0303	0101	0202	0202	0202	0101	0000	0303	0303	0202	0202	0101	0101	0202	0103	0101	0101	0202	0101	0000	0303	0202	0103	0404	0303	0303	0101	0101	0404	0303	0101	0404	0202	0103	0203	0202	0404	0303	0204	0303	0101	0202	0103	0404	0202	0404	0303	0303	0000	0101	0404	0202	0202	0202	0202	0202	0404	0202	0202	0404	0303	0000	0103	0303	0404	0404	0102	0103	0101	0103	0202	0202	0103	0204	0303	0404	0104	0101	0202	0404	0303	0202	0404	0202	0202	0404	0101	0303	0204	0303	0101	0103	0303	0303	0404	0202	0202	0202	0303	0202	0202	0202	0202	0101	0104	0101	0101	0204	0202	0204	0204	0303	0103	0304	0204	0304	0202	0303	0303	0000	0303	0203	0204	0404	0202	0303	0202	0202	0101	0203	0203	0204	0202	0202	0101	0404	0404	0203	0303	0202	0202	0404	0202	0103	0204	0202	0103	0303	0101	0103	0202	0202	0404	0303	0101	0103	0303	0202	0101	0202	0204	0103	0204	0202	0000	0202	0103	0404	0404	0404	0202	0104	0303	0303	0303	0101	0101	0101	0404	0404	0202	0303	0303	0202	0101	0404	0303	0204	0101	0303	0202	0204	0103	0303	0202	0303	0101	0101	0202	0404	0103	0303	0404	0404	0404	0202	0303	0202	0000	0303	0204	0404	0303	0202	0404	0000	0204	0202	0202	0101	0404	0204	0303	0000	0304	0204	0202	0103	0303	0404	0101	0404	0202	0202	0404	0104	0404	0204	0101	0101	0202	0202	0101	0303	0303	0103	0204	0204	0202	0000	0102	0000	0204	0102	0101	0202	0103	0202	0000	0101	0103	0000	0101	0303	0303	0303	0202	0204	0303	0000	0103	0303	0101	0000	0404	0404	0202	0202	0000	0202	0202	0101	0303	0000	0101	0303	0404	0000	0404	0303	0101	0404	0000	0404	0000	0202	0303	0202	0202	0404	0303	0000	0404	0000	0101	0303	0202	0404	0101	0202	0101	0303	0303	0404	0404	0303	0404	0101	0303	0303	0202	0202	0404	0101	0101	0303	0202	0202	0303	0303	0000	0202	0303	0404	0202	0303	0303	0303	0101	0202	0202	0303	0303	0000	0202	0103	0404	0404	0404	0000	0000	0202	0202	0404	0202	0101	0000	0000	0202	0101	0101	0202	0303	0202	0303	0000	0303	0303	0303	0303	0303	0000	0202	0000	0101	0202	0202	0202	0101	0101	0404	0404	0000	0000	0202	0204	0000	0202	0101	0101	0101	0204	0303	0103	0202	0101	0103	0303	0303	0202	0303	0303	0303	0202	0101	0101	0303	0000	0202	0203	0101	0000	0000	0404	0303	0101	0303	0101	0202	0303	0000	0303	0304	0000	0202	0202	0202	0303	0303	0103	0103	0103	0204	0101	0000	0000	0204	0000	0404	0101	0104	0101	0303	0204	0202	0202	0103	0303	0202	0404	0303	0000	0303	0204	0202	0303	0000	0202	0101	0404	0000	0000	0303	0303	0303	0404	0404	0202	0202	0404	0303	0303	0101	0303	0404	0303	0404	0101	0303	0404	0303	0101	0303	0101	0304	0303	0404	0202	0303	0101	0000	0303	0103	0303	0103	0103	0303	0101	0103	0404	0000	0202	0404	0202	0101	0103	0102	0303	0404	0101	0000	0101	0103	0202	0303	0104	0103	0101	0103	0202	0404	0303	0204	0101	0303	0104	0202	0303	0000	0202	0303	0101	0303	0101	0000	0304	0101	0404	0000	0202	0202	0204	0104	0303	0103	0101	0202	0303	0101	0000	0303	0303	0202	0103	0204	0204	0204	0303	0204	0101	0101	0101	0303	0303	0204	0103	0104	0101	0202	0103	0303	0000	0101	0000	0101	0101	0204	0303	0303	0101	0101	0303	0103	0101	0204	0204	0203	0104	0303	0103	0404	0101	0404	0303	0101	0000	0404	0204	0202	0303	0101	0303	0101	0303	0404	0204	0204	0202	0404	0303	0303	0103	0101	0303	0303	0303	0404	0202	0103	0204	0303	0000	0202	0101	0404	0204	0202	0303	0303	0202	0202	0303	0303	0303	0103	0102	0202	0303	0101	0102	0303	0204	0303	0204	0303	0303	0303	0202	0202	0101	0103	0303	0303	0101	0103	0101	0204	0204	0404	0204	0303	0303	0101	0303	0202	0202	0000	0103	0202	0103	0204	0204	0202	0204	0204	0101	0101	0202	0303	0101	0103	0202	0404	0202	0404	0202	0404	0202	0000	0303	0202	0303	0202	0404	0303	0202	0101	0101	0404	0202	0103	0204	0303	0102	0202	0203	0204	0202	0303	0404	0303	0303	0204	0303	0103	0203	0303	0303	0202	0404	0404	0202	0303	0202	0404	0202	0303	0104	0204	0000	0303	0202	0303	0101	0303	0101	0101	0303	0202	0104	0103	0303	0101	0101	0000	0101	0101	0101	0202	0303	0102	0104	0101	0202	0202	0204	0101	0303	0203	0303	0404	0103	0303	0101	0303	0204	0202	0202	0103	0404	0404	0202	0101	0304	0101	0101	0204	0404	0202	0101	0101	0202	0104	0101	0303	0000	0304	0101	0101	0103	0303	0204	0204	0101	0404	0202	0101	0202	0303	0204	0104	0202	0103	0104	0204	0303	0303	0101	0202	0104	0204	0303	0404	0204	0202	0202	0103	0202	0303	0101	0000	0404	0303	0101	0101	0202	0303	0000	0404	0204	0101	0204	0103	0202	0202	0202	0303	0303	0303	0202	0204	0101	0202	0202	0303	0404	0104	0101	0303	0202	0404	0202	0303	0404	0000	0104	0103	0303	0101	0103	0404	0103	0303	0103	0103	0202	0202	0303	0303	0404	0303	0303	0103	0303	0202	0202	0101	0101	0404	0103	0204	0202	0202	0102	0404	0404	0303	0204	0202	0000	0101	0202	0101	0000	0404	0202	0404	0101	0404	0101	0202	0104	0303	0303	0202	0202	0000	0103	0404	0202	0101	0303	0404	0202	0202	0303	0101	0101	0303	0303	0000	0202	0303	0404	0103	0202	0202	0101	0101	0204	0000	0404	0104	0204	0000	0404	0202	0103	0404	0103	0303	0101	0204	0303	0104	0203	0303	0303	0103	0303	0303	0202	0404	0404	0303	0202	0104	0202	0000	0204	0404	0303	0404	0404	0204	0404	0303	0101	0303	0404	0404	0202	0000	0202	0203	0304	0104	0303	0404	0404	0000	0202	0303	0202	0202	0104	0000	0303	0303	0303	0000	0204	0202	0202	0202	0103	0101	0000	0204	0303	0203	0000	0404	0202	0101	0101	0202	0404	0101	0303	0404	0204	0000	0204	0102	0103	0202	0303	0303	0404	0103	0404	0203	0202	0103	0202	0204	0204	0202	0303	0303	0204	0404	0202	0000	0104	0104	0304	0202	0202	0101	0202	0204	0303	0303	0303	0101	0303	0204	0303	0303	0303	0103	0204	0000	0101	0104	0404	0404	0304	0303	0104	0101	0303	0303	0202	0103	0204	0203	0303	0303	0303	0202	0202	0303	0202	0101	0103	0202	0000	0204	0303	0404	0103	0202	0101	0104	0404	0000	0202	0000	0303	0404	0303	0303	0303	0202	0101	0202	0203	0303	0102	0304	0303	0303	0404	0303	0202	0204	0103	0103	0303	0204	0203	0204	0303	0304	0202	0101	0000	0101	0202	0202	0303	0101	0202	0204	0202	0103	0202	0303	0204	0303	0202	0303	0202	0202	0104	0103	0104	0203	0303	0303	0202	0202	0303	0303	0404	0303	0303	0101	0101	0103	0000	0204	0303	0101	0303	0101	0304	0404	0303	0404	0000	0202	0202	0303	0202	0204	0103	0101	0404	0202	0202	0303	0103	0303	0404	0204	0202	0303	0202	0303	0303	0202	0303	0101	0404	0404	0202	0303	0303	0202	0304	0103	0000	0101	0204	0101	0202	0101	0303	0303	0202	0404	0202	0202	0202	0000	0000	0000	0303	0202	0404	0103	0202	0303	0102	0101	0303	0404	0000	0000	0303	0304	0101	0303	0202	0404	0101	0404	0404	0103	0202	0404	0204	0101	0202	0303	0404	0303	0103	0101	0103	0202	0404	0101	0101	0204	0303	0202	0000	0303	0101	0101	0303	0303	0204	0202	0101	0404	0304	0404	0202	0101	0000	0204	0000	0204	0000	0101	0404	0103	0204	0204	0202	0303	0104	0303	0101	0000	0404	0303	0202	0303	0103	0204	0202	0204	0101	0103	0303	0204	0303	0303	0101	0304	0101	0204	0103	0000	0202	0404	0103	0104	0101	0101	0303	0202	0000	0101	0202	0202	0202	0303	0202	0404	0404	0404	0303	0000	0303	0404	0101	0101	0404	0000	0000	0303	0204	0303	0202	0101	0000	0000	0303	0303	0104	0303	0103	0404	0404	0101	0000	0404	0101	0303	0101	0101	0101	0000	0000	0103	0204	0202	0303	0202	0303	0303	0202	0204	0101	0404	0103	0304	0103	0303	0202	0404	0303	0404	0202	0000	0102	0103	0202	0000	0204	0204	0101	0000	0202	0404	0101	0303	0000	0202	0202	0103	0404	0103	0101	0303	0101	0103	0202	0101	0202	0202	0204	0303	0404	0404	0101	0202	0202	0202	0202	0303	0000	0202	0101	0204	0202	0000	0103	0303	0203	0303	0404	0404	0101	0101	0104	0103	0204	0404	0303	0303	0303	0101	0000	0101	0303	0303	0404	0303	0404	0404	0202	0103	0103	0000	0202	0101	0104	0000	0202	0103	0202	0303	0404	0303	0202	0303	0000	0101	0101	0404	0303	0404	0304	0000	0202	0303	0303	0104	0202	0404	0101	0303	0303	0303	0303	0000	0303	0202	0204	0204	0303	0101	0202	0303	0404	0000	0202	0404	0303	0103	0202	0202	0000	0404	0000	0204	0303	0303	0000	0000	0101	0202	0204	0101	0404	0202	0202	0204	0404	0202	0202	0103	0104	0204	0204	0204	0404	0202	0000	0303	0404	0000	0202	0202	0202	0103	0102	0202	0000	0303	0000
A21,	0103	0204	0103	0204	0202	0404	0202	0202	0101	0204	0204	0103	0202	0104	0204	0204	0303	0103	0202	0103	0202	0404	0304	0202	0404	0202	0103	0204	0101	0303	0203	0202	0202	0404	0404	0404	0404	0303	0404	0202	0202	0204	0204	0303	0101	0202	0101	0102	0204	0204	0303	0303	0202	0202	0303	0101	0104	0202	0404	0204	0303	0103	0404	0204	0101	0303	0404	0404	0101	0204	0204	0202	0303	0101	0303	0202	0404	0404	0202	0203	0101	0304	0303	0204	0303	0202	0104	0303	0101	0104	0303	0404	0204	0101	0303	0101	0102	0101	0303	0202	0303	0101	0303	0202	0202	0202	0303	0202	0202	0303	0102	0204	0000	0000	0303	0101	0101	0202	0404	0404	0303	0103	0202	0303	0101	0303	0303	0203	0202	0203	0303	0404	0303	0101	0000	0101	0204	0101	0404	0103	0202	0000	0303	0404	0303	0404	0101	0202	0101	0303	0303	0404	0104	0102	0101	0101	0202	0303	0103	0202	0303	0204	0101	0202	0000	0101	0202	0303	0202	0404	0101	0000	0202	0404	0204	0303	0101	0404	0103	0202	0202	0404	0202	0103	0303	0204	0202	0404	0204	0101	0202	0202	0303	0404	0303	0202	0404	0202	0101	0101	0202	0103	0303	0101	0404	0303	0202	0404	0303	0101	0404	0303	0303	0404	0202	0202	0303	0204	0103	0404	0000	0404	0103	0103	0202	0103	0202	0303	0303	0404	0202	0303	0102	0202	0101	0404	0101	0303	0303	0101	0404	0202	0202	0202	0102	0104	0303	0303	0202	0101	0202	0404	0404	0404	0103	0101	0204	0202	0303	0303	0202	0303	0103	0202	0202	0404	0202	0103	0202	0000	0101	0202	0404	0202	0202	0303	0303	0202	0104	0204	0103	0304	0204	0103	0101	0303	0202	0202	0202	0303	0404	0303	0101	0204	0000	0104	0303	0404	0101	0404	0000	0104	0102	0404	0303	0204	0202	0203	0103	0101	0103	0102	0101	0303	0000	0404	0404	0303	0303	0103	0202	0202	0303	0202	0404	0404	0202	0202	0404	0101	0101	0104	0303	0404	0404	0202	0101	0404	0404	0202	0204	0404	0404	0202	0404	0404	0202	0204	0103	0404	0101	0303	0303	0303	0202	0101	0303	0303	0101	0202	0303	0101	0202	0404	0101	0202	0101	0203	0203	0404	0101	0202	0404	0203	0204	0101	0303	0204	0101	0404	0303	0404	0202	0303	0303	0202	0404	0202	0102	0404	0101	0101	0303	0102	0303	0303	0101	0404	0303	0303	0303	0204	0204	0203	0303	0202	0303	0202	0202	0204	0101	0202	0202	0103	0202	0102	0000	0104	0303	0303	0303	0101	0404	0303	0202	0101	0101	0404	0103	0303	0104	0304	0101	0303	0404	0404	0303	0404	0101	0202	0303	0202	0202	0000	0404	0404	0202	0303	0101	0202	0303	0404	0101	0404	0204	0101	0202	0101	0204	0103	0203	0303	0202	0101	0000	0203	0303	0202	0101	0303	0101	0202	0202	0404	0404	0202	0303	0101	0303	0204	0000	0303	0103	0202	0303	0101	0303	0303	0202	0303	0404	0000	0204	0303	0202	0303	0303	0303	0404	0303	0202	0202	0204	0404	0303	0202	0103	0303	0202	0202	0204	0104	0103	0303	0101	0404	0303	0103	0202	0202	0202	0101	0202	0104	0404	0000	0101	0303	0101	0304	0204	0102	0103	0202	0103	0202	0202	0101	0103	0204	0202	0204	0202	0303	0404	0103	0204	0204	0303	0104	0303	0404	0303	0202	0101	0101	0202	0101	0103	0404	0303	0102	0101	0101	0101	0202	0101	0202	0101	0202	0404	0404	0303	0303	0303	0104	0101	0303	0203	0202	0404	0404	0303	0404	0202	0000	0303	0103	0404	0103	0303	0202	0103	0202	0202	0404	0303	0204	0303	0303	0303	0101	0202	0303	0404	0101	0101	0204	0202	0303	0404	0404	0103	0202	0202	0303	0101	0303	0000	0202	0404	0303	0202	0202	0202	0404	0404	0404	0202	0404	0202	0202	0303	0202	0103	0204	0303	0303	0202	0404	0303	0101	0303	0101	0303	0303	0204	0202	0101	0303	0404	0303	0303	0202	0404	0202	0101	0102	0204	0204	0404	0303	0303	0103	0303	0101	0103	0104	0303	0404	0404	0101	0202	0202	0303	0404	0303	0101	0303	0202	0202	0303	0202	0203	0103	0204	0202	0103	0103	0101	0204	0303	0101	0303	0202	0101	0101	0404	0202	0204	0303	0303	0303	0101	0204	0303	0303	0404	0103	0404	0101	0000	0202	0303	0303	0101	0203	0202	0101	0202	0204	0102	0303	0404	0103	0101	0404	0203	0404	0204	0103	0101	0404	0303	0000	0303	0000	0103	0404	0103	0103	0101	0000	0204	0404	0101	0303	0404	0202	0101	0103	0303	0103	0303	0101	0303	0404	0101	0202	0204	0303	0103	0303	0101	0303	0202	0101	0101	0304	0204	0303	0404	0303	0103	0202	0101	0202	0202	0000	0102	0404	0103	0101	0404	0104	0404	0202	0202	0404	0101	0404	0202	0303	0202	0404	0102	0101	0202	0303	0404	0202	0303	0303	0202	0404	0000	0103	0204	0202	0202	0303	0202	0000	0101	0104	0103	0202	0103	0202	0202	0202	0103	0303	0303	0104	0303	0404	0303	0204	0204	0303	0303	0204	0204	0204	0304	0202	0202	0303	0202	0202	0303	0303	0202	0000	0202	0202	0101	0204	0202	0202	0202	0202	0202	0303	0202	0000	0404	0303	0303	0303	0303	0303	0000	0204	0101	0303	0202	0404	0000	0103	0202	0202	0404	0303	0202	0303	0303	0304	0202	0103	0102	0303	0203	0101	0404	0303	0303	0103	0204	0202	0404	0202	0103	0303	0000	0303	0404	0303	0203	0303	0103	0103	0202	0404	0103	0404	0202	0000	0000	0303	0404	0101	0303	0303	0303	0303	0404	0204	0303	0202	0404	0303	0404	0202	0303	0202	0102	0204	0303	0103	0303	0202	0404	0303	0303	0202	0101	0101	0000	0303	0303	0101	0101	0303	0303	0101	0303	0303	0202	0101	0303	0404	0303	0303	0303	0303	0000	0000	0202	0303	0404	0204	0303	0101	0404	0000	0404	0303	0303	0101	0303	0404	0202	0404	0202	0101	0404	0404	0303	0202	0202	0103	0303	0101	0204	0304	0101	0303	0404	0303	0303	0303	0103	0103	0303	0304	0202	0202	0000	0404	0404	0303	0202	0102	0303	0404	0303	0103	0202	0101	0202	0202	0101	0404	0303	0202	0202	0303	0000	0303	0202	0202	0202	0303	0204	0203	0101	0404	0404	0202	0303	0303	0303	0202	0202	0202	0204	0204	0204	0303	0204	0202	0404	0404	0404	0101	0303	0404	0303	0202	0104	0303	0103	0101	0103	0102	0103	0303	0204	0202	0404	0304	0204	0101	0303	0103	0404	0204	0101	0101	0303	0202	0303	0204	0101	0202	0303	0101	0404	0304	0404	0000	0101	0102	0303	0303	0204	0303	0103	0404	0404	0101	0202	0101	0202	0303	0404	0404	0204	0303	0103	0101	0404	0404	0404	0102	0103	0103	0204	0404	0303	0303	0101	0204	0303	0303	0204	0103	0202	0404	0103	0101	0202	0202	0202	0102	0303	0101	0102	0202	0404	0303	0303	0303	0202	0202	0404	0202	0202	0000	0202	0202	0102	0404	0202	0101	0404	0202	0202	0101	0404	0103	0303	0303	0404	0303	0404	0202	0202	0103	0204	0202	0204	0204	0303	0202	0303	0202	0103	0303	0000	0404	0404	0404	0204	0303	0202	0202	0204	0204	0103	0101	0303	0202	0303	0203	0202	0303	0103	0101	0202	0204	0404	0303	0000	0303	0303	0202	0202	0102	0101	0202	0101	0101	0101	0204	0101	0202	0303	0204	0101	0404	0303	0303	0101	0303	0202	0303	0103	0101	0204	0303	0202	0404	0404	0303	0204	0303	0101	0202	0101	0404	0202	0404	0000	0303	0303	0101	0303	0202	0202	0204	0204	0202	0404	0204	0202	0204	0303	0101	0303	0303	0404	0101	0202	0103	0101	0101	0204	0203	0103	0204	0303	0404	0104	0101	0000	0404	0303	0202	0404	0204	0202	0404	0202	0303	0202	0000	0303	0303	0304	0303	0404	0204	0202	0202	0303	0202	0202	0202	0202	0101	0404	0103	0101	0204	0202	0204	0204	0103	0303	0304	0404	0000	0202	0303	0303	0202	0303	0202	0204	0404	0202	0303	0202	0404	0303	0202	0303	0202	0202	0202	0101	0404	0404	0203	0303	0202	0202	0404	0202	0303	0202	0202	0303	0303	0103	0101	0202	0204	0404	0303	0101	0101	0303	0202	0101	0202	0204	0103	0204	0102	0103	0202	0303	0404	0404	0404	0202	0404	0203	0303	0303	0102	0202	0101	0404	0104	0202	0303	0303	0404	0101	0204	0303	0204	0101	0303	0202	0204	0303	0303	0204	0303	0101	0103	0101	0404	0303	0303	0404	0404	0404	0202	0000	0202	0303	0303	0204	0404	0303	0202	0404	0303	0204	0202	0202	0103	0404	0204	0103	0202	0304	0204	0202	0101	0303	0204	0303	0404	0202	0102	0304	0104	0202	0404	0102	0103	0202	0202	0101	0303	0103	0303	0204	0204	0202	0102	0102	0303	0204	0101	0101	0202	0101	0202	0101	0303	0303	0304	0101	0303	0303	0303	0202	0204	0103	0202	0101	0303	0303	0101	0202	0404	0000	0202	0404	0204	0202	0303	0303	0202	0101	0103	0404	0000	0404	0303	0101	0404	0202	0404	0404	0204	0103	0202	0202	0404	0303	0102	0204	0000	0404	0303	0202	0404	0101	0202	0101	0303	0303	0104	0202	0103	0404	0103	0303	0303	0202	0202	0202	0303	0101	0303	0204	0202	0303	0303	0202	0202	0303	0404	0202	0303	0101	0303	0102	0202	0202	0103	0303	0303	0202	0101	0404	0404	0204	0101	0303	0204	0204	0404	0202	0202	0101	0202	0202	0104	0101	0202	0103	0202	0303	0202	0303	0303	0303	0103	0303	0000	0202	0103	0101	0202	0202	0202	0103	0101	0404	0204	0204	0000	0202	0404	0104	0202	0101	0303	0102	0204	0303	0303	0404	0103	0103	0103	0303	0202	0303	0303	0303	0404	0303	0103	0303	0404	0202	0203	0101	0000	0103	0000	0303	0101	0303	0101	0202	0303	0101	0303	0303	0202	0202	0202	0202	0103	0303	0103	0303	0303	0204	0101	0101	0202	0204	0102	0404	0101	0101	0101	0303	0404	0202	0204	0103	0303	0202	0404	0303	0202	0303	0204	0102	0103	0102	0202	0104	0204	0202	0304	0303	0303	0303	0404	0404	0202	0202	0404	0203	0303	0101	0303	0202	0303	0404	0101	0303	0404	0103	0103	0303	0103	0303	0303	0104	0202	0303	0103	0404	0303	0303	0303	0000	0303	0303	0101	0303	0303	0202	0202	0404	0204	0101	0103	0102	0303	0404	0101	0202	0101	0101	0202	0303	0101	0000	0101	0303	0404	0404	0303	0204	0101	0303	0404	0202	0303	0103	0202	0303	0101	0103	0101	0202	0304	0101	0404	0101	0202	0202	0204	0104	0304	0303	0101	0204	0303	0303	0303	0303	0103	0202	0101	0202	0202	0404	0303	0204	0101	0101	0101	0303	0303	0404	0103	0104	0101	0202	0103	0303	0202	0101	0101	0101	0101	0204	0303	0303	0101	0104	0303	0303	0101	0204	0204	0203	0101	0303	0103	0404	0101	0404	0303	0101	0102	0204	0404	0202	0303	0101	0103	0101	0303	0404	0204	0204	0202	0204	0103	0103	0101	0101	0303	0303	0303	0404	0202	0303	0404	0103	0303	0202	0303	0202	0202	0202	0303	0303	0202	0202	0303	0303	0303	0101	0102	0204	0303	0101	0101	0303	0202	0303	0202	0303	0303	0303	0202	0202	0101	0103	0303	0103	0101	0101	0303	0202	0404	0404	0404	0103	0303	0101	0203	0204	0203	0000	0101	0202	0103	0204	0204	0202	0204	0202	0103	0101	0202	0303	0303	0303	0202	0202	0204	0204	0202	0404	0202	0404	0303	0202	0303	0202	0202	0304	0202	0101	0103	0404	0204	0303	0204	0103	0102	0202	0303	0202	0202	0103	0404	0303	0303	0404	0303	0101	0203	0303	0303	0204	0202	0304	0204	0303	0202	0202	0202	0303	0101	0202	0101	0103	0202	0303	0102	0303	0101	0101	0303	0202	0104	0103	0103	0101	0101	0102	0103	0101	0101	0202	0303	0202	0104	0101	0202	0202	0202	0101	0303	0202	0303	0104	0303	0101	0101	0303	0404	0203	0404	0303	0404	0101	0000	0101	0304	0101	0101	0404	0101	0404	0101	0101	0202	0104	0103	0103	0000	0303	0101	0101	0101	0303	0000	0202	0303	0404	0202	0104	0202	0303	0202	0104	0102	0303	0104	0202	0303	0303	0103	0000	0101	0204	0303	0104	0404	0202	0204	0303	0202	0000	0103	0303	0202	0303	0101	0303	0204	0303	0303	0204	0204	0103	0204	0101	0102	0202	0202	0303	0103	0303	0202	0204	0101	0204	0202	0303	0404	0404	0101	0303	0202	0104	0204	0303	0202	0202	0404	0303	0303	0101	0303	0404	0101	0103	0103	0103	0204	0404	0303	0303	0204	0303	0303	0101	0303	0202	0202	0404	0202	0404	0103	0202	0202	0204	0000	0404	0204	0101	0202	0202	0202	0103	0404	0102	0000	0404	0202	0404	0101	0204	0303	0202	0104	0303	0303	0202	0202	0202	0303	0303	0202	0101	0303	0404	0204	0202	0000	0103	0101	0303	0303	0202	0204	0103	0000	0101	0202	0202	0101	0103	0202	0202	0404	0104	0404	0404	0304	0202	0103	0404	0103	0000	0101	0204	0303	0104	0202	0303	0103	0101	0303	0303	0202	0404	0204	0303	0204	0104	0202	0202	0204	0000	0303	0404	0404	0202	0404	0303	0101	0303	0404	0404	0204	0202	0202	0202	0404	0404	0303	0404	0404	0404	0202	0303	0202	0202	0404	0303	0303	0303	0303	0202	0202	0202	0202	0202	0103	0101	0000	0202	0303	0202	0202	0101	0204	0103	0103	0204	0202	0101	0303	0202	0202	0202	0204	0102	0103	0202	0304	0103	0404	0103	0404	0303	0202	0101	0202	0204	0404	0202	0303	0303	0204	0404	0202	0404	0101	0000	0404	0202	0202	0103	0204	0204	0303	0103	0303	0101	0303	0404	0203	0303	0103	0103	0202	0202	0103	0404	0404	0404	0304	0303	0104	0303	0303	0303	0202	0101	0202	0203	0303	0303	0202	0202	0202	0103	0202	0101	0303	0202	0000	0204	0103	0202	0303	0404	0101	0104	0404	0103	0000	0000	0303	0404	0303	0303	0303	0202	0303	0202	0202	0303	0102	0303	0103	0103	0404	0303	0203	0204	0101	0103	0103	0202	0303	0202	0303	0304	0202	0103	0101	0101	0202	0202	0303	0101	0202	0404	0202	0103	0202	0304	0404	0304	0404	0303	0202	0204	0101	0103	0404	0202	0303	0303	0204	0202	0101	0303	0404	0303	0303	0102	0101	0101	0101	0404	0303	0103	0303	0101	0304	0404	0101	0404	0202	0202	0202	0303	0202	0202	0103	0103	0404	0202	0102	0103	0101	0303	0202	0204	0102	0303	0202	0303	0101	0202	0303	0101	0404	0104	0202	0303	0303	0202	0304	0103	0404	0101	0202	0000	0202	0101	0303	0303	0202	0404	0102	0204	0202	0000	0000	0000	0101	0404	0101	0303	0202	0303	0101	0101	0101	0404	0103	0303	0303	0304	0101	0303	0202	0404	0101	0404	0404	0303	0202	0404	0202	0101	0202	0303	0404	0303	0101	0000	0101	0202	0404	0101	0101	0404	0303	0202	0303	0303	0103	0103	0103	0103	0202	0202	0103	0404	0304	0404	0202	0101	0303	0204	0000	0404	0404	0101	0404	0103	0204	0204	0204	0103	0404	0303	0101	0202	0404	0303	0202	0303	0303	0204	0202	0202	0101	0303	0101	0202	0303	0303	0101	0404	0101	0404	0101	0103	0202	0404	0103	0104	0101	0101	0303	0000	0101	0101	0202	0202	0202	0101	0404	0202	0202	0404	0303	0000	0303	0202	0404	0101	0204	0202	0202	0303	0204	0303	0204	0102	0404	0303	0303	0303	0104	0303	0303	0000	0404	0101	0000	0404	0101	0303	0101	0103	0101	0303	0000	0103	0404	0202	0303	0404	0303	0303	0202	0202	0101	0404	0101	0303	0303	0000	0202	0404	0303	0202	0204	0000	0101	0303	0204	0202	0202	0202	0101	0101	0202	0202	0101	0303	0303	0202	0204	0101	0404	0103	0103	0303	0101	0103	0204	0101	0202	0202	0404	0303	0000	0404	0101	0404	0202	0202	0202	0101	0101	0202	0103	0202	0202	0000	0303	0303	0202	0303	0404	0404	0101	0101	0404	0101	0404	0404	0303	0103	0303	0101	0303	0101	0303	0303	0404	0303	0404	0404	0202	0303	0303	0103	0202	0103	0104	0404	0202	0103	0202	0303	0202	0303	0202	0303	0000	0101	0101	0204	0303	0404	0303	0304	0202	0303	0303	0104	0202	0404	0303	0103	0103	0303	0303	0101	0303	0202	0202	0404	0303	0102	0202	0303	0404	0303	0204	0202	0303	0303	0202	0102	0303	0202	0202	0404	0303	0303	0303	0101	0202	0202	0204	0101	0404	0202	0202	0204	0404	0202	0202	0000	0101	0202	0204	0204	0404	0202	0101	0000	0404	0404	0202	0202	0202	0303	0102	0202	0000	0000	0202
A22,	0101	0202	0103	0404	0202	0404	0000	0202	0101	0202	0404	0103	0202	0104	0204	0202	0303	0101	0204	0303	0202	0404	0304	0202	0204	0202	0103	0000	0101	0000	0303	0000	0202	0404	0404	0202	0404	0303	0204	0000	0202	0404	0202	0303	0101	0202	0101	0102	0202	0204	0303	0101	0202	0202	0303	0103	0104	0202	0404	0404	0303	0000	0204	0204	0303	0303	0404	0404	0101	0404	0000	0000	0303	0103	0103	0000	0404	0404	0101	0303	0303	0000	0303	0202	0000	0202	0104	0103	0101	0101	0303	0404	0204	0101	0103	0101	0102	0103	0303	0000	0303	0101	0303	0202	0404	0404	0304	0202	0202	0103	0000	0202	0000	0000	0303	0202	0101	0204	0404	0404	0303	0000	0202	0103	0104	0303	0303	0202	0202	0000	0303	0404	0103	0000	0202	0101	0404	0101	0404	0103	0202	0204	0304	0404	0303	0404	0303	0202	0101	0103	0103	0104	0104	0000	0000	0101	0202	0203	0303	0404	0000	0202	0101	0202	0000	0000	0204	0303	0204	0404	0000	0000	0204	0404	0202	0303	0101	0204	0103	0202	0204	0404	0202	0101	0303	0204	0202	0404	0404	0103	0202	0000	0103	0404	0000	0000	0404	0202	0102	0103	0202	0101	0303	0303	0000	0303	0204	0404	0203	0101	0404	0000	0303	0404	0204	0204	0103	0204	0303	0404	0101	0404	0101	0101	0000	0303	0202	0000	0101	0204	0204	0101	0101	0202	0103	0304	0404	0303	0303	0101	0404	0404	0404	0202	0202	0104	0303	0000	0202	0000	0202	0404	0104	0404	0101	0101	0202	0204	0303	0101	0000	0303	0101	0202	0202	0404	0202	0303	0202	0101	0101	0202	0404	0204	0202	0000	0101	0000	0104	0204	0103	0404	0202	0103	0000	0303	0202	0000	0202	0303	0104	0303	0101	0204	0404	0104	0303	0404	0101	0404	0303	0000	0101	0404	0103	0204	0202	0203	0303	0101	0101	0102	0101	0303	0000	0404	0204	0303	0303	0303	0000	0202	0303	0202	0404	0304	0203	0202	0204	0101	0000	0404	0303	0404	0404	0202	0000	0000	0204	0202	0202	0404	0404	0202	0404	0404	0202	0204	0303	0000	0101	0303	0303	0303	0202	0000	0303	0303	0303	0204	0000	0104	0204	0404	0101	0202	0103	0202	0303	0404	0101	0000	0304	0303	0202	0103	0303	0404	0103	0404	0303	0404	0202	0303	0000	0202	0202	0202	0101	0000	0101	0101	0103	0102	0103	0303	0102	0204	0303	0404	0303	0204	0204	0000	0101	0202	0303	0202	0202	0204	0101	0202	0202	0101	0202	0102	0104	0104	0103	0303	0303	0000	0000	0103	0202	0101	0104	0000	0000	0303	0101	0303	0101	0303	0404	0404	0303	0404	0103	0202	0000	0202	0202	0303	0404	0202	0202	0103	0103	0000	0303	0404	0103	0404	0202	0101	0202	0404	0202	0101	0202	0103	0202	0104	0102	0303	0103	0202	0101	0303	0303	0203	0202	0204	0204	0204	0303	0103	0303	0202	0000	0303	0103	0202	0303	0103	0303	0303	0000	0303	0404	0000	0202	0303	0102	0000	0103	0103	0404	0303	0202	0202	0202	0404	0303	0202	0303	0000	0202	0202	0000	0101	0000	0103	0202	0204	0103	0101	0204	0202	0202	0103	0204	0404	0204	0404	0104	0303	0101	0304	0202	0102	0303	0000	0303	0202	0404	0103	0303	0202	0204	0202	0202	0103	0202	0303	0202	0404	0103	0404	0303	0404	0303	0204	0404	0101	0404	0103	0303	0000	0103	0101	0101	0103	0101	0102	0101	0202	0101	0202	0404	0404	0101	0303	0303	0104	0101	0303	0203	0202	0404	0404	0303	0404	0202	0303	0101	0103	0404	0103	0303	0202	0303	0204	0202	0202	0203	0404	0303	0103	0303	0101	0202	0303	0404	0101	0101	0204	0202	0000	0404	0204	0101	0204	0204	0303	0101	0303	0303	0000	0404	0303	0204	0101	0204	0404	0404	0404	0000	0000	0000	0000	0000	0303	0000	0204	0303	0101	0202	0204	0303	0101	0303	0101	0303	0303	0000	0204	0101	0303	0404	0303	0303	0202	0404	0202	0000	0101	0000	0204	0404	0303	0303	0103	0000	0000	0103	0101	0303	0104	0404	0303	0202	0202	0303	0404	0101	0101	0303	0202	0202	0303	0000	0202	0303	0404	0202	0101	0101	0101	0202	0303	0101	0303	0202	0101	0101	0404	0202	0404	0303	0303	0303	0101	0404	0303	0303	0404	0101	0204	0101	0204	0203	0303	0303	0000	0303	0303	0101	0000	0404	0101	0303	0404	0000	0101	0404	0303	0202	0202	0101	0101	0404	0303	0303	0303	0303	0000	0404	0303	0303	0103	0000	0204	0000	0000	0303	0404	0204	0303	0303	0000	0303	0303	0101	0303	0404	0101	0202	0204	0303	0103	0303	0101	0303	0202	0101	0101	0303	0202	0303	0404	0303	0103	0404	0101	0202	0202	0304	0202	0404	0101	0101	0404	0104	0404	0202	0000	0404	0101	0000	0202	0103	0000	0000	0202	0101	0202	0303	0404	0202	0303	0303	0000	0404	0000	0303	0202	0202	0204	0303	0202	0000	0101	0404	0103	0204	0000	0202	0202	0202	0000	0303	0103	0000	0303	0404	0103	0404	0202	0303	0303	0204	0404	0202	0304	0202	0202	0000	0202	0202	0303	0303	0202	0000	0202	0202	0303	0000	0204	0204	0202	0202	0202	0000	0202	0202	0404	0303	0303	0303	0303	0303	0202	0404	0101	0303	0202	0404	0202	0101	0000	0202	0404	0303	0202	0303	0103	0304	0202	0101	0202	0303	0203	0103	0204	0303	0000	0303	0204	0204	0404	0202	0103	0103	0404	0303	0404	0303	0303	0101	0303	0101	0202	0202	0101	0404	0101	0000	0404	0303	0404	0101	0303	0303	0303	0000	0404	0204	0303	0202	0000	0303	0204	0204	0303	0000	0102	0202	0303	0101	0404	0202	0404	0103	0303	0102	0103	0101	0203	0303	0000	0101	0101	0303	0000	0303	0303	0303	0202	0303	0303	0404	0303	0303	0303	0303	0000	0000	0202	0101	0404	0404	0303	0101	0404	0202	0000	0103	0303	0101	0000	0000	0202	0404	0202	0101	0404	0204	0303	0204	0000	0000	0303	0303	0202	0404	0101	0303	0404	0303	0303	0101	0101	0303	0303	0304	0000	0202	0000	0404	0404	0303	0203	0101	0000	0202	0303	0303	0102	0101	0000	0202	0101	0404	0303	0202	0203	0303	0000	0103	0203	0204	0202	0000	0204	0203	0101	0404	0000	0202	0303	0303	0303	0202	0202	0202	0202	0404	0202	0303	0202	0202	0404	0404	0404	0101	0303	0202	0103	0202	0104	0303	0101	0101	0000	0202	0103	0303	0204	0204	0404	0304	0000	0103	0303	0303	0304	0404	0404	0303	0103	0202	0103	0204	0103	0202	0000	0101	0304	0304	0404	0101	0101	0101	0303	0103	0204	0203	0101	0404	0000	0101	0202	0101	0202	0000	0404	0204	0204	0000	0303	0104	0204	0000	0000	0202	0303	0000	0404	0404	0303	0000	0101	0204	0303	0303	0000	0303	0202	0404	0103	0101	0202	0202	0202	0000	0103	0101	0102	0202	0204	0000	0103	0303	0202	0000	0000	0202	0202	0101	0203	0202	0202	0204	0202	0101	0404	0202	0202	0000	0000	0103	0303	0103	0204	0303	0404	0202	0202	0103	0404	0202	0404	0202	0303	0204	0303	0202	0303	0303	0404	0404	0404	0404	0404	0303	0202	0204	0204	0204	0101	0103	0103	0202	0303	0303	0202	0101	0103	0101	0202	0204	0404	0103	0000	0303	0303	0202	0202	0101	0101	0000	0101	0101	0101	0204	0101	0202	0303	0000	0000	0404	0303	0303	0101	0000	0000	0303	0101	0104	0202	0101	0203	0404	0404	0303	0204	0303	0101	0202	0101	0404	0202	0404	0000	0303	0303	0000	0404	0202	0202	0202	0204	0202	0404	0202	0202	0204	0303	0101	0303	0303	0404	0101	0202	0303	0101	0303	0204	0303	0303	0204	0303	0000	0104	0101	0202	0101	0103	0202	0404	0404	0000	0000	0102	0303	0202	0303	0000	0303	0000	0303	0304	0202	0203	0000	0000	0204	0202	0202	0202	0101	0404	0101	0101	0404	0202	0202	0202	0101	0303	0304	0202	0000	0202	0303	0203	0202	0303	0202	0000	0404	0202	0303	0202	0404	0303	0202	0203	0204	0000	0204	0101	0404	0404	0203	0303	0202	0202	0104	0202	0303	0204	0102	0103	0303	0101	0103	0203	0202	0000	0303	0101	0101	0303	0202	0101	0202	0202	0303	0404	0101	0303	0000	0101	0404	0404	0404	0202	0104	0303	0303	0303	0102	0101	0104	0404	0104	0202	0303	0303	0202	0101	0404	0303	0404	0101	0000	0202	0404	0101	0000	0204	0303	0101	0101	0202	0404	0103	0303	0204	0404	0404	0202	0000	0202	0000	0103	0404	0404	0303	0202	0404	0103	0204	0202	0202	0101	0404	0204	0303	0202	0303	0202	0202	0101	0303	0204	0000	0404	0202	0102	0303	0404	0404	0204	0101	0101	0202	0202	0101	0303	0103	0303	0202	0404	0000	0101	0000	0000	0202	0101	0104	0000	0103	0202	0000	0101	0303	0404	0101	0303	0101	0303	0000	0202	0000	0000	0101	0101	0303	0000	0202	0204	0000	0202	0000	0202	0202	0000	0303	0000	0101	0101	0404	0000	0204	0303	0103	0404	0000	0404	0404	0202	0103	0204	0204	0404	0303	0102	0404	0000	0404	0303	0000	0000	0101	0204	0101	0303	0303	0104	0202	0103	0404	0303	0303	0303	0202	0204	0202	0103	0101	0000	0000	0202	0303	0303	0202	0202	0303	0204	0204	0303	0101	0303	0101	0203	0202	0303	0303	0000	0000	0103	0404	0404	0404	0101	0303	0202	0202	0404	0202	0202	0101	0202	0202	0404	0101	0202	0103	0202	0303	0202	0303	0303	0303	0303	0303	0000	0202	0101	0103	0202	0202	0202	0103	0000	0404	0404	0000	0404	0202	0404	0000	0204	0101	0303	0202	0202	0303	0303	0404	0000	0101	0000	0303	0202	0303	0303	0303	0204	0303	0103	0000	0404	0202	0202	0101	0103	0101	0404	0303	0101	0303	0404	0202	0101	0101	0303	0303	0202	0204	0000	0202	0103	0303	0101	0103	0303	0202	0101	0101	0202	0404	0102	0204	0101	0104	0103	0103	0000	0202	0202	0303	0303	0202	0304	0303	0202	0303	0000	0202	0103	0101	0202	0101	0204	0202	0000	0303	0303	0303	0404	0000	0202	0202	0202	0303	0303	0101	0303	0204	0303	0304	0101	0000	0404	0103	0303	0303	0103	0303	0303	0404	0202	0000	0000	0000	0303	0000	0000	0303	0103	0000	0101	0303	0303	0000	0202	0404	0202	0101	0101	0202	0303	0404	0101	0202	0000	0101	0202	0000	0101	0303	0101	0101	0202	0404	0303	0204	0101	0303	0101	0202	0103	0303	0202	0303	0101	0303	0101	0202	0000	0202	0304	0303	0202	0202	0202	0101	0303	0303	0101	0204	0303	0303	0000	0000	0303	0202	0103	0202	0202	0404	0303	0000	0101	0101	0101	0303	0303	0404	0000	0101	0101	0202	0303	0303	0000	0101	0000	0101	0101	0202	0303	0103	0101	0000	0000	0303	0303	0000	0202	0303	0101	0303	0103	0404	0101	0404	0103	0101	0101	0000	0404	0202	0303	0101	0103	0000	0303	0404	0404	0202	0204	0204	0303	0303	0103	0101	0303	0303	0303	0000	0404	0101	0202	0303	0000	0202	0101	0404	0202	0202	0303	0303	0202	0204	0103	0303	0303	0101	0000	0000	0303	0101	0202	0303	0204	0103	0202	0303	0303	0103	0202	0404	0101	0303	0303	0103	0101	0101	0303	0204	0204	0404	0404	0303	0103	0101	0202	0204	0202	0000	0103	0202	0103	0000	0000	0202	0404	0204	0103	0101	0202	0303	0103	0103	0204	0404	0202	0202	0202	0404	0202	0404	0303	0404	0303	0202	0202	0303	0202	0101	0101	0000	0404	0103	0404	0303	0000	0202	0303	0204	0202	0303	0000	0303	0103	0202	0303	0101	0203	0303	0303	0202	0202	0304	0204	0303	0000	0204	0202	0303	0101	0204	0101	0303	0202	0303	0000	0000	0104	0103	0303	0204	0101	0103	0303	0101	0101	0102	0103	0103	0103	0202	0303	0202	0104	0103	0202	0204	0204	0101	0303	0303	0303	0404	0303	0101	0101	0303	0202	0202	0204	0000	0404	0101	0202	0101	0304	0303	0101	0404	0101	0000	0103	0101	0202	0104	0303	0103	0000	0404	0101	0101	0103	0000	0202	0000	0303	0404	0202	0404	0202	0303	0404	0404	0202	0103	0101	0404	0303	0303	0101	0000	0101	0202	0000	0104	0404	0204	0204	0303	0202	0000	0101	0000	0202	0303	0103	0101	0202	0303	0303	0404	0204	0103	0404	0103	0102	0202	0202	0303	0303	0103	0202	0204	0103	0404	0102	0303	0404	0404	0101	0303	0202	0404	0202	0000	0204	0404	0104	0303	0303	0101	0303	0404	0103	0303	0303	0103	0204	0404	0303	0203	0204	0103	0303	0101	0303	0202	0202	0104	0000	0404	0101	0202	0202	0404	0202	0404	0204	0103	0204	0202	0000	0000	0404	0000	0000	0404	0202	0404	0101	0204	0000	0202	0404	0303	0303	0202	0202	0202	0303	0303	0202	0103	0303	0404	0204	0202	0303	0101	0101	0303	0103	0202	0204	0303	0404	0101	0202	0202	0101	0101	0202	0202	0000	0101	0000	0202	0404	0202	0103	0204	0101	0103	0101	0202	0303	0000	0202	0303	0303	0101	0303	0303	0202	0404	0204	0303	0202	0101	0202	0000	0404	0000	0303	0404	0104	0202	0404	0303	0101	0103	0404	0202	0000	0000	0404	0202	0404	0404	0103	0202	0204	0204	0102	0303	0202	0202	0104	0000	0000	0000	0303	0202	0000	0202	0202	0202	0103	0101	0303	0000	0103	0202	0000	0101	0404	0303	0303	0204	0404	0101	0303	0404	0204	0202	0204	0202	0103	0202	0303	0303	0404	0101	0404	0203	0202	0303	0202	0202	0204	0202	0303	0103	0202	0404	0202	0404	0101	0101	0404	0202	0202	0101	0202	0202	0303	0303	0303	0101	0103	0204	0303	0303	0303	0103	0000	0202	0101	0404	0204	0404	0404	0303	0104	0103	0303	0303	0204	0101	0000	0303	0303	0303	0303	0202	0202	0303	0204	0101	0303	0202	0000	0000	0103	0204	0303	0204	0101	0104	0404	0103	0000	0202	0303	0000	0303	0303	0303	0202	0000	0202	0203	0303	0102	0404	0303	0000	0404	0303	0203	0404	0103	0303	0303	0202	0203	0204	0303	0303	0202	0103	0101	0101	0202	0000	0303	0101	0202	0404	0202	0103	0202	0303	0000	0304	0202	0303	0202	0202	0101	0103	0404	0203	0303	0303	0204	0202	0000	0303	0404	0303	0101	0101	0102	0103	0000	0404	0303	0103	0303	0103	0304	0000	0103	0404	0000	0202	0202	0303	0202	0202	0103	0303	0404	0202	0101	0101	0101	0303	0000	0000	0202	0303	0202	0000	0303	0202	0303	0101	0000	0404	0202	0303	0303	0202	0304	0101	0204	0101	0204	0101	0202	0101	0303	0000	0202	0404	0202	0202	0202	0303	0303	0303	0000	0000	0104	0303	0202	0303	0101	0101	0103	0404	0103	0000	0303	0303	0101	0303	0202	0404	0101	0000	0404	0303	0202	0404	0204	0101	0202	0304	0000	0103	0103	0101	0101	0202	0404	0101	0101	0404	0303	0202	0303	0303	0101	0000	0303	0303	0404	0202	0103	0404	0303	0404	0204	0101	0000	0404	0303	0404	0000	0101	0404	0103	0204	0202	0202	0303	0404	0303	0101	0202	0404	0303	0202	0303	0000	0204	0202	0000	0101	0101	0101	0202	0303	0303	0303	0304	0103	0204	0303	0303	0202	0404	0303	0104	0101	0101	0303	0203	0000	0101	0202	0202	0202	0101	0204	0202	0202	0404	0303	0404	0303	0000	0000	0104	0204	0000	0000	0303	0204	0303	0204	0101	0304	0103	0303	0303	0101	0000	0303	0404	0404	0101	0000	0404	0101	0303	0101	0101	0000	0000	0000	0303	0202	0204	0103	0202	0303	0303	0202	0202	0101	0404	0000	0303	0101	0103	0202	0404	0303	0000	0202	0000	0202	0101	0202	0101	0000	0202	0101	0101	0202	0202	0103	0303	0303	0202	0202	0101	0404	0303	0303	0303	0101	0103	0204	0101	0202	0204	0404	0103	0404	0202	0101	0404	0204	0204	0202	0101	0101	0202	0101	0204	0202	0000	0303	0303	0303	0303	0404	0404	0101	0103	0104	0103	0404	0000	0303	0103	0303	0101	0000	0101	0303	0303	0404	0303	0404	0304	0202	0303	0103	0103	0202	0103	0101	0000	0202	0303	0000	0303	0404	0303	0000	0303	0404	0101	0101	0000	0303	0404	0303	0304	0000	0303	0303	0104	0202	0404	0303	0103	0303	0303	0101	0101	0303	0202	0204	0204	0303	0101	0202	0303	0404	0000	0202	0204	0304	0103	0202	0000	0303	0202	0202	0202	0103	0103	0303	0103	0102	0202	0204	0103	0404	0202	0202	0404	0404	0202	0202	0000	0404	0202	0204	0204	0404	0202	0101	0000	0404	0404	0202	0202	0000	0000	0102	0000	0203	0000	0000
A24,	0101	0204	0303	0202	0204	0104	0204	0202	0101	0204	0404	0303	0202	0104	0204	0202	0203	0303	0202	0303	0202	0404	0303	0202	0202	0202	0101	0202	0101	0103	0203	0203	0202	0404	0404	0202	0104	0303	0404	0202	0202	0204	0204	0303	0101	0202	0101	0101	0204	0202	0303	0103	0202	0202	0303	0101	0404	0202	0000	0404	0303	0103	0204	0404	0103	0303	0101	0404	0104	0404	0000	0202	0303	0101	0103	0202	0404	0202	0101	0203	0101	0303	0303	0202	0303	0202	0101	0303	0101	0404	0103	0204	0202	0202	0101	0101	0202	0103	0303	0404	0103	0104	0303	0204	0202	0404	0303	0202	0202	0101	0102	0204	0404	0202	0303	0102	0101	0204	0101	0404	0000	0303	0202	0303	0104	0303	0103	0202	0202	0203	0103	0101	0303	0101	0202	0101	0404	0103	0304	0101	0202	0202	0303	0404	0000	0404	0303	0202	0104	0303	0103	0104	0404	0102	0101	0101	0202	0203	0103	0204	0303	0000	0102	0404	0303	0101	0000	0303	0202	0404	0101	0202	0404	0404	0204	0303	0101	0204	0101	0202	0202	0104	0202	0103	0303	0204	0202	0404	0204	0101	0000	0202	0303	0204	0101	0202	0404	0202	0101	0103	0204	0303	0303	0101	0202	0103	0202	0404	0303	0101	0404	0000	0303	0404	0204	0000	0000	0202	0103	0404	0101	0404	0103	0103	0202	0303	0202	0303	0101	0204	0204	0101	0101	0204	0103	0304	0104	0303	0303	0101	0404	0202	0202	0202	0202	0404	0303	0303	0202	0303	0202	0404	0404	0104	0103	0101	0204	0204	0303	0303	0404	0303	0101	0202	0202	0404	0102	0103	0202	0101	0101	0202	0304	0204	0202	0303	0103	0202	0104	0202	0101	0304	0204	0103	0101	0000	0202	0000	0204	0303	0404	0303	0101	0204	0202	0104	0303	0404	0101	0404	0303	0000	0101	0404	0103	0202	0202	0202	0000	0101	0101	0102	0101	0304	0203	0404	0204	0303	0303	0103	0202	0202	0303	0202	0404	0404	0202	0202	0404	0101	0101	0104	0303	0204	0404	0202	0101	0404	0204	0204	0202	0404	0404	0202	0404	0303	0203	0404	0103	0303	0303	0103	0103	0303	0203	0101	0303	0303	0101	0204	0203	0104	0202	0204	0000	0204	0303	0202	0303	0404	0101	0202	0404	0203	0204	0103	0303	0404	0000	0404	0303	0404	0202	0303	0404	0202	0202	0202	0101	0000	0101	0101	0303	0101	0303	0303	0101	0404	0303	0404	0303	0404	0204	0303	0101	0202	0303	0202	0202	0204	0101	0202	0204	0103	0202	0202	0404	0101	0303	0303	0303	0101	0404	0303	0202	0101	0101	0404	0103	0304	0404	0303	0102	0103	0404	0404	0303	0404	0103	0203	0303	0202	0202	0303	0404	0204	0202	0103	0101	0202	0303	0404	0101	0404	0404	0101	0202	0101	0204	0303	0203	0303	0202	0101	0202	0303	0303	0202	0101	0000	0303	0202	0202	0204	0202	0204	0303	0303	0303	0204	0404	0303	0303	0202	0303	0101	0303	0303	0204	0103	0404	0103	0202	0303	0202	0303	0103	0101	0404	0303	0202	0202	0202	0204	0303	0202	0303	0303	0202	0202	0202	0101	0103	0303	0202	0202	0103	0303	0204	0202	0202	0103	0202	0000	0404	0304	0104	0303	0102	0303	0404	0101	0303	0202	0303	0202	0204	0303	0303	0202	0204	0204	0202	0103	0000	0101	0204	0204	0303	0404	0303	0204	0303	0000	0104	0101	0204	0101	0103	0404	0103	0101	0101	0101	0103	0202	0303	0202	0101	0202	0404	0404	0103	0303	0303	0104	0101	0303	0202	0202	0204	0404	0303	0404	0204	0303	0101	0303	0204	0103	0103	0202	0303	0204	0202	0204	0303	0404	0303	0303	0303	0104	0202	0303	0404	0101	0102	0202	0204	0303	0404	0204	0101	0204	0202	0303	0101	0303	0000	0202	0404	0303	0202	0000	0202	0204	0404	0404	0202	0202	0202	0202	0103	0303	0303	0202	0303	0303	0202	0204	0303	0101	0303	0101	0303	0303	0202	0404	0101	0303	0404	0103	0303	0202	0404	0202	0102	0102	0204	0204	0404	0303	0303	0101	0303	0000	0103	0104	0303	0104	0202	0303	0000	0202	0303	0204	0101	0101	0303	0202	0202	0303	0202	0203	0303	0204	0202	0000	0101	0101	0204	0101	0101	0303	0202	0202	0101	0104	0203	0204	0303	0303	0303	0103	0404	0303	0202	0404	0103	0404	0101	0202	0202	0000	0303	0101	0203	0202	0104	0404	0404	0000	0203	0204	0101	0101	0404	0303	0000	0202	0000	0101	0404	0303	0303	0303	0303	0303	0404	0103	0103	0101	0404	0404	0404	0101	0303	0404	0202	0101	0103	0103	0303	0303	0101	0303	0204	0103	0202	0404	0303	0103	0303	0101	0303	0202	0101	0103	0404	0204	0303	0000	0303	0303	0204	0101	0202	0202	0404	0202	0404	0303	0101	0404	0404	0404	0202	0202	0404	0101	0404	0202	0101	0204	0204	0101	0101	0202	0303	0404	0202	0303	0303	0404	0000	0404	0101	0202	0202	0202	0103	0202	0000	0103	0104	0101	0202	0101	0202	0404	0101	0103	0103	0303	0104	0303	0404	0103	0202	0202	0303	0103	0404	0404	0000	0404	0202	0202	0103	0202	0204	0203	0303	0202	0303	0202	0000	0101	0204	0202	0202	0202	0203	0204	0103	0202	0202	0404	0203	0303	0303	0303	0303	0202	0204	0303	0303	0202	0204	0202	0303	0202	0202	0404	0101	0202	0203	0101	0404	0202	0103	0202	0303	0203	0103	0204	0303	0101	0303	0202	0202	0404	0202	0101	0303	0000	0103	0304	0303	0202	0103	0303	0303	0202	0202	0103	0404	0202	0202	0000	0303	0404	0101	0303	0303	0303	0303	0404	0204	0303	0202	0000	0103	0202	0202	0303	0202	0202	0204	0000	0101	0303	0202	0404	0303	0303	0202	0101	0101	0202	0303	0303	0101	0101	0103	0303	0303	0103	0303	0202	0303	0303	0404	0000	0000	0202	0303	0000	0000	0204	0303	0204	0204	0303	0103	0404	0202	0202	0303	0103	0303	0000	0404	0204	0204	0202	0101	0404	0404	0303	0202	0202	0103	0303	0101	0204	0303	0303	0303	0404	0303	0203	0303	0303	0101	0303	0304	0202	0204	0204	0404	0101	0103	0303	0101	0103	0204	0303	0303	0202	0101	0202	0204	0103	0404	0303	0202	0202	0303	0303	0303	0202	0202	0202	0101	0202	0203	0101	0404	0404	0204	0303	0303	0303	0202	0202	0202	0204	0204	0204	0303	0204	0202	0404	0404	0404	0101	0303	0204	0303	0202	0104	0303	0103	0000	0103	0102	0103	0303	0204	0202	0404	0404	0204	0103	0203	0103	0404	0204	0101	0303	0103	0202	0103	0204	0303	0204	0103	0101	0304	0303	0404	0101	0101	0101	0303	0103	0204	0202	0101	0404	0204	0101	0404	0103	0202	0000	0404	0404	0404	0203	0303	0101	0404	0304	0404	0102	0103	0303	0204	0404	0303	0303	0101	0202	0303	0303	0000	0303	0202	0404	0303	0101	0202	0202	0202	0101	0103	0101	0202	0203	0204	0103	0103	0303	0000	0202	0104	0202	0202	0103	0203	0202	0202	0202	0202	0101	0104	0204	0202	0101	0000	0101	0303	0303	0204	0303	0404	0202	0000	0303	0204	0202	0404	0202	0303	0202	0202	0202	0303	0303	0404	0404	0304	0404	0204	0303	0202	0202	0204	0202	0103	0303	0000	0202	0303	0303	0202	0103	0303	0101	0202	0202	0404	0303	0404	0303	0303	0202	0202	0101	0101	0204	0103	0101	0101	0202	0101	0202	0303	0204	0103	0404	0303	0303	0101	0303	0202	0303	0101	0101	0202	0303	0303	0404	0404	0303	0202	0303	0101	0202	0101	0404	0202	0404	0303	0303	0404	0101	0404	0203	0202	0202	0202	0202	0404	0202	0202	0404	0303	0101	0303	0303	0404	0104	0102	0000	0101	0303	0202	0303	0303	0404	0303	0404	0404	0101	0000	0101	0000	0202	0404	0204	0202	0404	0101	0303	0202	0303	0303	0303	0303	0303	0404	0204	0203	0202	0303	0202	0202	0202	0202	0101	0404	0103	0101	0204	0202	0404	0404	0303	0103	0303	0204	0303	0202	0103	0203	0202	0303	0202	0404	0404	0202	0303	0202	0404	0101	0202	0303	0202	0202	0202	0101	0404	0404	0203	0303	0202	0202	0404	0102	0303	0404	0202	0101	0303	0103	0103	0202	0204	0404	0303	0101	0103	0303	0202	0101	0202	0204	0103	0404	0102	0101	0202	0303	0000	0404	0404	0202	0104	0303	0101	0303	0101	0101	0104	0404	0101	0202	0303	0303	0202	0104	0204	0303	0202	0101	0303	0202	0202	0101	0303	0204	0203	0000	0101	0202	0304	0103	0303	0204	0000	0404	0202	0000	0202	0303	0303	0404	0404	0303	0202	0404	0303	0204	0202	0202	0101	0404	0204	0103	0202	0304	0204	0202	0103	0303	0404	0101	0404	0202	0202	0404	0104	0404	0404	0101	0303	0204	0204	0103	0103	0303	0103	0204	0204	0204	0102	0202	0303	0404	0101	0101	0202	0303	0202	0303	0101	0303	0404	0101	0303	0303	0303	0202	0404	0000	0202	0103	0103	0303	0103	0202	0404	0202	0202	0404	0202	0202	0101	0303	0202	0101	0000	0404	0404	0404	0303	0103	0404	0204	0204	0404	0202	0103	0202	0202	0404	0303	0101	0204	0000	0404	0303	0202	0404	0101	0204	0303	0202	0303	0101	0204	0303	0202	0303	0303	0303	0202	0202	0202	0303	0101	0303	0202	0202	0303	0303	0202	0204	0303	0404	0202	0303	0101	0303	0101	0202	0202	0303	0303	0202	0202	0103	0404	0202	0404	0103	0303	0202	0202	0404	0202	0101	0101	0202	0204	0000	0101	0202	0303	0202	0303	0202	0303	0303	0303	0303	0303	0303	0202	0101	0101	0202	0202	0202	0103	0102	0404	0204	0204	0000	0202	0404	0104	0202	0101	0303	0202	0202	0303	0303	0404	0101	0303	0303	0103	0202	0303	0203	0303	0404	0303	0303	0303	0404	0202	0202	0101	0303	0303	0304	0103	0103	0303	0104	0202	0103	0101	0303	0303	0202	0202	0202	0202	0103	0103	0103	0303	0303	0202	0102	0104	0202	0204	0102	0204	0101	0404	0101	0303	0204	0202	0204	0103	0303	0204	0303	0303	0202	0303	0404	0202	0303	0101	0202	0104	0204	0202	0303	0303	0303	0303	0404	0202	0202	0203	0404	0203	0203	0101	0203	0204	0303	0404	0101	0303	0404	0103	0303	0303	0103	0304	0303	0104	0204	0303	0303	0404	0103	0303	0103	0303	0101	0303	0101	0303	0303	0202	0000	0404	0202	0101	0103	0102	0303	0404	0101	0202	0000	0101	0202	0303	0101	0103	0101	0103	0202	0404	0303	0404	0101	0203	0104	0202	0000	0303	0303	0303	0101	0303	0101	0202	0303	0101	0304	0103	0202	0202	0404	0404	0303	0303	0101	0204	0103	0303	0303	0103	0103	0202	0101	0202	0202	0404	0303	0404	0101	0101	0101	0404	0303	0204	0103	0104	0101	0203	0303	0203	0204	0101	0101	0101	0101	0202	0303	0103	0102	0101	0303	0303	0303	0404	0204	0303	0101	0303	0103	0404	0101	0404	0000	0101	0101	0404	0404	0202	0303	0101	0303	0101	0203	0404	0202	0202	0204	0204	0103	0103	0101	0103	0303	0303	0203	0204	0202	0303	0404	0101	0303	0202	0103	0204	0404	0101	0303	0000	0202	0204	0103	0303	0303	0101	0202	0204	0303	0101	0102	0303	0202	0103	0204	0303	0303	0101	0202	0202	0101	0103	0303	0303	0101	0101	0103	0204	0000	0404	0404	0303	0303	0101	0303	0204	0202	0404	0103	0202	0103	0404	0202	0202	0202	0202	0101	0101	0202	0000	0303	0103	0204	0204	0202	0202	0202	0303	0202	0404	0303	0202	0303	0204	0204	0303	0202	0101	0101	0404	0000	0101	0404	0303	0202	0202	0203	0404	0202	0303	0404	0303	0303	0404	0303	0103	0203	0303	0103	0204	0204	0404	0202	0203	0202	0202	0202	0303	0104	0204	0101	0303	0202	0304	0101	0303	0101	0101	0303	0202	0101	0103	0103	0102	0102	0202	0103	0101	0101	0202	0303	0202	0101	0101	0202	0202	0202	0101	0303	0203	0303	0104	0303	0103	0101	0303	0404	0202	0404	0103	0404	0101	0202	0101	0404	0101	0101	0404	0104	0202	0103	0101	0202	0101	0103	0303	0303	0000	0101	0000	0303	0303	0202	0202	0101	0404	0202	0104	0202	0303	0202	0104	0102	0103	0404	0404	0303	0303	0103	0202	0101	0202	0303	0104	0404	0204	0204	0303	0202	0303	0103	0303	0404	0303	0101	0000	0204	0103	0303	0404	0202	0303	0404	0103	0202	0202	0202	0103	0103	0303	0202	0202	0101	0404	0202	0303	0104	0104	0101	0303	0202	0404	0204	0303	0204	0202	0404	0303	0303	0101	0103	0404	0101	0103	0101	0103	0204	0204	0303	0303	0204	0303	0303	0101	0303	0202	0202	0104	0102	0000	0103	0404	0202	0202	0101	0404	0404	0000	0404	0202	0202	0303	0404	0101	0101	0404	0204	0204	0101	0202	0101	0102	0404	0303	0202	0202	0203	0202	0303	0000	0202	0103	0303	0404	0202	0202	0303	0101	0101	0303	0303	0404	0202	0303	0404	0101	0202	0202	0101	0101	0202	0202	0204	0101	0204	0000	0404	0202	0103	0404	0101	0101	0103	0204	0303	0404	0202	0303	0303	0103	0303	0202	0202	0404	0204	0303	0202	0104	0203	0202	0204	0204	0303	0404	0104	0202	0404	0303	0101	0303	0404	0202	0202	0101	0404	0202	0404	0404	0103	0204	0000	0404	0202	0303	0202	0204	0101	0303	0202	0303	0303	0202	0204	0202	0202	0202	0303	0101	0303	0202	0303	0202	0202	0404	0404	0303	0101	0202	0404	0101	0303	0404	0204	0000	0204	0202	0103	0202	0303	0303	0404	0103	0404	0303	0202	0103	0202	0202	0204	0202	0303	0103	0202	0404	0202	0204	0104	0104	0404	0202	0202	0103	0204	0204	0303	0103	0303	0000	0303	0204	0203	0103	0303	0103	0204	0202	0103	0404	0404	0404	0404	0000	0404	0303	0303	0303	0202	0101	0404	0303	0303	0101	0303	0204	0202	0303	0202	0101	0303	0202	0202	0202	0303	0404	0103	0404	0101	0404	0404	0303	0202	0203	0101	0404	0303	0303	0303	0202	0303	0202	0202	0303	0202	0303	0101	0103	0404	0303	0202	0404	0103	0303	0101	0202	0203	0404	0303	0303	0202	0101	0103	0101	0202	0202	0103	0101	0202	0204	0202	0103	0202	0303	0404	0303	0204	0303	0202	0202	0101	0103	0101	0303	0303	0303	0204	0202	0303	0303	0404	0303	0303	0101	0101	0103	0101	0404	0303	0103	0103	0101	0303	0404	0103	0404	0202	0202	0202	0304	0202	0202	0103	0103	0404	0202	0102	0101	0101	0303	0204	0404	0202	0303	0202	0000	0303	0202	0303	0101	0404	0000	0202	0303	0303	0202	0303	0303	0404	0101	0404	0101	0202	0101	0303	0303	0204	0204	0102	0204	0202	0303	0303	0303	0101	0000	0101	0303	0202	0303	0101	0103	0103	0304	0303	0303	0303	0304	0101	0303	0202	0204	0103	0404	0404	0303	0202	0404	0204	0103	0202	0303	0404	0303	0103	0101	0103	0202	0404	0101	0101	0204	0303	0102	0303	0303	0103	0101	0303	0303	0202	0202	0103	0104	0303	0404	0202	0101	0303	0404	0303	0404	0404	0101	0404	0103	0202	0202	0204	0303	0404	0103	0101	0202	0404	0303	0202	0203	0103	0204	0202	0202	0101	0103	0103	0202	0303	0303	0101	0404	0101	0404	0101	0103	0202	0404	0103	0404	0101	0101	0303	0202	0103	0000	0202	0303	0202	0303	0202	0204	0204	0404	0303	0404	0303	0404	0000	0104	0404	0000	0204	0303	0204	0103	0404	0101	0000	0000	0303	0303	0101	0202	0303	0304	0404	0101	0101	0404	0101	0303	0101	0101	0101	0203	0101	0103	0204	0202	0303	0202	0303	0202	0202	0202	0101	0204	0101	0303	0101	0000	0202	0404	0303	0202	0202	0101	0102	0101	0202	0202	0404	0202	0101	0101	0202	0404	0101	0303	0303	0202	0202	0303	0404	0103	0101	0303	0101	0303	0202	0101	0202	0204	0204	0103	0000	0404	0101	0204	0404	0000	0202	0101	0101	0202	0103	0204	0202	0303	0103	0303	0202	0303	0404	0000	0101	0103	0404	0101	0204	0404	0303	0103	0303	0101	0000	0404	0103	0202	0404	0303	0204	0404	0202	0103	0303	0303	0202	0101	0101	0404	0202	0303	0202	0303	0202	0103	0202	0303	0204	0101	0101	0404	0303	0304	0303	0303	0202	0303	0103	0404	0202	0404	0103	0303	0103	0303	0103	0102	0303	0202	0202	0404	0303	0101	0202	0303	0404	0303	0204	0204	0303	0303	0102	0202	0303	0204	0202	0204	0303	0303	0303	0303	0101	0202	0202	0103	0404	0203	0202	0202	0202	0202	0202	0103	0104	0202	0204	0404	0404	0202	0101	0000	0404	0404	0202	0202	0202	0101	0101	0202	0202	0000	0202
A25,	0103	0202	0103	0204	0202	0404	0202	0202	0101	0202	0404	0103	0202	0404	0404	0202	0202	0101	0202	0303	0202	0404	0303	0202	0404	0202	0103	0202	0101	0103	0202	0203	0202	0404	0404	0202	0404	0303	0404	0202	0202	0204	0204	0303	0101	0202	0101	0102	0404	0204	0303	0103	0202	0202	0303	0101	0104	0202	0202	0404	0303	0303	0202	0204	0101	0303	0404	0404	0104	0404	0202	0202	0103	0103	0303	0202	0404	0404	0101	0203	0101	0303	0303	0202	0103	0202	0104	0303	0101	0104	0101	0204	0202	0101	0303	0101	0202	0303	0303	0204	0303	0101	0303	0204	0202	0404	0303	0202	0202	0103	0202	0202	0404	0202	0303	0101	0103	0202	0101	0404	0000	0303	0204	0303	0101	0303	0303	0202	0202	0203	0303	0404	0103	0103	0202	0101	0204	0101	0404	0103	0204	0202	0303	0404	0000	0404	0303	0204	0101	0303	0103	0404	0404	0102	0101	0101	0000	0203	0303	0404	0303	0404	0000	0404	0303	0101	0000	0303	0202	0404	0101	0202	0204	0404	0204	0303	0101	0204	0103	0202	0202	0104	0204	0103	0103	0204	0202	0404	0204	0103	0000	0202	0103	0404	0000	0204	0404	0202	0102	0303	0204	0103	0303	0103	0202	0303	0204	0404	0303	0101	0404	0000	0303	0404	0204	0202	0303	0202	0303	0404	0101	0404	0101	0101	0000	0303	0202	0303	0101	0202	0404	0101	0101	0404	0101	0404	0404	0303	0303	0101	0404	0404	0204	0202	0202	0404	0303	0101	0202	0101	0202	0404	0404	0104	0103	0101	0204	0204	0303	0303	0202	0303	0303	0202	0404	0404	0202	0103	0202	0101	0101	0202	0404	0204	0202	0303	0103	0202	0404	0202	0101	0304	0204	0101	0000	0101	0204	0202	0404	0303	0404	0303	0101	0202	0000	0104	0303	0404	0101	0204	0303	0000	0101	0404	0103	0202	0202	0203	0103	0101	0101	0102	0101	0304	0203	0404	0204	0303	0303	0103	0202	0202	0303	0202	0404	0404	0202	0202	0404	0101	0101	0104	0303	0404	0404	0202	0101	0404	0404	0202	0204	0404	0404	0202	0404	0404	0202	0404	0103	0303	0303	0103	0103	0303	0202	0101	0303	0303	0103	0204	0203	0101	0202	0204	0000	0202	0103	0203	0203	0404	0101	0202	0404	0203	0204	0103	0303	0404	0101	0404	0303	0404	0202	0303	0404	0204	0202	0202	0101	0000	0101	0101	0103	0101	0103	0303	0101	0202	0303	0404	0303	0204	0202	0303	0101	0202	0303	0202	0202	0202	0101	0202	0204	0101	0202	0202	0104	0101	0303	0303	0303	0101	0404	0303	0202	0104	0101	0404	0103	0303	0104	0303	0101	0103	0202	0404	0303	0404	0103	0203	0303	0202	0000	0303	0404	0202	0202	0103	0103	0204	0303	0404	0103	0204	0204	0101	0202	0404	0202	0303	0203	0103	0000	0101	0202	0303	0303	0202	0101	0303	0303	0202	0202	0404	0204	0204	0303	0103	0303	0204	0404	0303	0303	0202	0303	0101	0303	0303	0204	0103	0404	0103	0204	0303	0202	0101	0303	0303	0202	0303	0202	0202	0204	0404	0303	0202	0303	0303	0202	0000	0204	0101	0101	0303	0102	0204	0103	0101	0204	0204	0202	0103	0202	0404	0404	0304	0104	0303	0101	0304	0204	0101	0303	0202	0303	0202	0000	0303	0303	0202	0202	0404	0202	0303	0000	0101	0202	0204	0303	0404	0303	0404	0203	0204	0104	0103	0404	0103	0101	0404	0103	0102	0101	0101	0101	0202	0303	0202	0101	0202	0404	0304	0103	0303	0303	0404	0101	0303	0202	0202	0202	0404	0303	0404	0404	0303	0101	0303	0202	0303	0101	0000	0000	0404	0202	0204	0303	0204	0303	0303	0303	0101	0202	0303	0404	0103	0101	0202	0204	0103	0404	0404	0101	0204	0204	0203	0101	0101	0303	0203	0404	0000	0202	0202	0202	0204	0404	0104	0202	0204	0204	0202	0103	0203	0303	0204	0303	0303	0202	0404	0303	0103	0303	0101	0303	0303	0204	0202	0101	0103	0404	0103	0303	0202	0304	0202	0202	0102	0204	0404	0404	0303	0303	0103	0303	0103	0101	0104	0303	0101	0204	0303	0203	0202	0303	0404	0101	0101	0103	0202	0202	0303	0202	0303	0303	0204	0202	0103	0103	0101	0202	0103	0101	0103	0202	0102	0101	0404	0202	0204	0303	0303	0303	0103	0404	0202	0303	0404	0303	0404	0101	0202	0202	0303	0303	0101	0202	0203	0404	0202	0204	0000	0203	0204	0303	0101	0000	0303	0204	0204	0303	0101	0204	0303	0303	0103	0303	0303	0404	0103	0103	0101	0000	0204	0404	0103	0303	0404	0202	0101	0101	0303	0103	0303	0101	0303	0204	0103	0202	0202	0303	0103	0101	0103	0203	0202	0101	0103	0304	0204	0303	0404	0303	0303	0202	0101	0202	0202	0404	0102	0404	0103	0101	0404	0404	0404	0202	0204	0404	0101	0404	0202	0101	0202	0404	0102	0101	0204	0303	0204	0202	0303	0303	0404	0000	0204	0101	0202	0202	0202	0303	0202	0101	0303	0404	0303	0202	0101	0404	0202	0202	0303	0303	0303	0101	0303	0404	0303	0202	0404	0303	0303	0404	0202	0202	0404	0202	0202	0103	0204	0202	0203	0303	0202	0303	0202	0202	0101	0204	0202	0202	0202	0203	0204	0103	0202	0202	0404	0203	0303	0303	0103	0303	0404	0204	0101	0303	0202	0404	0202	0103	0202	0202	0404	0103	0202	0303	0103	0404	0202	0103	0202	0303	0203	0303	0404	0303	0103	0303	0204	0202	0204	0204	0103	0103	0404	0303	0404	0303	0202	0303	0000	0000	0202	0202	0000	0404	0202	0202	0404	0103	0404	0101	0303	0303	0303	0303	0404	0404	0103	0202	0404	0303	0204	0202	0303	0202	0202	0202	0103	0101	0303	0202	0404	0303	0303	0202	0101	0101	0000	0303	0303	0101	0101	0103	0303	0303	0103	0303	0202	0303	0303	0404	0000	0000	0000	0000	0202	0202	0202	0103	0204	0202	0303	0103	0404	0204	0204	0303	0303	0101	0304	0404	0202	0204	0202	0101	0404	0204	0303	0202	0202	0303	0303	0103	0404	0303	0101	0303	0404	0303	0303	0101	0103	0103	0303	0304	0202	0202	0202	0404	0104	0303	0203	0101	0303	0204	0000	0303	0202	0101	0202	0204	0303	0404	0303	0202	0202	0303	0303	0103	0203	0202	0202	0103	0204	0203	0101	0404	0404	0204	0303	0303	0303	0202	0202	0202	0202	0404	0202	0303	0202	0202	0404	0404	0404	0101	0303	0404	0103	0202	0101	0303	0103	0103	0303	0102	0101	0303	0202	0202	0404	0404	0204	0101	0203	0103	0404	0204	0101	0303	0303	0202	0303	0204	0103	0202	0103	0101	0404	0303	0404	0101	0000	0101	0303	0101	0202	0303	0103	0404	0000	0101	0204	0101	0202	0000	0404	0404	0204	0000	0103	0104	0204	0304	0404	0102	0103	0303	0202	0204	0303	0303	0101	0202	0303	0303	0000	0303	0202	0404	0103	0101	0202	0202	0202	0101	0303	0101	0102	0203	0204	0103	0103	0303	0000	0202	0104	0202	0202	0101	0202	0202	0202	0204	0203	0101	0404	0204	0202	0101	0404	0103	0303	0303	0404	0103	0404	0202	0202	0101	0404	0202	0404	0202	0303	0202	0000	0203	0103	0303	0204	0304	0404	0404	0204	0303	0202	0202	0204	0204	0103	0103	0103	0202	0303	0203	0000	0103	0103	0101	0202	0202	0204	0303	0404	0303	0303	0202	0204	0101	0101	0202	0101	0101	0101	0204	0101	0202	0303	0204	0101	0404	0303	0303	0101	0000	0000	0303	0101	0104	0202	0303	0203	0204	0404	0303	0404	0103	0101	0202	0101	0404	0202	0000	0303	0303	0303	0000	0303	0202	0204	0202	0204	0202	0404	0202	0202	0404	0303	0101	0303	0303	0404	0104	0202	0303	0101	0000	0202	0202	0103	0202	0303	0404	0404	0101	0202	0404	0303	0202	0404	0204	0202	0404	0101	0303	0204	0303	0103	0303	0303	0303	0404	0404	0202	0202	0303	0202	0202	0202	0202	0101	0404	0103	0101	0202	0202	0404	0204	0103	0303	0303	0202	0303	0202	0103	0303	0202	0303	0202	0202	0404	0202	0303	0202	0404	0303	0202	0203	0202	0202	0202	0101	0000	0000	0303	0303	0202	0204	0404	0202	0303	0202	0202	0303	0303	0103	0101	0202	0204	0101	0303	0101	0303	0303	0202	0101	0204	0404	0101	0404	0202	0103	0202	0103	0404	0304	0404	0202	0104	0303	0303	0303	0101	0101	0101	0404	0101	0202	0303	0303	0204	0101	0204	0303	0404	0101	0303	0102	0202	0303	0103	0204	0303	0202	0103	0202	0304	0103	0303	0404	0404	0404	0202	0304	0204	0303	0303	0202	0404	0303	0202	0404	0103	0204	0202	0202	0103	0404	0404	0303	0203	0304	0204	0202	0103	0303	0404	0101	0404	0202	0102	0404	0104	0204	0404	0101	0303	0202	0202	0101	0303	0303	0103	0202	0404	0404	0101	0000	0000	0204	0101	0104	0202	0103	0202	0303	0101	0103	0404	0101	0303	0103	0303	0202	0204	0000	0202	0303	0303	0303	0101	0202	0404	0202	0202	0404	0202	0202	0303	0303	0202	0101	0103	0404	0202	0202	0303	0101	0404	0202	0404	0404	0202	0103	0204	0204	0404	0303	0101	0404	0303	0101	0303	0202	0404	0101	0204	0000	0000	0000	0104	0202	0303	0404	0303	0303	0303	0202	0202	0202	0303	0101	0303	0204	0202	0103	0303	0202	0204	0303	0204	0202	0303	0103	0303	0101	0202	0202	0303	0303	0203	0202	0303	0404	0202	0404	0101	0303	0204	0202	0404	0202	0101	0101	0404	0204	0104	0101	0202	0303	0202	0303	0202	0303	0303	0303	0303	0303	0103	0202	0103	0103	0202	0202	0202	0303	0101	0404	0204	0204	0204	0202	0204	0104	0202	0101	0103	0102	0202	0303	0101	0202	0103	0303	0103	0303	0202	0000	0000	0000	0204	0103	0103	0404	0404	0202	0000	0101	0103	0303	0303	0303	0101	0103	0101	0202	0303	0101	0203	0303	0202	0202	0202	0202	0101	0303	0103	0303	0303	0204	0102	0104	0202	0404	0102	0404	0101	0404	0103	0103	0404	0202	0202	0101	0203	0202	0404	0303	0202	0303	0404	0102	0101	0101	0202	0404	0202	0202	0303	0303	0303	0303	0404	0404	0202	0202	0404	0203	0203	0101	0202	0404	0303	0404	0101	0303	0404	0303	0103	0303	0101	0304	0103	0104	0202	0303	0103	0204	0303	0103	0303	0303	0303	0303	0101	0303	0303	0202	0202	0404	0202	0101	0101	0202	0103	0404	0101	0202	0101	0101	0202	0303	0101	0303	0101	0103	0204	0404	0303	0404	0101	0203	0101	0202	0303	0103	0203	0303	0101	0303	0101	0202	0303	0101	0304	0303	0202	0202	0204	0404	0303	0303	0103	0204	0103	0103	0303	0303	0303	0202	0103	0204	0202	0404	0303	0202	0103	0101	0101	0303	0404	0404	0103	0104	0103	0202	0103	0202	0204	0103	0101	0101	0101	0202	0303	0303	0101	0101	0303	0303	0303	0404	0204	0303	0101	0303	0103	0404	0103	0404	0000	0101	0101	0404	0404	0202	0303	0103	0103	0101	0303	0000	0404	0204	0204	0204	0303	0303	0101	0101	0303	0303	0303	0404	0204	0101	0202	0303	0404	0202	0103	0204	0204	0202	0303	0203	0202	0202	0303	0303	0303	0103	0202	0202	0303	0101	0102	0303	0202	0103	0202	0000	0303	0303	0202	0202	0103	0303	0303	0303	0102	0103	0103	0204	0404	0404	0404	0303	0303	0103	0203	0404	0202	0204	0101	0202	0101	0404	0202	0202	0404	0204	0101	0101	0202	0303	0101	0101	0404	0404	0202	0202	0202	0404	0202	0204	0103	0204	0303	0202	0202	0303	0202	0101	0103	0404	0202	0103	0404	0303	0202	0202	0303	0204	0202	0303	0404	0303	0303	0404	0303	0103	0203	0303	0303	0204	0204	0404	0202	0203	0202	0204	0202	0303	0101	0204	0101	0103	0202	0303	0101	0303	0101	0101	0303	0202	0101	0101	0103	0102	0000	0202	0303	0101	0101	0202	0303	0000	0101	0101	0204	0204	0204	0101	0303	0202	0303	0404	0303	0101	0101	0303	0204	0203	0204	0303	0404	0101	0202	0101	0404	0103	0101	0404	0104	0204	0103	0000	0202	0104	0103	0103	0103	0303	0101	0000	0303	0303	0202	0202	0101	0404	0202	0101	0202	0303	0204	0404	0202	0303	0104	0404	0303	0303	0101	0202	0101	0204	0303	0104	0404	0202	0404	0103	0202	0303	0101	0303	0202	0303	0101	0101	0202	0103	0303	0204	0202	0303	0404	0103	0202	0202	0202	0303	0103	0303	0202	0202	0101	0000	0202	0303	0404	0404	0101	0303	0202	0404	0404	0203	0204	0204	0104	0303	0303	0101	0303	0404	0303	0103	0101	0103	0204	0404	0303	0303	0204	0303	0303	0103	0303	0202	0204	0101	0202	0204	0101	0204	0202	0202	0101	0404	0404	0101	0202	0202	0202	0103	0404	0101	0104	0404	0202	0404	0101	0204	0101	0102	0104	0202	0303	0202	0202	0203	0000	0303	0202	0303	0303	0404	0202	0202	0103	0101	0101	0303	0303	0202	0204	0303	0404	0103	0202	0202	0102	0101	0204	0202	0204	0101	0404	0202	0304	0202	0303	0204	0101	0101	0303	0204	0303	0404	0203	0303	0303	0101	0303	0202	0202	0404	0204	0303	0202	0404	0000	0202	0202	0404	0303	0404	0404	0202	0404	0303	0101	0303	0404	0404	0204	0202	0202	0202	0404	0404	0303	0404	0204	0404	0202	0103	0202	0204	0104	0303	0303	0203	0303	0000	0204	0202	0202	0203	0303	0101	0303	0202	0303	0203	0202	0404	0202	0103	0101	0204	0204	0101	0303	0204	0204	0202	0202	0101	0303	0202	0303	0303	0204	0303	0404	0203	0202	0103	0202	0204	0202	0202	0103	0303	0404	0404	0202	0404	0101	0104	0304	0202	0202	0101	0202	0204	0303	0103	0303	0101	0303	0204	0303	0303	0303	0103	0204	0202	0101	0404	0204	0202	0304	0303	0404	0103	0303	0303	0202	0103	0204	0303	0303	0303	0303	0202	0202	0101	0202	0104	0303	0202	0404	0204	0103	0204	0303	0404	0101	0404	0404	0303	0202	0202	0101	0404	0303	0303	0303	0202	0303	0202	0202	0303	0202	0303	0101	0101	0404	0303	0202	0204	0101	0103	0103	0204	0303	0204	0303	0304	0202	0101	0101	0101	0202	0204	0103	0101	0202	0204	0202	0103	0202	0303	0204	0304	0204	0303	0202	0202	0101	0101	0104	0203	0303	0303	0404	0202	0303	0303	0404	0303	0303	0101	0101	0103	0101	0404	0303	0303	0303	0103	0303	0404	0303	0404	0202	0202	0202	0404	0202	0202	0103	0101	0404	0202	0202	0303	0103	0303	0202	0202	0202	0303	0202	0303	0103	0202	0303	0101	0101	0101	0202	0303	0303	0202	0303	0303	0204	0101	0404	0101	0202	0101	0303	0303	0202	0404	0101	0202	0202	0303	0303	0303	0101	0202	0104	0103	0204	0303	0101	0101	0101	0404	0303	0303	0303	0304	0101	0303	0202	0204	0103	0304	0404	0303	0202	0404	0204	0101	0202	0303	0404	0303	0303	0101	0303	0204	0404	0101	0101	0204	0103	0102	0303	0303	0303	0103	0303	0303	0202	0202	0103	0104	0303	0404	0202	0101	0303	0404	0101	0404	0404	0101	0104	0103	0404	0204	0204	0303	0404	0103	0303	0202	0204	0303	0202	0303	0303	0204	0202	0204	0101	0103	0303	0202	0303	0303	0101	0304	0103	0204	0103	0103	0202	0404	0101	0404	0101	0101	0303	0202	0303	0101	0202	0202	0202	0103	0202	0202	0202	0404	0303	0404	0303	0000	0101	0101	0404	0202	0202	0303	0202	0101	0202	0101	0404	0303	0303	0303	0104	0202	0303	0404	0404	0101	0101	0404	0101	0103	0101	0103	0101	0303	0404	0303	0204	0202	0303	0202	0202	0303	0202	0404	0101	0404	0303	0303	0103	0103	0204	0404	0303	0202	0202	0101	0202	0101	0202	0202	0204	0202	0101	0303	0202	0404	0101	0303	0303	0101	0204	0103	0404	0101	0101	0303	0101	0303	0404	0101	0202	0204	0204	0103	0204	0202	0101	0404	0204	0204	0202	0101	0101	0202	0103	0204	0202	0303	0303	0103	0202	0303	0304	0404	0101	0101	0104	0103	0204	0404	0304	0103	0303	0101	0103	0104	0303	0202	0404	0303	0204	0404	0202	0101	0103	0303	0202	0000	0101	0404	0202	0303	0202	0303	0404	0303	0202	0000	0404	0101	0101	0404	0303	0404	0303	0303	0404	0303	0303	0404	0204	0204	0303	0103	0103	0303	0103	0101	0303	0202	0404	0202	0303	0101	0202	0303	0404	0303	0202	0202	0304	0103	0102	0202	0303	0204	0202	0404	0303	0303	0303	0101	0101	0202	0204	0103	0404	0202	0202	0404	0404	0202	0202	0303	0404	0204	0204	0204	0204	0202	0101	0000	0304	0404	0202	0202	0202	0101	0102	0202	0303	0303	0204
A26,	0101	0404	0303	0404	0202	0101	0404	0202	0101	0404	0404	0303	0202	0101	0202	0202	0303	0303	0202	0303	0202	0404	0303	0202	0202	0202	0101	0202	0101	0101	0202	0303	0404	0404	0404	0202	0404	0303	0404	0202	0202	0404	0202	0303	0303	0202	0101	0101	0404	0202	0303	0101	0202	0202	0303	0101	0404	0202	0000	0404	0303	0101	0202	0404	0101	0303	0404	0404	0101	0404	0202	0202	0303	0101	0303	0000	0404	0202	0101	0202	0101	0304	0303	0202	0303	0202	0101	0303	0101	0101	0303	0404	0202	0101	0101	0101	0102	0101	0303	0202	0303	0101	0101	0202	0202	0404	0303	0202	0202	0303	0202	0202	0404	0000	0303	0101	0101	0202	0404	0404	0303	0101	0202	0303	0404	0303	0101	0203	0202	0202	0303	0404	0303	0101	0000	0101	0404	0101	0404	0101	0404	0202	0303	0404	0000	0404	0303	0202	0101	0303	0101	0404	0404	0202	0101	0101	0202	0202	0303	0404	0303	0404	0101	0202	0303	0101	0404	0303	0202	0404	0101	0000	0202	0404	0202	0303	0101	0404	0303	0404	0202	0404	0202	0303	0303	0404	0202	0404	0202	0101	0202	0202	0303	0202	0101	0202	0404	0404	0101	0303	0202	0303	0303	0101	0202	0101	0404	0404	0303	0101	0404	0101	0303	0404	0202	0202	0303	0202	0101	0404	0000	0404	0101	0101	0000	0303	0202	0303	0303	0404	0202	0303	0101	0404	0101	0303	0404	0303	0303	0101	0404	0404	0202	0202	0202	0404	0303	0303	0202	0101	0202	0404	0404	0404	0303	0101	0202	0202	0303	0303	0202	0303	0303	0202	0404	0404	0202	0101	0202	0101	0101	0202	0404	0404	0202	0303	0303	0000	0101	0404	0101	0303	0404	0303	0000	0101	0000	0404	0202	0303	0404	0303	0101	0202	0000	0101	0303	0404	0101	0404	0303	0000	0101	0404	0303	0404	0202	0303	0303	0101	0303	0101	0101	0303	0000	0404	0404	0303	0303	0303	0202	0202	0303	0202	0404	0404	0202	0202	0202	0101	0101	0101	0303	0404	0404	0202	0000	0000	0202	0404	0202	0404	0404	0202	0404	0404	0202	0404	0101	0303	0303	0303	0303	0303	0202	0000	0101	0303	0303	0404	0303	0101	0202	0404	0101	0202	0303	0202	0303	0404	0101	0202	0404	0303	0202	0303	0303	0404	0303	0404	0303	0404	0202	0303	0404	0202	0404	0202	0101	0404	0101	0303	0303	0101	0303	0000	0000	0202	0303	0404	0303	0404	0404	0303	0303	0202	0303	0202	0202	0404	0101	0202	0202	0101	0202	0101	0404	0101	0303	0303	0303	0101	0404	0303	0202	0101	0101	0404	0303	0303	0404	0303	0101	0303	0404	0404	0303	0303	0303	0202	0303	0202	0202	0303	0404	0202	0202	0101	0101	0202	0303	0404	0101	0404	0202	0101	0202	0000	0202	0303	0303	0303	0000	0101	0202	0202	0303	0202	0101	0000	0303	0202	0102	0404	0404	0202	0303	0101	0303	0404	0000	0303	0303	0202	0000	0101	0303	0303	0000	0000	0404	0101	0202	0303	0202	0303	0000	0303	0404	0303	0000	0202	0202	0202	0303	0202	0303	0303	0202	0202	0202	0404	0000	0303	0101	0404	0303	0101	0202	0404	0202	0101	0202	0404	0404	0000	0101	0303	0101	0303	0202	0000	0303	0202	0000	0202	0404	0303	0303	0202	0404	0202	0202	0101	0000	0101	0404	0404	0303	0404	0303	0404	0303	0404	0101	0101	0404	0101	0303	0202	0101	0202	0101	0101	0101	0102	0103	0202	0101	0202	0404	0404	0303	0303	0101	0000	0101	0101	0202	0202	0404	0404	0303	0404	0202	0303	0101	0303	0202	0303	0101	0202	0103	0404	0202	0202	0303	0404	0303	0303	0303	0101	0202	0303	0404	0303	0101	0404	0202	0000	0404	0202	0101	0202	0202	0303	0101	0303	0303	0202	0404	0303	0202	0000	0404	0404	0404	0101	0000	0404	0404	0202	0303	0202	0303	0404	0303	0000	0202	0404	0303	0101	0303	0101	0303	0303	0202	0404	0303	0101	0202	0303	0303	0000	0404	0202	0202	0101	0202	0202	0404	0303	0303	0303	0303	0101	0303	0101	0202	0104	0404	0303	0202	0404	0303	0404	0303	0101	0303	0202	0202	0303	0202	0000	0303	0202	0202	0101	0000	0303	0404	0303	0101	0303	0202	0101	0101	0404	0202	0404	0303	0303	0303	0101	0404	0000	0000	0404	0101	0404	0101	0202	0202	0303	0303	0000	0303	0202	0101	0404	0404	0202	0303	0404	0101	0101	0404	0303	0202	0202	0000	0101	0404	0303	0303	0303	0303	0303	0404	0303	0303	0101	0202	0202	0404	0101	0101	0202	0202	0101	0303	0000	0101	0303	0101	0303	0404	0101	0202	0202	0303	0101	0303	0303	0303	0202	0404	0303	0000	0202	0101	0404	0303	0101	0404	0101	0202	0202	0404	0202	0404	0303	0000	0404	0104	0404	0202	0202	0404	0101	0404	0202	0101	0404	0202	0101	0101	0404	0303	0202	0202	0303	0303	0000	0404	0404	0303	0202	0404	0202	0000	0202	0101	0101	0404	0303	0404	0101	0202	0202	0202	0101	0303	0303	0101	0101	0404	0303	0202	0202	0101	0303	0404	0000	0404	0404	0202	0202	0000	0202	0202	0303	0303	0202	0303	0000	0000	0303	0202	0202	0202	0202	0303	0404	0101	0202	0202	0404	0303	0303	0303	0101	0202	0404	0202	0101	0303	0202	0404	0202	0101	0202	0102	0404	0101	0202	0303	0101	0304	0202	0101	0202	0303	0303	0101	0404	0303	0303	0101	0202	0202	0404	0202	0303	0303	0000	0303	0404	0303	0202	0303	0303	0101	0000	0000	0303	0404	0202	0000	0404	0303	0404	0101	0303	0303	0303	0303	0404	0202	0303	0404	0404	0303	0202	0202	0303	0202	0102	0202	0303	0101	0404	0202	0404	0303	0303	0202	0303	0101	0202	0303	0000	0101	0101	0303	0303	0101	0303	0303	0202	0101	0303	0404	0303	0303	0303	0303	0202	0202	0202	0303	0202	0202	0303	0303	0404	0202	0202	0303	0303	0101	0303	0404	0202	0404	0202	0101	0404	0404	0101	0202	0202	0303	0303	0101	0202	0404	0101	0303	0000	0303	0303	0303	0303	0101	0303	0404	0202	0202	0202	0202	0101	0303	0202	0101	0303	0404	0303	0303	0202	0101	0202	0202	0101	0404	0303	0202	0303	0303	0303	0101	0303	0202	0202	0000	0202	0303	0101	0404	0404	0202	0303	0303	0303	0202	0202	0202	0404	0404	0202	0303	0404	0202	0404	0404	0404	0101	0303	0202	0303	0202	0404	0303	0101	0303	0303	0000	0303	0303	0404	0202	0404	0304	0202	0303	0303	0303	0303	0404	0404	0303	0303	0202	0303	0202	0303	0404	0303	0303	0404	0304	0404	0101	0101	0101	0303	0101	0404	0202	0303	0202	0000	0101	0202	0303	0202	0303	0404	0202	0404	0000	0303	0101	0404	0303	0404	0202	0101	0303	0404	0404	0303	0303	0101	0202	0303	0303	0404	0303	0202	0404	0303	0303	0202	0202	0202	0102	0303	0101	0101	0202	0404	0000	0101	0303	0000	0202	0101	0202	0202	0000	0202	0202	0202	0404	0202	0101	0404	0202	0202	0101	0404	0101	0303	0303	0404	0303	0404	0202	0000	0101	0404	0202	0404	0202	0303	0202	0303	0202	0303	0303	0404	0404	0404	0404	0404	0303	0202	0202	0202	0404	0101	0101	0303	0202	0000	0000	0202	0101	0101	0101	0202	0202	0404	0101	0404	0303	0303	0202	0202	0101	0101	0202	0101	0101	0101	0202	0101	0202	0303	0202	0101	0404	0303	0303	0101	0303	0202	0303	0101	0404	0202	0000	0303	0404	0404	0303	0404	0303	0101	0202	0101	0404	0202	0404	0303	0303	0303	0101	0404	0202	0202	0202	0202	0202	0404	0202	0202	0202	0303	0101	0303	0303	0000	0101	0202	0103	0101	0303	0404	0202	0101	0000	0303	0404	0104	0101	0202	0404	0303	0202	0404	0404	0101	0404	0101	0303	0202	0303	0303	0303	0404	0303	0304	0202	0303	0202	0202	0404	0202	0202	0202	0101	0404	0101	0101	0404	0202	0202	0202	0101	0303	0000	0202	0303	0202	0303	0303	0202	0303	0303	0202	0404	0202	0303	0202	0000	0303	0202	0202	0202	0202	0202	0101	0202	0202	0303	0303	0202	0404	0404	0202	0303	0404	0202	0101	0303	0101	0303	0202	0202	0404	0303	0101	0101	0303	0404	0303	0202	0202	0303	0404	0202	0101	0202	0303	0404	0404	0404	0202	0404	0303	0303	0303	0101	0101	0101	0404	0404	0404	0303	0303	0202	0101	0404	0303	0204	0101	0303	0202	0404	0101	0303	0404	0303	0101	0303	0101	0404	0303	0303	0202	0404	0404	0202	0303	0202	0303	0303	0404	0404	0303	0202	0404	0303	0202	0202	0202	0000	0404	0404	0303	0303	0303	0404	0202	0303	0303	0404	0303	0404	0202	0202	0303	0404	0404	0404	0101	0101	0202	0202	0303	0101	0303	0303	0202	0202	0202	0101	0202	0303	0404	0101	0101	0202	0101	0202	0303	0101	0101	0404	0101	0303	0303	0303	0202	0202	0303	0000	0101	0101	0303	0303	0404	0404	0202	0202	0404	0202	0202	0303	0303	0202	0101	0303	0404	0202	0404	0303	0101	0404	0404	0404	0404	0202	0303	0404	0404	0404	0303	0102	0404	0000	0101	0303	0000	0404	0000	0404	0000	0000	0000	0101	0202	0303	0404	0303	0303	0303	0202	0202	0404	0303	0101	0303	0202	0202	0303	0303	0202	0202	0303	0404	0202	0202	0303	0303	0101	0303	0202	0303	0101	0303	0202	0303	0404	0404	0202	0101	0303	0404	0202	0404	0202	0101	0101	0000	0404	0101	0101	0202	0303	0202	0303	0202	0303	0303	0303	0303	0101	0101	0202	0000	0101	0202	0202	0202	0101	0101	0404	0404	0404	0204	0000	0202	0101	0202	0101	0101	0101	0404	0303	0101	0202	0000	0101	0303	0303	0000	0202	0303	0303	0404	0303	0303	0303	0404	0202	0203	0101	0303	0303	0404	0303	0101	0303	0101	0202	0303	0101	0303	0303	0202	0202	0202	0101	0303	0101	0101	0303	0303	0202	0101	0101	0202	0404	0202	0404	0101	0101	0101	0303	0404	0202	0202	0303	0303	0202	0303	0303	0202	0303	0404	0101	0101	0000	0202	0404	0202	0102	0303	0303	0303	0303	0404	0202	0202	0202	0404	0303	0303	0101	0202	0404	0303	0404	0101	0000	0404	0303	0101	0303	0101	0303	0303	0404	0202	0303	0101	0000	0303	0000	0303	0000	0303	0303	0101	0303	0303	0202	0202	0404	0202	0101	0101	0202	0101	0404	0101	0202	0101	0101	0202	0303	0101	0303	0101	0101	0202	0404	0303	0404	0101	0303	0101	0202	0000	0101	0202	0303	0101	0303	0101	0202	0303	0101	0404	0303	0202	0202	0000	0000	0303	0303	0101	0404	0101	0101	0303	0303	0303	0202	0101	0202	0202	0202	0303	0000	0101	0101	0101	0303	0303	0000	0101	0404	0303	0202	0101	0303	0404	0101	0101	0101	0101	0202	0404	0303	0101	0101	0101	0303	0101	0202	0202	0202	0101	0303	0303	0404	0101	0404	0101	0101	0102	0404	0404	0202	0303	0101	0303	0101	0303	0404	0404	0404	0202	0404	0303	0303	0101	0101	0303	0303	0303	0000	0000	0101	0202	0303	0404	0404	0303	0202	0202	0101	0303	0303	0202	0202	0303	0303	0303	0101	0202	0202	0000	0101	0101	0303	0202	0101	0202	0000	0303	0101	0202	0202	0303	0303	0303	0101	0101	0101	0303	0202	0404	0404	0000	0101	0303	0101	0202	0202	0202	0202	0303	0202	0303	0204	0204	0202	0404	0202	0101	0101	0202	0303	0101	0101	0404	0404	0202	0404	0202	0404	0202	0404	0303	0404	0303	0202	0202	0303	0202	0101	0303	0404	0404	0303	0404	0101	0101	0202	0303	0404	0404	0303	0404	0303	0303	0404	0303	0101	0303	0303	0303	0404	0202	0404	0202	0303	0202	0202	0202	0303	0101	0202	0000	0303	0202	0303	0101	0000	0101	0101	0303	0000	0404	0303	0303	0101	0101	0202	0101	0101	0101	0202	0303	0101	0000	0101	0404	0404	0404	0101	0303	0303	0303	0101	0303	0101	0101	0101	0404	0303	0404	0101	0101	0101	0202	0101	0404	0101	0101	0404	0101	0404	0303	0101	0202	0101	0303	0303	0000	0404	0101	0101	0303	0303	0404	0404	0101	0404	0202	0101	0202	0303	0202	0404	0101	0101	0404	0404	0303	0303	0101	0202	0101	0202	0303	0404	0404	0202	0202	0101	0000	0303	0101	0303	0202	0303	0101	0101	0202	0303	0000	0404	0202	0303	0404	0101	0202	0202	0202	0303	0303	0101	0202	0000	0101	0202	0202	0303	0404	0404	0101	0303	0404	0404	0202	0303	0202	0202	0404	0303	0303	0101	0303	0404	0303	0000	0303	0303	0202	0404	0303	0303	0202	0303	0303	0101	0303	0202	0202	0101	0202	0404	0303	0404	0202	0202	0202	0404	0202	0303	0202	0202	0202	0101	0404	0101	0000	0404	0404	0202	0101	0404	0101	0202	0101	0303	0303	0202	0202	0202	0303	0404	0404	0101	0303	0404	0202	0202	0303	0103	0101	0101	0303	0202	0202	0303	0204	0000	0202	0404	0101	0303	0202	0000	0202	0101	0202	0404	0303	0404	0303	0404	0101	0000	0101	0202	0303	0104	0202	0303	0303	0303	0303	0303	0202	0404	0202	0303	0202	0101	0202	0202	0404	0404	0303	0202	0404	0202	0404	0303	0101	0303	0404	0404	0404	0000	0202	0202	0404	0104	0101	0202	0404	0404	0202	0101	0404	0000	0101	0101	0303	0303	0303	0202	0202	0404	0000	0000	0101	0303	0000	0202	0101	0202	0202	0404	0404	0303	0101	0000	0202	0101	0303	0404	0202	0000	0404	0202	0101	0202	0304	0303	0404	0101	0404	0303	0404	0303	0202	0202	0404	0202	0000	0303	0404	0404	0404	0404	0101	0000	0303	0202	0202	0101	0202	0202	0303	0303	0303	0101	0303	0202	0303	0303	0303	0303	0404	0202	0101	0404	0202	0404	0303	0303	0404	0303	0303	0303	0202	0303	0202	0303	0303	0303	0303	0202	0202	0303	0202	0101	0101	0202	0404	0202	0101	0202	0303	0404	0101	0104	0404	0303	0202	0000	0303	0404	0303	0303	0303	0202	0303	0202	0303	0303	0202	0303	0303	0303	0404	0303	0202	0404	0101	0303	0101	0202	0303	0202	0303	0404	0202	0101	0101	0101	0202	0202	0101	0101	0202	0000	0101	0101	0202	0404	0404	0303	0404	0303	0202	0202	0101	0101	0404	0202	0303	0303	0404	0202	0303	0303	0000	0303	0303	0101	0101	0303	0101	0202	0303	0101	0101	0000	0303	0404	0101	0404	0202	0202	0000	0303	0202	0404	0101	0101	0000	0202	0202	0303	0101	0303	0202	0000	0202	0303	0202	0303	0101	0202	0303	0101	0404	0000	0202	0303	0303	0202	0304	0303	0000	0101	0404	0101	0202	0101	0303	0000	0202	0404	0101	0202	0202	0303	0303	0303	0303	0202	0404	0303	0202	0303	0202	0101	0303	0404	0000	0303	0303	0303	0101	0303	0202	0404	0101	0404	0404	0303	0102	0404	0202	0303	0202	0404	0404	0303	0103	0101	0101	0202	0000	0101	0101	0202	0303	0202	0303	0303	0101	0101	0303	0303	0404	0202	0303	0404	0303	0404	0202	0101	0303	0202	0101	0404	0404	0101	0404	0303	0404	0404	0404	0103	0104	0101	0303	0202	0202	0303	0202	0303	0101	0202	0000	0202	0101	0101	0101	0202	0101	0303	0303	0303	0303	0202	0101	0303	0202	0404	0101	0104	0101	0101	0303	0202	0303	0101	0000	0000	0202	0101	0404	0202	0202	0404	0303	0404	0303	0404	0101	0101	0404	0202	0202	0303	0404	0303	0202	0101	0404	0303	0303	0303	0404	0303	0303	0000	0404	0101	0102	0202	0101	0303	0101	0101	0101	0303	0101	0303	0404	0202	0303	0202	0303	0303	0202	0202	0101	0404	0303	0303	0101	0101	0202	0404	0303	0202	0202	0101	0101	0101	0202	0202	0404	0202	0102	0000	0404	0202	0101	0303	0303	0000	0202	0101	0404	0101	0101	0303	0101	0303	0404	0101	0202	0202	0404	0303	0000	0404	0101	0202	0404	0404	0202	0101	0101	0202	0101	0202	0202	0303	0303	0303	0202	0303	0404	0404	0101	0303	0101	0303	0202	0304	0303	0303	0303	0101	0101	0101	0303	0202	0202	0303	0404	0404	0202	0303	0303	0103	0202	0101	0404	0404	0202	0101	0404	0303	0202	0303	0000	0303	0404	0101	0101	0404	0303	0404	0404	0303	0202	0303	0303	0104	0202	0404	0303	0303	0303	0303	0103	0101	0303	0202	0404	0202	0303	0101	0202	0303	0404	0303	0202	0202	0303	0303	0101	0000	0304	0202	0202	0202	0303	0303	0303	0303	0101	0202	0404	0101	0404	0202	0202	0202	0000	0202	0202	0303	0101	0202	0202	0202	0404	0404	0101	0303	0404	0404	0404	0202	0202	0101	0101	0202	0303	0000	0000
A29,	0101	0404	0303	0404	0202	0404	0202	0202	0101	0404	0202	0303	0202	0404	0404	0404	0303	0101	0202	0303	0202	0404	0303	0202	0404	0202	0303	0202	0101	0303	0202	0000	0202	0202	0404	0202	0101	0303	0404	0202	0202	0404	0404	0303	0303	0202	0103	0101	0404	0202	0303	0101	0202	0202	0303	0101	0404	0202	0000	0404	0303	0101	0202	0404	0101	0303	0404	0404	0101	0404	0202	0202	0101	0101	0303	0404	0404	0202	0101	0202	0101	0303	0303	0000	0101	0202	0101	0303	0101	0101	0303	0404	0202	0101	0101	0101	0202	0101	0303	0202	0303	0101	0303	0202	0202	0000	0303	0202	0202	0000	0202	0202	0404	0202	0303	0202	0101	0404	0404	0404	0303	0101	0202	0303	0404	0303	0101	0202	0202	0303	0101	0101	0303	0101	0202	0101	0404	0303	0404	0101	0404	0202	0303	0404	0000	0404	0303	0202	0404	0303	0101	0101	0404	0202	0102	0101	0000	0303	0101	0202	0303	0404	0101	0202	0303	0101	0404	0303	0202	0000	0101	0202	0404	0404	0202	0303	0101	0404	0303	0202	0202	0000	0202	0303	0303	0202	0202	0404	0404	0303	0202	0203	0303	0404	0303	0404	0202	0202	0101	0303	0202	0101	0303	0101	0404	0303	0202	0404	0202	0101	0404	0303	0101	0404	0202	0202	0303	0202	0101	0404	0101	0404	0101	0101	0000	0303	0202	0303	0000	0404	0202	0303	0101	0404	0101	0303	0404	0303	0303	0101	0404	0404	0202	0202	0202	0404	0303	0303	0202	0101	0202	0404	0404	0404	0101	0101	0202	0202	0101	0303	0404	0303	0101	0202	0404	0303	0202	0303	0202	0101	0101	0202	0404	0404	0202	0303	0101	0202	0101	0404	0101	0404	0202	0101	0000	0303	0202	0202	0404	0303	0404	0303	0101	0404	0000	0404	0303	0404	0101	0404	0303	0404	0101	0404	0303	0202	0202	0202	0000	0101	0101	0101	0000	0303	0202	0404	0202	0101	0000	0000	0202	0202	0303	0202	0404	0404	0202	0202	0000	0303	0101	0101	0303	0202	0202	0202	0303	0202	0202	0404	0404	0404	0404	0202	0404	0404	0202	0202	0101	0303	0303	0000	0303	0404	0202	0101	0303	0303	0303	0202	0303	0101	0202	0404	0000	0202	0101	0303	0303	0404	0101	0202	0404	0303	0404	0101	0303	0404	0303	0404	0303	0404	0202	0303	0303	0202	0202	0202	0101	0404	0101	0101	0303	0202	0303	0000	0101	0202	0303	0303	0303	0202	0202	0303	0303	0202	0303	0202	0202	0404	0101	0202	0202	0303	0202	0202	0000	0101	0101	0303	0303	0303	0404	0303	0202	0101	0101	0000	0303	0303	0101	0303	0101	0303	0404	0404	0303	0404	0101	0202	0303	0202	0202	0000	0404	0404	0202	0303	0101	0202	0303	0404	0101	0404	0404	0101	0202	0101	0404	0303	0303	0303	0202	0101	0202	0303	0303	0202	0101	0303	0101	0202	0202	0404	0202	0202	0303	0303	0303	0202	0404	0303	0303	0202	0303	0101	0303	0303	0202	0303	0404	0000	0202	0303	0101	0303	0303	0101	0404	0303	0202	0202	0202	0404	0303	0202	0303	0000	0202	0000	0202	0101	0000	0303	0202	0202	0303	0101	0204	0404	0202	0101	0202	0404	0404	0303	0404	0303	0101	0303	0202	0000	0303	0202	0303	0202	0202	0103	0303	0404	0202	0202	0202	0101	0404	0303	0202	0404	0101	0404	0303	0404	0303	0404	0101	0303	0202	0101	0101	0404	0101	0101	0101	0303	0101	0202	0303	0202	0101	0202	0404	0404	0101	0303	0303	0101	0101	0303	0303	0202	0404	0404	0303	0404	0202	0303	0101	0101	0404	0101	0303	0404	0303	0202	0202	0202	0303	0404	0303	0303	0303	0404	0202	0303	0404	0101	0101	0404	0202	0303	0404	0404	0101	0202	0202	0202	0404	0101	0303	0202	0404	0303	0202	0202	0202	0000	0404	0404	0404	0202	0202	0202	0303	0202	0303	0404	0303	0303	0202	0404	0303	0101	0000	0303	0101	0303	0404	0202	0101	0303	0404	0303	0303	0202	0404	0202	0101	0101	0404	0404	0404	0303	0303	0303	0303	0101	0303	0101	0303	0404	0202	0303	0202	0202	0303	0404	0101	0101	0303	0202	0202	0303	0000	0202	0303	0404	0202	0101	0303	0303	0404	0101	0101	0303	0202	0202	0101	0404	0202	0202	0303	0303	0303	0101	0202	0303	0303	0404	0303	0404	0101	0202	0202	0303	0303	0101	0303	0303	0101	0404	0404	0202	0303	0404	0101	0101	0404	0303	0202	0202	0303	0303	0404	0303	0303	0303	0303	0303	0404	0303	0303	0101	0000	0202	0404	0101	0303	0404	0202	0303	0101	0303	0303	0303	0101	0303	0404	0101	0202	0202	0303	0303	0101	0101	0303	0202	0101	0101	0404	0202	0303	0000	0303	0303	0202	0303	0202	0202	0404	0202	0404	0303	0101	0404	0404	0404	0202	0202	0404	0101	0204	0202	0101	0202	0404	0101	0101	0202	0303	0404	0202	0303	0303	0202	0303	0404	0303	0202	0202	0202	0303	0202	0101	0303	0101	0101	0202	0101	0202	0000	0000	0101	0101	0303	0404	0303	0404	0101	0202	0202	0303	0303	0404	0404	0202	0303	0202	0202	0303	0202	0202	0303	0101	0404	0101	0202	0202	0101	0202	0202	0202	0202	0303	0404	0101	0202	0202	0304	0303	0303	0303	0303	0303	0202	0404	0101	0303	0202	0404	0202	0101	0202	0202	0404	0303	0203	0303	0101	0404	0202	0303	0202	0303	0202	0303	0404	0303	0303	0303	0404	0202	0202	0404	0303	0101	0404	0101	0303	0303	0202	0101	0303	0303	0202	0202	0101	0404	0202	0202	0202	0303	0404	0101	0303	0303	0303	0303	0404	0202	0303	0202	0404	0101	0202	0000	0303	0404	0202	0202	0101	0101	0303	0202	0404	0303	0303	0202	0101	0101	0202	0303	0303	0101	0101	0303	0303	0303	0103	0303	0202	0101	0303	0404	0000	0000	0000	0000	0202	0000	0202	0303	0202	0404	0303	0101	0404	0202	0404	0303	0303	0303	0303	0000	0404	0404	0202	0101	0404	0404	0303	0202	0202	0303	0303	0101	0202	0404	0101	0303	0404	0303	0303	0303	0303	0101	0303	0303	0202	0202	0202	0202	0101	0303	0202	0101	0303	0404	0101	0303	0101	0101	0202	0202	0101	0404	0303	0202	0202	0303	0303	0101	0303	0404	0202	0303	0202	0202	0101	0404	0404	0202	0303	0303	0303	0202	0202	0202	0202	0404	0404	0303	0202	0202	0101	0202	0404	0404	0303	0202	0303	0202	0101	0303	0303	0303	0303	0000	0101	0101	0202	0404	0404	0404	0404	0101	0303	0303	0303	0404	0404	0303	0303	0202	0303	0202	0303	0202	0303	0101	0404	0303	0404	0101	0101	0101	0303	0101	0404	0303	0101	0404	0404	0101	0202	0101	0203	0303	0404	0404	0404	0303	0303	0101	0404	0404	0404	0101	0303	0303	0202	0000	0303	0303	0101	0404	0303	0101	0404	0303	0202	0202	0303	0101	0202	0202	0202	0101	0303	0101	0202	0202	0404	0101	0303	0303	0202	0202	0404	0202	0202	0101	0202	0404	0202	0202	0303	0101	0404	0202	0202	0000	0404	0101	0303	0101	0202	0303	0404	0202	0202	0101	0404	0202	0404	0202	0303	0202	0303	0202	0101	0303	0404	0404	0404	0404	0404	0303	0202	0202	0202	0202	0101	0101	0303	0202	0101	0303	0202	0303	0303	0101	0202	0202	0404	0101	0404	0303	0303	0202	0202	0101	0101	0404	0101	0101	0101	0202	0101	0202	0303	0202	0101	0404	0303	0303	0101	0303	0202	0303	0101	0404	0202	0303	0202	0404	0404	0303	0202	0303	0303	0202	0303	0404	0202	0404	0203	0303	0303	0101	0303	0203	0202	0202	0404	0202	0404	0404	0202	0202	0303	0101	0303	0303	0404	0101	0202	0303	0101	0303	0404	0202	0101	0000	0303	0404	0000	0101	0202	0101	0303	0202	0404	0202	0202	0404	0101	0303	0202	0303	0101	0303	0404	0303	0404	0202	0303	0202	0202	0404	0202	0202	0202	0000	0000	0101	0101	0404	0202	0202	0202	0101	0303	0303	0202	0303	0202	0303	0303	0202	0303	0202	0404	0404	0202	0303	0202	0000	0303	0202	0303	0202	0202	0202	0101	0202	0202	0202	0303	0202	0202	0404	0202	0101	0202	0202	0303	0303	0101	0103	0202	0202	0404	0303	0101	0101	0303	0202	0101	0202	0404	0101	0404	0101	0101	0202	0303	0404	0404	0404	0202	0101	0303	0303	0303	0101	0101	0101	0404	0101	0202	0303	0303	0202	0101	0404	0303	0202	0101	0303	0202	0404	0101	0101	0202	0303	0202	0101	0202	0404	0303	0303	0404	0000	0404	0202	0404	0404	0303	0303	0404	0404	0303	0202	0404	0303	0202	0202	0202	0101	0404	0202	0101	0202	0404	0404	0202	0303	0303	0404	0101	0404	0202	0202	0404	0101	0404	0404	0101	0101	0202	0202	0101	0303	0101	0303	0202	0404	0202	0101	0202	0303	0202	0101	0101	0202	0303	0202	0303	0303	0303	0404	0101	0303	0303	0303	0202	0202	0000	0202	0101	0101	0303	0101	0202	0404	0202	0202	0202	0202	0202	0303	0303	0202	0101	0101	0404	0202	0202	0303	0101	0202	0404	0404	0404	0202	0303	0404	0404	0404	0303	0101	0000	0101	0101	0303	0202	0404	0000	0404	0303	0303	0404	0404	0202	0101	0404	0303	0303	0303	0202	0404	0202	0303	0101	0303	0202	0202	0303	0303	0202	0202	0303	0404	0202	0303	0303	0303	0101	0202	0202	0303	0303	0303	0203	0101	0404	0404	0404	0101	0303	0202	0202	0404	0202	0101	0101	0202	0202	0404	0101	0202	0101	0202	0101	0404	0101	0303	0101	0303	0303	0101	0202	0000	0303	0202	0202	0202	0303	0101	0202	0202	0202	0404	0202	0404	0101	0202	0101	0303	0202	0202	0303	0303	0404	0303	0101	0303	0303	0203	0303	0303	0303	0202	0303	0101	0303	0404	0202	0202	0101	0303	0303	0404	0303	0101	0303	0101	0202	0303	0101	0303	0303	0202	0404	0202	0202	0303	0303	0101	0303	0303	0404	0101	0101	0303	0404	0202	0404	0101	0404	0101	0101	0404	0202	0202	0303	0303	0202	0404	0303	0202	0303	0202	0202	0303	0101	0202	0101	0404	0202	0303	0303	0303	0303	0404	0404	0202	0202	0202	0303	0303	0303	0202	0202	0303	0404	0101	0303	0404	0101	0101	0303	0101	0303	0303	0404	0404	0303	0101	0404	0303	0303	0000	0303	0303	0303	0101	0303	0303	0202	0202	0404	0202	0101	0101	0202	0101	0404	0101	0202	0101	0101	0202	0303	0101	0101	0101	0303	0202	0404	0303	0404	0303	0303	0101	0202	0303	0303	0202	0303	0101	0303	0101	0404	0303	0202	0303	0303	0202	0202	0000	0000	0404	0303	0101	0404	0303	0303	0101	0101	0101	0202	0101	0202	0202	0404	0303	0202	0303	0101	0101	0304	0303	0000	0101	0101	0101	0202	0303	0303	0202	0101	0101	0101	0101	0202	0303	0303	0101	0101	0303	0303	0303	0404	0202	0202	0101	0303	0303	0404	0101	0404	0303	0101	0101	0404	0404	0202	0101	0101	0303	0101	0303	0404	0404	0404	0202	0404	0303	0101	0101	0101	0303	0303	0303	0404	0202	0303	0404	0303	0303	0202	0101	0404	0202	0202	0303	0303	0303	0202	0303	0303	0303	0101	0202	0404	0303	0000	0202	0303	0202	0101	0202	0000	0303	0303	0202	0202	0101	0303	0303	0303	0101	0101	0303	0202	0202	0404	0404	0303	0303	0101	0202	0404	0202	0202	0101	0202	0303	0404	0202	0202	0202	0202	0101	0101	0202	0303	0000	0101	0000	0202	0202	0404	0202	0404	0203	0000	0303	0404	0303	0202	0202	0303	0202	0101	0303	0404	0202	0303	0404	0303	0202	0202	0303	0202	0202	0303	0404	0303	0303	0404	0303	0303	0303	0303	0303	0404	0202	0404	0202	0303	0203	0202	0202	0303	0101	0202	0101	0303	0203	0303	0101	0101	0404	0000	0101	0202	0101	0101	0303	0101	0101	0202	0303	0101	0101	0202	0303	0101	0101	0101	0202	0202	0202	0101	0303	0202	0303	0101	0303	0303	0101	0303	0000	0202	0404	0303	0404	0101	0202	0000	0404	0101	0101	0404	0101	0404	0101	0101	0202	0404	0101	0303	0303	0303	0101	0101	0303	0303	0202	0202	0303	0404	0202	0101	0202	0303	0202	0101	0202	0303	0404	0204	0303	0303	0101	0202	0404	0404	0303	0101	0404	0202	0404	0101	0202	0303	0101	0303	0202	0303	0303	0000	0202	0303	0303	0404	0202	0303	0404	0101	0202	0303	0000	0101	0303	0303	0404	0202	0101	0202	0202	0101	0404	0404	0303	0303	0404	0404	0404	0303	0404	0404	0101	0303	0303	0101	0303	0404	0000	0101	0303	0101	0404	0404	0303	0303	0404	0303	0303	0101	0303	0000	0202	0404	0202	0404	0101	0202	0202	0404	0000	0303	0404	0303	0202	0404	0202	0303	0404	0102	0404	0404	0202	0404	0101	0404	0101	0202	0101	0303	0303	0202	0202	0202	0000	0303	0202	0303	0303	0404	0202	0202	0303	0101	0101	0303	0303	0202	0202	0303	0404	0101	0202	0202	0101	0303	0202	0202	0000	0101	0404	0202	0404	0202	0303	0404	0101	0101	0101	0404	0303	0404	0202	0303	0303	0101	0303	0303	0202	0404	0404	0303	0202	0404	0202	0202	0404	0404	0303	0404	0101	0202	0404	0303	0101	0303	0404	0404	0000	0101	0404	0202	0404	0404	0303	0404	0404	0404	0202	0303	0202	0202	0404	0303	0303	0303	0303	0202	0404	0202	0203	0202	0101	0101	0000	0404	0303	0202	0202	0000	0202	0101	0101	0202	0202	0101	0304	0202	0202	0202	0404	0202	0303	0202	0303	0303	0404	0303	0404	0303	0202	0101	0202	0404	0404	0202	0101	0303	0202	0404	0404	0404	0101	0104	0304	0202	0202	0101	0202	0202	0303	0303	0303	0101	0101	0404	0202	0101	0303	0101	0202	0202	0101	0404	0404	0404	0404	0303	0404	0101	0303	0303	0202	0303	0202	0303	0303	0303	0303	0202	0202	0303	0202	0101	0101	0202	0202	0202	0101	0202	0101	0404	0101	0404	0404	0101	0202	0202	0101	0404	0303	0303	0303	0202	0101	0202	0303	0101	0202	0404	0101	0303	0404	0303	0202	0404	0101	0303	0101	0202	0303	0202	0303	0303	0404	0303	0303	0101	0202	0202	0303	0101	0202	0202	0202	0101	0202	0303	0404	0303	0202	0303	0202	0202	0101	0101	0404	0202	0303	0303	0404	0202	0303	0303	0304	0303	0101	0101	0000	0303	0101	0404	0303	0101	0303	0303	0303	0404	0303	0304	0202	0202	0202	0303	0202	0202	0303	0101	0404	0202	0202	0101	0303	0303	0202	0404	0202	0303	0202	0303	0101	0202	0303	0101	0404	0101	0303	0303	0000	0202	0303	0303	0202	0101	0404	0101	0202	0101	0303	0303	0202	0404	0202	0202	0202	0303	0303	0303	0101	0202	0404	0101	0404	0303	0101	0101	0303	0404	0303	0303	0303	0303	0101	0303	0202	0404	0000	0404	0404	0303	0202	0404	0202	0101	0202	0404	0404	0101	0303	0101	0000	0202	0000	0101	0101	0202	0303	0202	0303	0303	0101	0101	0303	0303	0404	0202	0101	0404	0303	0404	0202	0101	0303	0404	0303	0404	0404	0101	0404	0303	0404	0404	0404	0303	0404	0303	0101	0202	0404	0303	0202	0303	0303	0404	0202	0202	0101	0101	0101	0202	0303	0303	0303	0404	0303	0202	0303	0303	0202	0404	0303	0404	0101	0101	0303	0202	0101	0404	0000	0000	0202	0101	0202	0202	0202	0404	0303	0404	0303	0202	0404	0101	0404	0202	0202	0303	0404	0303	0202	0101	0404	0303	0303	0303	0101	0303	0303	0404	0404	0101	0101	0404	0101	0303	0000	0303	0101	0303	0101	0101	0202	0202	0303	0202	0303	0303	0202	0202	0101	0404	0303	0404	0303	0303	0202	0404	0303	0202	0404	0404	0202	0303	0404	0202	0404	0202	0202	0303	0404	0202	0101	0303	0303	0202	0202	0101	0404	0101	0101	0303	0101	0303	0404	0101	0202	0202	0404	0303	0404	0202	0101	0202	0000	0202	0404	0101	0303	0202	0101	0202	0202	0303	0303	0303	0202	0303	0000	0000	0101	0101	0101	0303	0202	0404	0303	0101	0303	0101	0303	0101	0303	0303	0202	0303	0404	0404	0202	0303	0303	0303	0202	0101	0404	0404	0202	0303	0202	0303	0202	0303	0202	0303	0404	0101	0101	0404	0303	0404	0404	0303	0202	0303	0303	0404	0202	0404	0303	0101	0303	0303	0000	0101	0303	0202	0202	0404	0000	0101	0202	0303	0404	0303	0202	0404	0303	0101	0202	0202	0303	0404	0303	0202	0303	0303	0303	0303	0101	0202	0202	0101	0202	0203	0202	0202	0202	0202	0202	0303	0101	0404	0404	0404	0202	0202	0101	0000	0404	0404	0202	0202	0000	0303	0101	0202	0303	0000	0202
A40,	0103	0202	0103	0404	0204	0404	0202	0202	0101	0204	0404	0103	0202	0104	0202	0202	0303	0303	0202	0103	0202	0404	0303	0202	0404	0202	0101	0202	0101	0103	0202	0303	0204	0404	0404	0202	0404	0103	0204	0202	0202	0404	0202	0303	0303	0204	0101	0101	0204	0404	0303	0103	0202	0202	0303	0101	0404	0202	0000	0404	0303	0303	0404	0404	0103	0303	0404	0404	0101	0404	0000	0202	0303	0103	0303	0202	0404	0204	0102	0203	0103	0304	0303	0404	0103	0202	0104	0303	0101	0404	0101	0404	0202	0102	0103	0102	0202	0103	0303	0202	0303	0101	0103	0202	0204	0404	0304	0202	0202	0303	0202	0202	0404	0202	0103	0202	0101	0202	0101	0304	0103	0303	0202	0303	0104	0303	0103	0000	0202	0202	0303	0404	0103	0303	0202	0101	0404	0103	0404	0101	0204	0202	0303	0404	0303	0404	0103	0204	0101	0303	0103	0404	0404	0202	0102	0101	0202	0303	0101	0204	0303	0404	0101	0204	0303	0101	0204	0303	0202	0404	0101	0203	0202	0404	0404	0303	0101	0404	0303	0404	0202	0404	0202	0303	0303	0404	0202	0304	0202	0101	0202	0202	0303	0202	0101	0202	0404	0404	0101	0303	0202	0101	0303	0101	0404	0303	0202	0404	0203	0101	0404	0000	0303	0104	0202	0000	0000	0404	0303	0404	0101	0404	0101	0101	0000	0303	0202	0304	0303	0404	0202	0103	0102	0204	0103	0303	0404	0303	0303	0103	0204	0404	0204	0202	0102	0104	0303	0303	0202	0101	0204	0404	0404	0404	0303	0101	0202	0202	0303	0103	0202	0303	0103	0102	0204	0404	0202	0303	0202	0101	0101	0202	0404	0204	0202	0303	0303	0000	0104	0202	0101	0304	0204	0103	0000	0303	0202	0202	0404	0303	0404	0303	0102	0204	0404	0101	0103	0404	0101	0404	0103	0000	0101	0404	0103	0204	0202	0303	0303	0101	0101	0202	0103	0303	0303	0404	0204	0303	0304	0303	0202	0202	0303	0202	0404	0304	0303	0204	0204	0103	0103	0101	0303	0202	0404	0202	0101	0404	0204	0202	0202	0404	0404	0202	0404	0404	0202	0202	0101	0303	0303	0000	0103	0303	0202	0101	0103	0303	0103	0202	0000	0101	0202	0404	0101	0202	0101	0202	0303	0404	0102	0202	0404	0202	0202	0303	0303	0404	0103	0104	0303	0404	0202	0303	0304	0202	0202	0202	0101	0404	0101	0101	0303	0102	0303	0303	0102	0404	0303	0404	0303	0404	0204	0303	0101	0202	0303	0202	0202	0204	0101	0202	0204	0103	0202	0202	0404	0104	0103	0303	0303	0103	0202	0303	0202	0404	0404	0404	0303	0303	0104	0303	0102	0101	0404	0404	0303	0404	0101	0202	0303	0202	0102	0303	0000	0204	0202	0103	0101	0202	0303	0404	0103	0404	0204	0101	0202	0104	0204	0303	0202	0101	0202	0404	0102	0202	0303	0202	0101	0303	0000	0202	0000	0404	0404	0202	0303	0101	0303	0204	0404	0303	0303	0202	0303	0101	0303	0303	0202	0303	0404	0101	0204	0303	0202	0303	0103	0103	0404	0303	0202	0404	0204	0204	0303	0202	0103	0303	0102	0000	0000	0101	0303	0303	0101	0404	0303	0101	0202	0404	0202	0101	0404	0404	0202	0404	0404	0303	0101	0303	0204	0102	0103	0202	0303	0202	0202	0303	0101	0404	0202	0202	0202	0103	0204	0303	0202	0204	0103	0404	0303	0404	0303	0204	0101	0103	0204	0103	0103	0404	0303	0101	0101	0103	0101	0202	0101	0202	0101	0202	0202	0404	0103	0103	0103	0101	0101	0303	0202	0202	0404	0404	0303	0404	0202	0303	0303	0103	0404	0103	0303	0202	0303	0202	0202	0204	0203	0204	0303	0103	0303	0101	0202	0303	0404	0101	0102	0404	0202	0303	0404	0204	0103	0204	0202	0303	0101	0103	0103	0202	0404	0303	0202	0101	0204	0404	0404	0101	0202	0202	0202	0202	0303	0303	0303	0404	0303	0303	0202	0404	0303	0101	0303	0101	0303	0303	0202	0202	0103	0303	0404	0303	0303	0202	0404	0202	0102	0101	0204	0204	0404	0303	0303	0303	0000	0103	0103	0101	0303	0104	0204	0303	0202	0204	0303	0404	0000	0000	0303	0202	0202	0303	0202	0202	0303	0404	0202	0000	0101	0101	0202	0303	0101	0303	0202	0101	0101	0404	0202	0404	0303	0303	0303	0101	0404	0303	0303	0404	0303	0404	0101	0202	0203	0303	0303	0303	0303	0203	0104	0204	0404	0102	0303	0404	0103	0101	0404	0303	0202	0202	0103	0103	0204	0303	0103	0303	0303	0303	0404	0103	0103	0101	0404	0404	0404	0101	0103	0204	0202	0101	0303	0000	0303	0303	0101	0303	0404	0101	0202	0204	0303	0101	0303	0101	0203	0202	0101	0101	0304	0202	0303	0000	0303	0303	0202	0101	0202	0202	0404	0102	0304	0303	0101	0404	0404	0404	0202	0202	0204	0101	0404	0202	0101	0202	0204	0101	0101	0202	0303	0202	0204	0303	0303	0404	0404	0404	0303	0202	0202	0202	0303	0202	0103	0101	0104	0103	0202	0101	0204	0202	0202	0101	0303	0101	0101	0303	0404	0103	0202	0204	0303	0303	0404	0204	0204	0304	0202	0202	0103	0202	0202	0303	0101	0202	0303	0102	0000	0101	0202	0202	0202	0204	0202	0202	0303	0202	0202	0404	0303	0303	0303	0303	0303	0404	0204	0101	0303	0202	0204	0202	0303	0000	0202	0404	0101	0202	0303	0103	0304	0202	0101	0102	0303	0202	0303	0404	0103	0103	0103	0202	0204	0404	0202	0303	0103	0404	0303	0404	0103	0202	0303	0000	0000	0202	0202	0101	0404	0102	0202	0204	0103	0304	0101	0303	0303	0303	0303	0204	0204	0303	0404	0404	0103	0202	0404	0303	0204	0202	0202	0103	0101	0404	0202	0404	0303	0303	0202	0303	0101	0203	0303	0303	0101	0101	0103	0000	0103	0303	0303	0202	0103	0303	0404	0303	0303	0303	0303	0202	0202	0204	0303	0202	0204	0303	0101	0404	0202	0204	0103	0303	0103	0303	0404	0404	0204	0202	0101	0404	0404	0303	0202	0202	0303	0303	0103	0202	0404	0101	0303	0202	0303	0303	0303	0303	0101	0303	0304	0000	0202	0000	0404	0404	0303	0202	0101	0303	0404	0303	0103	0202	0101	0202	0202	0101	0404	0203	0202	0202	0103	0303	0101	0303	0204	0202	0303	0404	0303	0101	0404	0101	0202	0303	0303	0303	0202	0102	0202	0404	0202	0404	0303	0202	0202	0104	0404	0404	0101	0303	0202	0303	0202	0404	0303	0101	0101	0303	0202	0101	0303	0204	0202	0404	0304	0202	0103	0303	0103	0303	0404	0404	0303	0303	0202	0303	0204	0103	0202	0303	0101	0304	0000	0000	0101	0101	0101	0303	0101	0204	0203	0101	0404	0000	0101	0202	0303	0202	0303	0404	0204	0404	0203	0103	0101	0202	0404	0404	0202	0103	0103	0204	0404	0303	0303	0101	0204	0303	0303	0404	0101	0202	0404	0103	0103	0202	0202	0202	0101	0303	0101	0102	0202	0404	0103	0103	0303	0202	0202	0000	0202	0202	0101	0202	0202	0202	0204	0203	0101	0104	0202	0202	0103	0000	0101	0303	0103	0204	0303	0404	0202	0204	0303	0204	0202	0202	0202	0303	0404	0303	0202	0103	0303	0404	0404	0404	0404	0404	0303	0202	0202	0202	0404	0101	0101	0303	0202	0303	0303	0202	0103	0303	0101	0202	0204	0404	0103	0404	0303	0303	0202	0202	0101	0101	0202	0103	0101	0101	0204	0101	0202	0303	0204	0101	0404	0303	0303	0102	0303	0202	0303	0103	0101	0204	0303	0203	0404	0404	0303	0202	0103	0101	0202	0303	0404	0202	0404	0000	0303	0303	0101	0304	0202	0202	0202	0404	0202	0404	0204	0202	0202	0303	0101	0303	0303	0404	0101	0202	0103	0101	0103	0202	0202	0103	0204	0303	0304	0000	0101	0202	0404	0103	0202	0204	0204	0202	0404	0202	0103	0202	0303	0303	0303	0304	0303	0404	0202	0303	0202	0303	0202	0202	0202	0202	0103	0404	0303	0101	0202	0204	0404	0204	0303	0303	0304	0202	0304	0202	0303	0303	0204	0303	0202	0202	0404	0202	0303	0202	0404	0103	0203	0303	0202	0102	0202	0101	0202	0202	0303	0303	0202	0204	0104	0202	0303	0202	0102	0303	0303	0101	0103	0203	0204	0404	0303	0101	0103	0303	0204	0103	0202	0202	0303	0404	0101	0303	0202	0101	0404	0404	0404	0202	0101	0303	0303	0303	0202	0102	0104	0204	0101	0204	0303	0303	0202	0101	0404	0303	0202	0101	0303	0202	0204	0303	0303	0204	0303	0101	0101	0101	0304	0303	0303	0204	0404	0404	0202	0304	0204	0303	0103	0404	0404	0103	0204	0404	0303	0204	0202	0202	0103	0404	0404	0303	0303	0303	0204	0202	0101	0303	0204	0303	0404	0202	0102	0303	0404	0404	0404	0102	0303	0204	0204	0103	0103	0101	0303	0202	0204	0202	0102	0202	0304	0204	0101	0101	0202	0103	0204	0303	0101	0303	0304	0101	0303	0101	0303	0202	0404	0303	0202	0101	0103	0303	0303	0202	0404	0202	0202	0404	0204	0202	0103	0303	0202	0101	0103	0404	0202	0204	0303	0101	0204	0404	0404	0304	0202	0303	0202	0202	0404	0303	0102	0204	0103	0104	0000	0204	0404	0101	0202	0101	0303	0303	0404	0204	0303	0404	0303	0303	0303	0202	0204	0202	0303	0101	0303	0202	0202	0303	0303	0202	0202	0303	0202	0202	0303	0101	0303	0102	0202	0202	0101	0303	0303	0202	0103	0404	0404	0404	0101	0303	0202	0202	0404	0202	0202	0101	0000	0404	0101	0102	0102	0303	0202	0303	0202	0303	0303	0303	0303	0103	0303	0204	0103	0101	0202	0202	0202	0101	0000	0404	0204	0404	0404	0202	0404	0404	0202	0101	0303	0202	0404	0303	0303	0404	0000	0303	0303	0303	0202	0303	0303	0103	0204	0303	0103	0303	0404	0202	0202	0101	0103	0103	0404	0303	0101	0303	0101	0202	0303	0101	0303	0303	0202	0202	0202	0202	0101	0303	0101	0303	0303	0404	0101	0000	0202	0404	0102	0404	0101	0101	0101	0303	0404	0202	0202	0103	0203	0204	0304	0303	0202	0303	0204	0102	0103	0101	0202	0404	0202	0202	0304	0303	0303	0303	0404	0404	0202	0202	0204	0303	0303	0101	0303	0404	0303	0304	0101	0303	0404	0103	0303	0303	0103	0404	0303	0404	0204	0303	0103	0404	0103	0303	0101	0303	0303	0303	0101	0303	0303	0202	0202	0404	0202	0101	0101	0202	0103	0404	0101	0202	0101	0103	0202	0303	0101	0103	0101	0103	0204	0404	0303	0404	0101	0303	0404	0202	0101	0303	0203	0303	0101	0303	0101	0202	0304	0102	0404	0103	0202	0202	0204	0104	0304	0303	0101	0204	0303	0303	0303	0103	0103	0202	0101	0202	0202	0404	0303	0204	0103	0101	0101	0303	0303	0404	0103	0101	0101	0202	0303	0303	0204	0101	0101	0101	0101	0202	0303	0303	0101	0101	0303	0303	0303	0404	0202	0303	0101	0303	0303	0304	0103	0404	0103	0101	0101	0404	0404	0202	0303	0303	0101	0102	0303	0404	0204	0204	0202	0404	0303	0103	0103	0101	0303	0303	0303	0204	0202	0303	0404	0103	0303	0202	0303	0202	0204	0102	0303	0303	0202	0204	0103	0303	0303	0101	0102	0404	0303	0101	0202	0303	0202	0103	0202	0303	0303	0303	0202	0204	0103	0303	0303	0103	0101	0101	0303	0202	0404	0404	0404	0101	0303	0101	0203	0204	0202	0202	0303	0202	0101	0204	0204	0202	0202	0204	0101	0101	0202	0303	0101	0303	0204	0204	0202	0202	0202	0404	0202	0404	0303	0404	0303	0202	0202	0303	0202	0101	0103	0404	0404	0103	0404	0103	0202	0202	0203	0404	0202	0103	0404	0303	0303	0404	0303	0101	0203	0303	0303	0404	0202	0404	0404	0303	0202	0202	0202	0303	0101	0204	0101	0303	0202	0303	0101	0303	0101	0101	0303	0404	0104	0101	0101	0101	0101	0202	0103	0101	0101	0202	0303	0101	0104	0101	0202	0202	0202	0101	0303	0202	0303	0404	0303	0303	0101	0303	0204	0202	0404	0303	0000	0000	0202	0101	0304	0101	0101	0204	0104	0204	0101	0101	0202	0104	0103	0103	0000	0303	0104	0101	0303	0303	0202	0202	0103	0404	0202	0404	0202	0303	0202	0101	0202	0303	0101	0204	0303	0303	0103	0202	0104	0204	0303	0404	0404	0202	0202	0103	0202	0303	0101	0303	0204	0303	0103	0303	0202	0303	0303	0404	0204	0103	0404	0103	0102	0202	0202	0303	0303	0303	0202	0204	0103	0404	0102	0303	0104	0104	0101	0303	0202	0404	0202	0303	0404	0202	0404	0303	0303	0101	0303	0404	0101	0303	0303	0103	0204	0404	0303	0203	0202	0103	0103	0101	0303	0202	0202	0404	0101	0404	0101	0202	0202	0404	0202	0404	0204	0303	0404	0202	0404	0303	0404	0101	0101	0404	0204	0204	0101	0204	0101	0102	0404	0303	0303	0202	0202	0202	0303	0404	0202	0303	0303	0404	0202	0202	0303	0101	0103	0303	0303	0202	0202	0303	0204	0101	0203	0202	0101	0103	0202	0202	0202	0101	0204	0202	0404	0204	0303	0202	0101	0101	0101	0202	0203	0404	0203	0303	0303	0303	0303	0303	0202	0404	0404	0303	0202	0104	0303	0404	0204	0404	0303	0404	0404	0204	0404	0303	0101	0303	0404	0204	0202	0000	0202	0202	0304	0404	0103	0204	0404	0404	0202	0303	0202	0202	0104	0303	0303	0303	0303	0202	0204	0204	0202	0202	0103	0103	0303	0202	0303	0203	0102	0000	0202	0101	0101	0204	0202	0101	0000	0202	0202	0000	0204	0102	0103	0202	0304	0103	0404	0101	0404	0203	0202	0101	0202	0404	0202	0202	0303	0303	0204	0404	0204	0404	0101	0104	0404	0202	0202	0103	0404	0204	0303	0103	0303	0101	0103	0204	0303	0303	0103	0303	0204	0202	0101	0404	0204	0204	0304	0303	0404	0103	0303	0303	0202	0101	0404	0203	0304	0303	0202	0202	0204	0303	0202	0101	0303	0202	0204	0204	0103	0204	0303	0204	0101	0104	0404	0303	0202	0202	0103	0404	0303	0303	0303	0202	0303	0202	0202	0103	0202	0303	0101	0103	0404	0303	0202	0204	0101	0103	0103	0202	0303	0202	0303	0304	0202	0103	0103	0101	0202	0204	0103	0101	0202	0204	0202	0101	0102	0303	0204	0303	0202	0303	0202	0202	0101	0101	0104	0202	0303	0103	0204	0202	0303	0303	0404	0303	0303	0102	0101	0103	0101	0404	0303	0103	0303	0103	0304	0000	0303	0404	0202	0202	0202	0303	0202	0204	0303	0101	0404	0202	0202	0101	0303	0303	0204	0204	0102	0303	0202	0103	0103	0202	0303	0101	0000	0101	0202	0303	0303	0202	0304	0303	0404	0101	0202	0101	0202	0101	0303	0103	0202	0204	0202	0202	0202	0303	0303	0303	0103	0202	0104	0103	0204	0303	0101	0101	0303	0404	0103	0303	0303	0304	0101	0303	0203	0204	0103	0304	0404	0303	0202	0404	0202	0101	0202	0303	0404	0303	0101	0101	0103	0204	0404	0101	0103	0404	0303	0202	0303	0303	0103	0103	0303	0303	0204	0202	0103	0104	0303	0404	0204	0101	0303	0404	0303	0404	0000	0104	0104	0303	0404	0202	0202	0303	0404	0103	0101	0202	0404	0103	0203	0303	0101	0202	0000	0204	0101	0103	0103	0204	0303	0303	0101	0304	0103	0204	0103	0303	0202	0404	0103	0404	0101	0101	0303	0202	0103	0101	0202	0202	0202	0101	0404	0202	0202	0204	0303	0202	0303	0404	0104	0404	0404	0202	0204	0303	0404	0303	0202	0102	0304	0103	0303	0303	0101	0303	0103	0404	0404	0101	0102	0204	0101	0303	0101	0101	0101	0303	0104	0103	0202	0202	0303	0202	0303	0303	0202	0204	0101	0404	0101	0303	0303	0103	0202	0404	0303	0202	0202	0101	0101	0103	0204	0202	0202	0204	0102	0303	0202	0404	0101	0103	0303	0202	0202	0101	0404	0303	0103	0103	0101	0103	0204	0102	0202	0202	0204	0303	0404	0204	0101	0204	0202	0202	0204	0101	0101	0102	0101	0204	0202	0103	0303	0303	0202	0101	0404	0404	0101	0103	0404	0303	0204	0304	0303	0103	0303	0101	0000	0101	0303	0203	0202	0303	0404	0304	0202	0303	0303	0103	0202	0101	0404	0404	0202	0303	0202	0303	0202	0303	0202	0303	0404	0101	0101	0204	0303	0404	0303	0304	0204	0303	0303	0404	0204	0204	0303	0101	0303	0303	0103	0101	0101	0202	0202	0404	0303	0102	0202	0303	0404	0303	0202	0204	0304	0101	0202	0000	0303	0202	0000	0204	0101	0101	0303	0303	0202	0202	0202	0101	0404	0202	0202	0202	0204	0202	0202	0103	0104	0202	0404	0404	0404	0202	0101	0000	0404	0404	0202	0202	0202	0101	0101	0202	0202	0303	0202
A47,	0103	0204	0103	0204	0204	0404	0202	0202	0101	0404	0404	0303	0202	0104	0204	0202	0202	0303	0202	0103	0404	0202	0303	0202	0404	0202	0101	0202	0101	0303	0203	0303	0202	0404	0104	0202	0404	0303	0404	0202	0202	0204	0202	0304	0101	0202	0101	0101	0204	0404	0303	0303	0202	0202	0103	0101	0104	0202	0404	0404	0303	0303	0204	0204	0101	0303	0404	0404	0101	0404	0202	0202	0303	0101	0303	0202	0404	0204	0101	0203	0101	0303	0303	0000	0103	0202	0104	0303	0101	0104	0103	0404	0202	0101	0303	0102	0202	0101	0303	0404	0103	0104	0303	0204	0202	0404	0303	0202	0202	0103	0102	0204	0404	0102	0303	0202	0101	0404	0104	0404	0303	0303	0202	0303	0101	0303	0303	0202	0202	0303	0303	0404	0303	0101	0202	0101	0404	0101	0404	0303	0202	0202	0303	0404	0000	0404	0303	0202	0101	0303	0303	0404	0404	0102	0102	0101	0202	0303	0103	0204	0303	0404	0101	0204	0303	0101	0404	0303	0202	0404	0101	0203	0204	0404	0202	0303	0101	0204	0103	0202	0202	0404	0204	0103	0103	0204	0202	0404	0404	0103	0202	0202	0303	0404	0000	0404	0404	0202	0101	0303	0404	0303	0303	0101	0202	0303	0202	0404	0303	0101	0404	0101	0303	0404	0202	0000	0000	0204	0303	0104	0101	0404	0303	0303	0404	0303	0202	0303	0103	0202	0204	0103	0101	0202	0103	0304	0104	0303	0303	0101	0404	0404	0204	0202	0202	0404	0203	0000	0202	0101	0202	0404	0404	0404	0303	0101	0202	0202	0303	0303	0202	0303	0303	0202	0404	0404	0202	0101	0202	0101	0101	0202	0404	0202	0202	0303	0303	0000	0101	0202	0101	0304	0204	0103	0000	0103	0202	0202	0204	0303	0104	0303	0101	0202	0404	0101	0303	0404	0101	0404	0303	0404	0101	0404	0303	0202	0202	0203	0103	0101	0103	0102	0101	0304	0203	0404	0204	0303	0303	0103	0202	0202	0303	0202	0404	0304	0202	0202	0404	0101	0101	0101	0303	0404	0404	0202	0101	0404	0204	0202	0204	0404	0404	0202	0404	0404	0202	0404	0103	0304	0303	0000	0303	0304	0202	0101	0303	0303	0103	0204	0303	0104	0202	0404	0104	0202	0103	0203	0203	0404	0101	0202	0404	0202	0202	0103	0303	0204	0101	0404	0303	0204	0202	0303	0304	0202	0202	0202	0101	0404	0101	0101	0303	0102	0303	0303	0101	0202	0303	0404	0303	0204	0202	0303	0103	0202	0303	0202	0202	0204	0101	0202	0202	0101	0202	0202	0404	0404	0103	0303	0303	0101	0204	0303	0202	0101	0101	0404	0103	0304	0404	0304	0102	0103	0404	0404	0303	0404	0103	0203	0303	0202	0202	0303	0304	0204	0202	0103	0101	0000	0303	0404	0101	0404	0404	0101	0202	0101	0204	0303	0203	0303	0202	0404	0202	0303	0303	0202	0101	0303	0303	0203	0000	0204	0202	0202	0303	0103	0303	0204	0404	0303	0303	0202	0303	0101	0303	0303	0202	0303	0404	0103	0204	0303	0202	0303	0303	0103	0202	0303	0202	0204	0202	0204	0303	0202	0303	0303	0202	0202	0202	0101	0103	0103	0202	0404	0101	0101	0204	0204	0202	0103	0204	0404	0204	0304	0104	0303	0101	0404	0202	0102	0103	0202	0303	0202	0204	0000	0103	0204	0202	0204	0202	0303	0000	0303	0202	0404	0303	0404	0303	0404	0303	0204	0104	0101	0204	0101	0103	0204	0103	0102	0101	0101	0101	0202	0303	0202	0101	0202	0204	0404	0101	0303	0103	0104	0101	0303	0202	0202	0204	0404	0303	0404	0202	0303	0101	0103	0404	0101	0303	0204	0303	0202	0202	0404	0303	0404	0303	0303	0303	0101	0202	0303	0404	0101	0102	0202	0204	0303	0404	0204	0101	0204	0204	0303	0104	0303	0303	0202	0404	0303	0202	0102	0202	0404	0404	0404	0202	0404	0202	0202	0103	0203	0101	0202	0303	0101	0202	0204	0303	0101	0303	0101	0303	0303	0202	0404	0103	0303	0204	0303	0303	0202	0404	0202	0101	0102	0204	0204	0404	0303	0303	0103	0303	0103	0103	0101	0303	0104	0204	0303	0202	0204	0303	0404	0101	0101	0303	0202	0202	0303	0202	0203	0303	0204	0202	0103	0103	0101	0202	0101	0101	0303	0202	0101	0101	0404	0202	0404	0303	0303	0303	0101	0404	0303	0303	0404	0103	0404	0101	0202	0202	0303	0303	0101	0202	0202	0101	0000	0404	0102	0303	0404	0103	0101	0404	0303	0204	0202	0103	0303	0204	0303	0103	0303	0303	0103	0404	0103	0303	0101	0204	0202	0404	0101	0303	0404	0202	0303	0103	0303	0103	0303	0101	0303	0404	0101	0202	0202	0303	0103	0103	0101	0203	0202	0101	0101	0304	0202	0303	0202	0303	0103	0202	0101	0202	0202	0404	0102	0404	0103	0103	0404	0404	0404	0202	0204	0404	0101	0404	0202	0103	0404	0202	0102	0101	0202	0303	0404	0202	0303	0303	0204	0404	0404	0303	0204	0202	0202	0303	0202	0303	0103	0404	0303	0202	0103	0204	0202	0202	0303	0303	0303	0101	0303	0404	0101	0202	0202	0303	0303	0404	0404	0202	0304	0202	0202	0303	0202	0202	0303	0101	0202	0303	0202	0202	0101	0204	0204	0202	0202	0203	0404	0303	0204	0202	0404	0303	0303	0303	0303	0303	0204	0204	0101	0303	0202	0404	0202	0103	0202	0202	0404	0101	0202	0303	0101	0304	0202	0101	0202	0303	0303	0103	0404	0303	0000	0303	0404	0202	0202	0404	0303	0101	0304	0303	0303	0303	0303	0101	0303	0101	0202	0202	0103	0404	0102	0000	0204	0000	0404	0101	0303	0303	0303	0303	0404	0204	0303	0204	0404	0303	0202	0404	0303	0202	0202	0202	0303	0101	0304	0202	0404	0303	0304	0202	0101	0103	0000	0103	0203	0101	0101	0303	0303	0101	0303	0303	0203	0103	0303	0404	0303	0303	0303	0303	0202	0202	0202	0303	0204	0404	0303	0101	0404	0202	0204	0103	0303	0101	0303	0404	0202	0404	0202	0101	0404	0404	0303	0202	0202	0000	0303	0103	0204	0404	0101	0303	0202	0303	0303	0303	0303	0101	0303	0304	0404	0202	0000	0404	0404	0303	0202	0101	0303	0202	0303	0103	0102	0101	0202	0202	0101	0404	0303	0202	0203	0303	0303	0101	0203	0202	0202	0103	0204	0202	0101	0404	0404	0404	0303	0103	0303	0202	0202	0204	0204	0202	0204	0103	0204	0202	0101	0204	0404	0104	0303	0204	0303	0204	0404	0303	0000	0101	0303	0202	0101	0103	0202	0202	0404	0404	0404	0101	0203	0103	0303	0404	0404	0303	0303	0202	0103	0204	0303	0404	0103	0101	0304	0303	0304	0101	0101	0101	0303	0103	0404	0203	0101	0404	0404	0101	0202	0103	0202	0303	0404	0404	0404	0303	0303	0101	0202	0404	0404	0202	0303	0101	0404	0404	0303	0303	0101	0404	0303	0303	0404	0303	0202	0404	0103	0103	0000	0202	0202	0101	0103	0101	0202	0303	0202	0101	0303	0303	0202	0202	0404	0202	0202	0101	0203	0202	0202	0202	0203	0101	0104	0404	0202	0101	0404	0103	0303	0103	0204	0303	0404	0202	0202	0303	0204	0202	0202	0202	0303	0204	0303	0202	0303	0303	0404	0404	0404	0404	0204	0303	0202	0202	0202	0204	0103	0103	0303	0202	0303	0303	0202	0101	0303	0101	0202	0202	0404	0303	0404	0303	0303	0202	0202	0101	0101	0204	0103	0103	0102	0202	0101	0202	0303	0202	0101	0404	0304	0303	0101	0103	0204	0303	0101	0104	0202	0303	0202	0404	0404	0303	0204	0303	0101	0202	0103	0404	0202	0404	0203	0303	0303	0101	0304	0202	0202	0202	0204	0202	0304	0204	0202	0204	0103	0101	0303	0303	0304	0101	0202	0303	0101	0103	0204	0202	0103	0204	0303	0304	0404	0101	0202	0104	0103	0202	0404	0204	0102	0404	0101	0303	0204	0303	0101	0303	0304	0303	0404	0202	0203	0202	0303	0202	0204	0202	0202	0101	0404	0101	0101	0204	0202	0204	0204	0103	0303	0303	0202	0304	0202	0303	0203	0204	0303	0203	0204	0404	0202	0303	0202	0202	0103	0202	0202	0404	0202	0202	0101	0404	0404	0303	0303	0202	0202	0101	0202	0303	0204	0102	0103	0303	0101	0303	0202	0202	0404	0303	0101	0103	0303	0202	0101	0202	0404	0103	0204	0101	0303	0202	0303	0404	0404	0404	0202	0404	0203	0303	0303	0101	0101	0104	0404	0000	0202	0303	0303	0202	0101	0404	0103	0204	0101	0303	0202	0202	0303	0303	0204	0303	0101	0101	0202	0304	0103	0303	0204	0404	0404	0202	0404	0404	0303	0103	0404	0304	0103	0204	0204	0303	0204	0202	0202	0103	0404	0204	0103	0202	0303	0202	0202	0101	0303	0404	0303	0404	0202	0102	0303	0404	0404	0204	0101	0103	0204	0204	0101	0303	0103	0303	0202	0404	0202	0102	0202	0303	0202	0102	0101	0202	0103	0204	0303	0101	0303	0303	0101	0303	0303	0304	0202	0204	0303	0202	0101	0303	0303	0101	0204	0404	0202	0202	0404	0202	0202	0103	0303	0202	0101	0101	0404	0404	0404	0303	0101	0404	0404	0404	0404	0204	0103	0202	0202	0404	0303	0102	0204	0103	0404	0303	0202	0204	0101	0202	0000	0303	0303	0404	0202	0101	0204	0303	0303	0303	0202	0202	0204	0303	0101	0303	0204	0202	0303	0303	0202	0204	0303	0204	0202	0303	0103	0303	0101	0202	0202	0303	0303	0303	0202	0303	0404	0404	0404	0101	0303	0202	0204	0404	0202	0101	0101	0000	0204	0101	0101	0202	0303	0202	0303	0202	0303	0303	0303	0303	0303	0303	0202	0101	0101	0202	0202	0202	0101	0101	0404	0404	0404	0404	0202	0404	0104	0202	0101	0103	0102	0202	0303	0303	0204	0303	0103	0303	0303	0202	0303	0303	0303	0404	0303	0103	0303	0404	0202	0000	0101	0303	0303	0404	0303	0101	0103	0101	0202	0303	0101	0303	0303	0202	0204	0202	0202	0103	0103	0103	0103	0103	0202	0101	0101	0202	0404	0102	0204	0000	0404	0103	0303	0204	0202	0204	0103	0303	0204	0303	0303	0202	0303	0204	0202	0303	0102	0202	0104	0204	0202	0304	0303	0303	0303	0404	0204	0202	0202	0202	0303	0303	0101	0303	0204	0303	0404	0101	0303	0404	0303	0303	0303	0103	0304	0303	0404	0202	0303	0103	0404	0103	0303	0303	0303	0103	0303	0101	0303	0303	0202	0202	0404	0204	0101	0101	0202	0303	0404	0101	0202	0101	0101	0202	0303	0101	0303	0101	0103	0204	0404	0303	0404	0101	0303	0101	0202	0101	0103	0202	0303	0101	0303	0101	0202	0303	0202	0404	0303	0202	0202	0202	0101	0303	0101	0101	0404	0103	0303	0303	0103	0303	0202	0101	0202	0202	0404	0303	0404	0101	0101	0101	0303	0303	0404	0303	0101	0101	0202	0303	0303	0404	0101	0101	0101	0101	0202	0303	0303	0101	0101	0103	0103	0101	0404	0404	0203	0101	0303	0303	0404	0101	0404	0000	0101	0101	0404	0404	0202	0303	0103	0303	0101	0303	0404	0202	0202	0202	0204	0303	0303	0303	0101	0303	0303	0303	0404	0202	0303	0404	0103	0303	0202	0303	0202	0202	0202	0303	0303	0202	0202	0303	0303	0303	0103	0202	0202	0303	0101	0102	0103	0202	0303	0202	0101	0303	0103	0202	0202	0101	0303	0303	0103	0101	0101	0103	0204	0204	0404	0204	0303	0103	0101	0303	0204	0203	0000	0103	0202	0101	0404	0202	0202	0404	0404	0101	0101	0202	0303	0101	0103	0204	0204	0202	0204	0202	0404	0202	0404	0303	0404	0303	0202	0202	0303	0202	0101	0303	0404	0204	0303	0204	0303	0202	0202	0303	0404	0202	0303	0404	0303	0103	0204	0303	0103	0303	0303	0303	0202	0202	0304	0204	0303	0202	0404	0202	0303	0104	0202	0102	0303	0202	0303	0000	0303	0101	0101	0303	0202	0104	0103	0103	0101	0101	0202	0101	0101	0101	0202	0303	0102	0404	0101	0202	0202	0202	0101	0303	0303	0303	0101	0103	0303	0101	0303	0204	0203	0404	0101	0404	0101	0202	0101	0304	0101	0101	0204	0104	0204	0101	0101	0202	0404	0101	0303	0303	0304	0104	0101	0303	0303	0000	0202	0303	0404	0202	0104	0202	0303	0202	0104	0202	0303	0101	0204	0303	0303	0101	0202	0101	0204	0103	0104	0404	0204	0204	0303	0202	0303	0101	0303	0204	0303	0101	0101	0202	0103	0303	0202	0202	0303	0404	0103	0202	0202	0202	0103	0303	0303	0202	0204	0103	0000	0202	0303	0104	0104	0103	0303	0202	0104	0204	0303	0204	0204	0104	0303	0303	0101	0303	0404	0303	0303	0103	0303	0404	0404	0303	0303	0204	0303	0303	0101	0303	0204	0202	0101	0102	0204	0101	0202	0202	0202	0101	0304	0204	0101	0202	0202	0202	0103	0404	0101	0101	0404	0202	0404	0101	0204	0103	0102	0104	0303	0303	0202	0202	0202	0303	0404	0202	0103	0303	0404	0204	0202	0103	0101	0101	0303	0303	0202	0204	0103	0404	0101	0202	0202	0101	0101	0404	0204	0204	0104	0404	0000	0404	0202	0103	0404	0101	0303	0101	0202	0303	0404	0202	0303	0303	0103	0303	0303	0204	0404	0204	0303	0202	0101	0303	0404	0202	0404	0303	0404	0404	0204	0404	0303	0101	0103	0404	0204	0204	0202	0204	0203	0404	0404	0303	0404	0404	0404	0202	0303	0202	0202	0104	0303	0303	0303	0303	0000	0202	0202	0202	0202	0103	0101	0000	0202	0103	0202	0202	0101	0202	0101	0101	0202	0204	0101	0303	0204	0204	0202	0204	0102	0103	0202	0303	0303	0404	0103	0404	0203	0202	0101	0202	0204	0204	0202	0303	0303	0204	0404	0202	0204	0104	0104	0404	0202	0202	0101	0204	0202	0303	0103	0103	0101	0303	0204	0303	0303	0303	0303	0202	0202	0103	0404	0202	0202	0304	0303	0404	0303	0303	0303	0202	0101	0204	0202	0303	0303	0202	0202	0202	0103	0000	0000	0303	0202	0404	0202	0101	0202	0303	0204	0101	0404	0404	0103	0202	0202	0103	0404	0303	0304	0303	0202	0103	0202	0202	0103	0202	0304	0103	0303	0404	0303	0202	0202	0101	0303	0303	0202	0303	0202	0303	0404	0202	0101	0101	0101	0202	0204	0303	0101	0202	0202	0202	0303	0202	0303	0204	0303	0404	0303	0202	0202	0104	0101	0404	0202	0303	0303	0404	0202	0303	0303	0404	0303	0303	0101	0101	0303	0101	0404	0303	0101	0103	0101	0303	0404	0103	0404	0202	0202	0202	0303	0202	0202	0103	0103	0404	0202	0102	0103	0103	0303	0202	0202	0102	0303	0202	0303	0101	0202	0303	0101	0101	0104	0202	0303	0303	0202	0303	0303	0204	0103	0204	0101	0202	0101	0303	0303	0202	0404	0101	0202	0202	0303	0103	0303	0103	0404	0104	0303	0202	0303	0102	0101	0103	0404	0103	0000	0303	0303	0101	0303	0202	0404	0101	0404	0404	0103	0202	0404	0202	0103	0202	0303	0404	0303	0303	0101	0103	0202	0404	0101	0101	0204	0303	0202	0303	0303	0103	0103	0303	0101	0202	0202	0103	0404	0303	0404	0202	0101	0303	0202	0103	0404	0404	0101	0404	0101	0204	0202	0204	0303	0404	0101	0103	0204	0404	0103	0203	0203	0103	0202	0202	0404	0404	0103	0303	0204	0303	0303	0103	0303	0303	0202	0101	0101	0202	0404	0101	0404	0101	0101	0303	0203	0101	0101	0202	0202	0202	0101	0204	0202	0202	0204	0303	0204	0303	0000	0104	0404	0404	0202	0204	0303	0204	0103	0000	0101	0404	0303	0303	0303	0104	0303	0303	0404	0404	0101	0101	0204	0101	0103	0101	0103	0101	0303	0404	0103	0204	0204	0103	0204	0303	0303	0202	0202	0101	0404	0101	0303	0103	0303	0202	0404	0303	0202	0202	0101	0101	0103	0204	0202	0202	0204	0101	0101	0202	0202	0101	0303	0303	0202	0202	0101	0404	0303	0303	0103	0101	0101	0204	0101	0202	0204	0404	0303	0404	0204	0101	0404	0204	0204	0202	0103	0103	0102	0101	0202	0202	0303	0103	0303	0203	0303	0404	0404	0101	0103	0101	0303	0202	0304	0303	0103	0303	0101	0103	0104	0303	0202	0000	0303	0404	0304	0202	0303	0303	0303	0202	0101	0104	0404	0202	0103	0202	0303	0204	0303	0202	0303	0404	0101	0101	0204	0303	0304	0404	0303	0202	0202	0103	0404	0202	0404	0303	0303	0303	0303	0303	0101	0303	0202	0202	0404	0103	0101	0202	0303	0404	0303	0202	0202	0303	0303	0202	0102	0303	0204	0000	0204	0303	0303	0303	0103	0101	0202	0202	0101	0404	0202	0202	0000	0404	0202	0202	0103	0104	0204	0204	0204	0404	0202	0101	0000	0404	0404	0202	0202	0202	0101	0101	0202	0203	0303	0202
D02,	0000	0202	0303	0202	0404	0000	0000	0202	0000	0000	0404	0303	0204	0404	0000	0202	0303	0101	0202	0303	0404	0202	0304	0202	0404	0202	0103	0000	0101	0103	0202	0000	0202	0204	0404	0202	0404	0103	0404	0202	0000	0202	0202	0303	0000	0404	0101	0101	0404	0202	0103	0101	0202	0202	0103	0103	0101	0202	0404	0404	0000	0000	0202	0204	0303	0303	0404	0404	0101	0204	0000	0000	0103	0101	0303	0000	0404	0202	0102	0202	0101	0303	0000	0000	0000	0000	0404	0303	0101	0000	0303	0404	0404	0101	0103	0202	0202	0303	0303	0000	0303	0101	0303	0000	0204	0404	0304	0204	0202	0000	0202	0000	0404	0102	0303	0202	0000	0202	0104	0404	0303	0101	0404	0303	0101	0303	0303	0202	0202	0000	0000	0404	0103	0303	0000	0101	0404	0101	0404	0303	0404	0202	0303	0404	0303	0404	0303	0404	0101	0103	0103	0404	0404	0102	0101	0000	0202	0000	0000	0000	0101	0404	0000	0404	0000	0101	0000	0303	0202	0000	0101	0202	0204	0404	0204	0103	0101	0204	0103	0000	0000	0000	0204	0000	0303	0202	0202	0404	0202	0303	0202	0202	0103	0404	0000	0000	0404	0202	0101	0000	0404	0303	0000	0101	0404	0103	0000	0404	0202	0000	0404	0101	0303	0000	0404	0204	0103	0404	0303	0404	0000	0404	0103	0000	0404	0103	0204	0303	0101	0404	0204	0101	0000	0202	0303	0304	0404	0303	0103	0101	0404	0404	0202	0204	0102	0404	0303	0101	0202	0101	0202	0404	0404	0404	0303	0101	0202	0202	0303	0303	0000	0303	0101	0101	0404	0000	0202	0303	0202	0104	0101	0204	0404	0000	0202	0303	0101	0202	0404	0000	0303	0303	0404	0101	0101	0000	0202	0202	0404	0101	0404	0000	0101	0204	0404	0101	0103	0404	0404	0404	0101	0000	0000	0404	0000	0202	0202	0303	0000	0101	0101	0202	0000	0303	0000	0104	0202	0303	0304	0303	0202	0202	0303	0202	0000	0404	0203	0000	0202	0000	0303	0101	0303	0404	0000	0202	0303	0202	0204	0204	0404	0404	0204	0404	0404	0404	0202	0202	0101	0303	0303	0303	0303	0404	0202	0000	0303	0103	0101	0202	0303	0101	0202	0404	0101	0202	0303	0202	0303	0404	0101	0000	0404	0202	0404	0101	0303	0404	0101	0404	0303	0404	0000	0303	0000	0202	0202	0000	0101	0404	0101	0000	0101	0101	0101	0101	0102	0202	0303	0404	0000	0204	0204	0202	0303	0204	0103	0204	0404	0404	0000	0202	0202	0101	0202	0101	0000	0101	0000	0000	0000	0000	0404	0303	0202	0101	0101	0303	0303	0303	0101	0303	0000	0303	0404	0404	0303	0404	0303	0202	0303	0202	0000	0103	0000	0202	0202	0303	0103	0202	0303	0404	0101	0404	0000	0101	0202	0104	0202	0303	0203	0303	0000	0404	0202	0203	0303	0202	0103	0101	0303	0000	0102	0204	0202	0202	0303	0303	0103	0000	0000	0303	0103	0202	0000	0101	0000	0303	0000	0000	0000	0303	0404	0303	0202	0000	0103	0103	0404	0303	0202	0202	0202	0404	0303	0101	0303	0000	0102	0202	0202	0101	0000	0103	0202	0204	0303	0101	0202	0202	0101	0101	0204	0404	0404	0000	0101	0303	0101	0304	0202	0202	0303	0202	0101	0404	0000	0101	0101	0202	0204	0000	0202	0303	0202	0303	0204	0404	0303	0000	0303	0000	0000	0000	0101	0000	0204	0101	0303	0404	0101	0101	0101	0000	0303	0102	0101	0202	0101	0202	0404	0303	0101	0303	0303	0101	0101	0101	0202	0202	0202	0404	0000	0404	0202	0000	0101	0303	0202	0101	0303	0202	0303	0202	0202	0404	0303	0404	0303	0303	0101	0101	0202	0000	0404	0101	0101	0000	0202	0000	0000	0404	0101	0204	0202	0303	0101	0101	0103	0202	0404	0000	0404	0101	0000	0404	0404	0404	0000	0000	0000	0202	0303	0202	0000	0202	0000	0000	0202	0202	0303	0000	0303	0101	0000	0303	0204	0404	0101	0303	0404	0000	0303	0202	0404	0202	0101	0202	0202	0202	0404	0303	0101	0101	0101	0000	0303	0101	0000	0101	0404	0303	0303	0202	0101	0000	0000	0000	0000	0202	0202	0303	0202	0000	0303	0000	0404	0000	0101	0101	0202	0303	0101	0303	0202	0101	0101	0404	0202	0404	0303	0303	0303	0101	0404	0303	0303	0404	0303	0202	0101	0202	0202	0000	0303	0000	0303	0303	0101	0202	0404	0101	0303	0404	0303	0101	0404	0000	0202	0202	0103	0000	0404	0303	0303	0303	0000	0303	0404	0103	0303	0103	0202	0204	0000	0101	0000	0202	0202	0101	0303	0101	0101	0000	0303	0000	0204	0101	0204	0000	0103	0303	0103	0101	0000	0202	0104	0103	0000	0000	0103	0204	0000	0103	0000	0101	0202	0102	0000	0202	0404	0000	0000	0204	0104	0404	0000	0202	0404	0104	0404	0000	0103	0202	0404	0000	0101	0202	0303	0202	0000	0303	0303	0404	0404	0000	0000	0404	0202	0202	0103	0202	0000	0000	0404	0303	0202	0101	0202	0000	0000	0101	0303	0303	0101	0000	0202	0303	0202	0000	0303	0303	0404	0202	0202	0404	0202	0404	0303	0404	0404	0203	0103	0202	0000	0102	0101	0101	0204	0202	0000	0202	0303	0404	0103	0202	0202	0404	0303	0000	0101	0101	0303	0202	0204	0101	0303	0000	0204	0404	0000	0202	0000	0404	0101	0202	0303	0303	0000	0204	0101	0102	0303	0202	0303	0404	0103	0303	0303	0202	0204	0404	0202	0303	0103	0000	0303	0404	0303	0303	0303	0000	0000	0202	0404	0000	0404	0102	0202	0404	0303	0404	0303	0101	0303	0303	0303	0404	0404	0303	0404	0000	0101	0404	0202	0000	0202	0000	0202	0000	0101	0303	0202	0404	0303	0303	0202	0101	0101	0203	0303	0303	0103	0101	0303	0303	0103	0101	0103	0202	0101	0000	0202	0303	0303	0303	0303	0000	0000	0000	0303	0202	0202	0303	0103	0404	0404	0404	0303	0303	0000	0303	0404	0404	0202	0202	0104	0404	0202	0303	0202	0000	0303	0303	0103	0202	0404	0101	0103	0404	0303	0303	0103	0103	0103	0103	0404	0000	0204	0202	0204	0101	0000	0203	0102	0000	0404	0303	0303	0202	0101	0202	0202	0101	0404	0303	0202	0203	0103	0000	0101	0303	0204	0000	0000	0404	0202	0000	0404	0000	0202	0303	0303	0303	0000	0101	0204	0404	0202	0204	0103	0202	0102	0101	0204	0204	0101	0101	0202	0000	0204	0104	0303	0000	0101	0303	0202	0303	0303	0000	0202	0404	0303	0000	0303	0303	0000	0304	0404	0404	0303	0303	0203	0303	0202	0303	0000	0303	0303	0404	0000	0000	0101	0303	0101	0303	0101	0404	0303	0101	0202	0204	0101	0202	0103	0202	0303	0404	0404	0404	0000	0000	0000	0404	0303	0000	0202	0101	0303	0202	0000	0000	0303	0101	0202	0303	0303	0404	0101	0202	0404	0303	0000	0202	0202	0202	0000	0303	0101	0202	0303	0404	0000	0303	0000	0202	0000	0000	0202	0202	0000	0202	0202	0101	0202	0000	0101	0000	0000	0202	0000	0404	0000	0303	0000	0404	0303	0202	0202	0000	0103	0000	0000	0204	0000	0000	0202	0303	0202	0303	0303	0202	0404	0404	0204	0202	0202	0202	0000	0000	0202	0101	0101	0103	0000	0303	0303	0202	0103	0303	0101	0202	0202	0000	0303	0404	0303	0303	0000	0000	0202	0000	0000	0000	0000	0202	0204	0000	0202	0303	0204	0103	0404	0303	0303	0102	0000	0000	0303	0101	0404	0202	0000	0202	0000	0000	0303	0202	0303	0101	0202	0101	0404	0202	0000	0303	0303	0000	0000	0303	0202	0404	0202	0404	0202	0404	0202	0204	0404	0101	0101	0101	0303	0000	0101	0202	0000	0103	0303	0204	0202	0000	0202	0000	0404	0404	0000	0404	0404	0103	0202	0404	0404	0202	0404	0102	0303	0202	0000	0303	0303	0303	0202	0404	0202	0303	0202	0303	0202	0202	0000	0202	0000	0000	0000	0101	0202	0404	0202	0202	0101	0303	0303	0404	0304	0202	0303	0303	0404	0303	0000	0404	0404	0202	0303	0204	0000	0101	0303	0303	0202	0101	0000	0101	0404	0404	0303	0303	0202	0202	0404	0202	0303	0000	0101	0303	0303	0101	0101	0202	0202	0404	0101	0101	0303	0303	0202	0101	0202	0202	0101	0404	0202	0101	0202	0303	0404	0404	0404	0202	0404	0303	0000	0203	0202	0101	0404	0000	0101	0202	0303	0303	0202	0101	0404	0103	0202	0101	0000	0202	0404	0303	0000	0404	0000	0101	0101	0000	0404	0101	0303	0404	0404	0101	0404	0404	0202	0000	0303	0204	0000	0103	0202	0202	0303	0202	0102	0202	0000	0000	0204	0303	0202	0304	0202	0000	0000	0303	0000	0303	0404	0202	0202	0000	0000	0404	0404	0102	0101	0000	0202	0101	0303	0000	0101	0202	0404	0000	0000	0202	0303	0202	0102	0101	0000	0000	0202	0101	0103	0000	0000	0101	0303	0303	0303	0101	0404	0000	0000	0103	0101	0101	0303	0202	0000	0202	0000	0404	0204	0202	0101	0000	0202	0101	0000	0404	0000	0202	0000	0303	0000	0000	0404	0304	0000	0303	0202	0000	0404	0303	0101	0000	0101	0404	0103	0000	0404	0101	0202	0000	0000	0000	0101	0202	0000	0404	0103	0303	0303	0202	0202	0204	0303	0101	0103	0202	0202	0303	0101	0000	0202	0000	0000	0204	0000	0000	0303	0102	0303	0202	0303	0103	0000	0000	0303	0404	0404	0404	0000	0000	0404	0202	0404	0202	0000	0000	0202	0404	0404	0101	0000	0000	0202	0303	0202	0103	0303	0303	0303	0303	0303	0202	0101	0101	0404	0102	0202	0303	0000	0204	0202	0204	0404	0202	0404	0404	0404	0404	0303	0000	0202	0303	0303	0404	0101	0303	0000	0101	0000	0000	0000	0000	0202	0103	0101	0000	0000	0404	0000	0101	0000	0303	0404	0303	0101	0101	0000	0404	0303	0000	0303	0303	0000	0000	0204	0202	0101	0303	0000	0303	0303	0202	0000	0000	0000	0404	0000	0404	0000	0404	0101	0103	0404	0102	0204	0000	0202	0202	0404	0000	0202	0000	0404	0000	0303	0000	0000	0101	0204	0202	0304	0101	0101	0303	0404	0202	0404	0202	0404	0303	0303	0000	0000	0202	0103	0404	0000	0000	0404	0101	0303	0303	0101	0303	0101	0104	0202	0101	0303	0000	0101	0000	0101	0000	0101	0000	0102	0101	0000	0000	0000	0404	0202	0303	0101	0202	0303	0404	0404	0404	0101	0303	0202	0000	0101	0000	0101	0303	0404	0202	0303	0404	0101	0303	0404	0204	0303	0303	0203	0303	0101	0101	0000	0404	0000	0202	0000	0000	0000	0202	0404	0404	0303	0303	0101	0202	0101	0000	0303	0303	0101	0202	0303	0404	0202	0404	0303	0000	0101	0101	0101	0303	0303	0202	0101	0000	0101	0202	0101	0000	0000	0101	0303	0101	0101	0202	0303	0101	0101	0404	0000	0303	0000	0000	0404	0303	0104	0303	0101	0404	0101	0404	0303	0101	0102	0404	0204	0202	0303	0101	0101	0000	0303	0404	0404	0202	0204	0404	0000	0303	0000	0101	0101	0103	0303	0202	0000	0303	0404	0303	0303	0202	0303	0202	0000	0101	0303	0303	0000	0202	0303	0101	0000	0000	0102	0000	0000	0104	0101	0103	0404	0101	0202	0303	0101	0303	0404	0202	0101	0101	0303	0303	0101	0000	0101	0202	0404	0202	0404	0303	0101	0101	0202	0000	0303	0000	0303	0404	0101	0204	0204	0202	0000	0202	0303	0101	0000	0303	0101	0303	0000	0204	0202	0202	0204	0404	0202	0404	0303	0202	0303	0202	0000	0303	0404	0101	0303	0404	0000	0303	0404	0303	0000	0102	0303	0000	0202	0303	0404	0101	0303	0202	0303	0101	0303	0303	0303	0204	0204	0404	0202	0303	0000	0404	0202	0000	0101	0202	0101	0303	0000	0000	0000	0000	0101	0000	0303	0404	0101	0101	0303	0101	0101	0202	0000	0101	0101	0000	0303	0202	0101	0101	0000	0202	0202	0103	0303	0000	0303	0404	0303	0303	0101	0303	0404	0202	0202	0000	0101	0101	0202	0101	0000	0101	0000	0404	0101	0202	0303	0101	0202	0101	0101	0000	0000	0404	0101	0101	0101	0000	0202	0202	0101	0000	0000	0104	0303	0303	0202	0104	0202	0303	0101	0404	0303	0303	0000	0000	0404	0404	0303	0104	0204	0000	0204	0103	0202	0000	0000	0000	0202	0000	0101	0000	0202	0101	0303	0000	0204	0000	0204	0101	0202	0000	0000	0101	0303	0103	0202	0202	0101	0202	0101	0103	0101	0101	0103	0303	0404	0404	0404	0303	0202	0202	0000	0303	0303	0101	0303	0404	0101	0000	0303	0101	0202	0202	0000	0303	0404	0303	0303	0303	0303	0202	0202	0101	0000	0404	0101	0202	0202	0202	0202	0404	0000	0303	0404	0202	0202	0101	0404	0101	0404	0202	0404	0404	0101	0202	0303	0101	0101	0303	0303	0202	0202	0202	0303	0303	0202	0303	0303	0202	0000	0202	0303	0000	0103	0000	0303	0000	0202	0303	0404	0101	0202	0202	0000	0303	0202	0000	0000	0101	0000	0404	0304	0204	0303	0404	0101	0000	0303	0404	0303	0000	0202	0303	0303	0103	0303	0000	0204	0404	0404	0303	0204	0101	0202	0202	0202	0202	0303	0404	0404	0202	0202	0000	0101	0303	0404	0404	0204	0000	0202	0202	0404	0000	0101	0404	0202	0000	0000	0103	0000	0000	0101	0000	0303	0303	0303	0202	0202	0204	0202	0202	0000	0101	0000	0202	0101	0000	0102	0000	0202	0000	0101	0202	0202	0101	0000	0404	0204	0101	0404	0202	0101	0202	0303	0303	0404	0103	0404	0303	0404	0303	0202	0202	0000	0202	0303	0000	0000	0101	0202	0404	0000	0000	0303	0202	0204	0101	0202	0202	0101	0303	0000	0000	0103	0204	0000	0103	0303	0303	0404	0202	0103	0104	0202	0204	0404	0303	0000	0303	0304	0303	0202	0101	0404	0202	0303	0303	0303	0202	0202	0303	0202	0101	0000	0202	0000	0202	0101	0404	0103	0404	0103	0404	0204	0000	0000	0202	0303	0000	0303	0303	0000	0202	0101	0202	0303	0103	0202	0000	0303	0000	0304	0103	0303	0000	0101	0103	0303	0404	0303	0202	0103	0303	0202	0303	0101	0101	0204	0202	0303	0101	0000	0404	0202	0103	0101	0303	0204	0304	0202	0103	0000	0202	0101	0101	0404	0202	0103	0303	0204	0000	0303	0303	0404	0103	0303	0101	0101	0000	0101	0404	0303	0103	0303	0103	0000	0000	0303	0404	0101	0204	0202	0303	0202	0202	0303	0101	0404	0000	0202	0103	0101	0103	0202	0000	0202	0101	0202	0303	0303	0202	0000	0000	0104	0104	0202	0303	0101	0202	0303	0303	0000	0101	0000	0103	0202	0103	0303	0000	0202	0202	0102	0202	0204	0000	0000	0000	0303	0202	0404	0103	0202	0303	0102	0101	0303	0404	0103	0103	0303	0303	0101	0103	0000	0202	0303	0303	0202	0303	0102	0204	0404	0303	0000	0304	0404	0303	0103	0103	0103	0202	0202	0303	0101	0202	0303	0000	0303	0103	0303	0000	0303	0303	0204	0202	0103	0104	0303	0404	0202	0101	0303	0204	0000	0204	0000	0101	0104	0303	0204	0202	0000	0000	0404	0103	0101	0202	0404	0303	0202	0203	0000	0404	0102	0000	0101	0101	0303	0202	0101	0303	0303	0404	0303	0202	0303	0303	0202	0404	0101	0404	0102	0101	0303	0000	0303	0101	0202	0202	0202	0101	0202	0202	0202	0404	0103	0204	0303	0000	0000	0101	0404	0202	0000	0303	0404	0303	0202	0102	0000	0000	0303	0303	0404	0000	0303	0404	0404	0103	0102	0404	0303	0103	0303	0101	0101	0000	0101	0103	0204	0204	0103	0202	0000	0000	0202	0202	0101	0404	0103	0303	0103	0103	0000	0000	0303	0000	0202	0000	0202	0303	0202	0101	0202	0202	0101	0101	0202	0404	0101	0101	0303	0202	0000	0101	0000	0000	0103	0103	0101	0303	0000	0202	0202	0000	0204	0303	0404	0202	0101	0202	0202	0000	0204	0101	0000	0202	0101	0202	0204	0000	0303	0000	0303	0303	0404	0404	0104	0103	0101	0303	0202	0000	0303	0101	0101	0101	0303	0000	0303	0303	0000	0303	0000	0000	0000	0101	0303	0103	0202	0000	0404	0404	0204	0103	0202	0303	0202	0303	0202	0000	0000	0303	0101	0404	0000	0404	0303	0304	0202	0000	0303	0104	0202	0404	0303	0303	0000	0303	0303	0101	0303	0202	0204	0204	0000	0102	0202	0103	0204	0000	0202	0204	0304	0103	0202	0000	0303	0204	0202	0000	0303	0103	0303	0101	0000	0404	0204	0101	0404	0202	0202	0404	0000	0202	0202	0000	0101	0204	0404	0404	0204	0404	0000	0103	0404	0204	0404	0404	0204	0000	0000	0202	0202	0303	0202
D03,	0101	0404	0303	0202	0000	0404	0204	0101	0000	0202	0404	0303	0202	0404	0202	0202	0203	0103	0204	0303	0202	0404	0303	0202	0404	0202	0103	0202	0101	0103	0202	0303	0202	0404	0404	0202	0104	0303	0204	0202	0202	0404	0202	0303	0101	0202	0101	0202	0202	0202	0303	0101	0202	0202	0303	0103	0101	0202	0404	0404	0303	0303	0202	0202	0303	0303	0404	0204	0101	0204	0202	0204	0103	0103	0303	0202	0204	0000	0101	0303	0303	0304	0303	0204	0101	0202	0404	0303	0101	0101	0303	0404	0404	0102	0101	0101	0202	0103	0303	0202	0303	0101	0303	0202	0404	0404	0304	0202	0202	0303	0202	0202	0104	0202	0103	0202	0101	0204	0104	0404	0303	0103	0202	0103	0101	0303	0303	0202	0202	0202	0103	0404	0303	0101	0404	0101	0404	0303	0304	0103	0204	0202	0303	0404	0303	0204	0103	0404	0101	0101	0303	0404	0104	0202	0102	0000	0202	0303	0101	0204	0103	0404	0101	0204	0103	0101	0204	0303	0202	0404	0101	0202	0404	0404	0202	0103	0101	0204	0103	0202	0202	0104	0202	0103	0303	0202	0202	0404	0404	0303	0202	0202	0303	0404	0303	0204	0204	0202	0102	0103	0202	0303	0303	0103	0204	0103	0202	0404	0303	0101	0404	0101	0303	0104	0204	0204	0103	0404	0303	0404	0103	0204	0303	0303	0404	0303	0202	0303	0103	0404	0202	0101	0101	0202	0101	0303	0104	0103	0103	0101	0204	0404	0204	0204	0202	0404	0303	0103	0202	0101	0202	0304	0404	0404	0303	0101	0202	0202	0303	0303	0404	0303	0303	0000	0404	0404	0102	0103	0204	0104	0103	0204	0404	0204	0202	0103	0103	0202	0101	0404	0303	0303	0404	0103	0101	0101	0202	0202	0204	0101	0404	0303	0101	0404	0202	0404	0101	0404	0404	0404	0103	0104	0101	0404	0103	0202	0204	0303	0303	0101	0101	0202	0103	0303	0202	0104	0202	0103	0303	0303	0202	0202	0303	0202	0404	0404	0202	0202	0202	0101	0303	0101	0303	0202	0202	0202	0103	0204	0204	0204	0204	0204	0404	0202	0404	0404	0202	0204	0103	0304	0303	0303	0303	0304	0202	0102	0303	0103	0000	0202	0303	0000	0202	0404	0101	0202	0303	0202	0303	0404	0101	0202	0304	0202	0204	0101	0303	0204	0101	0404	0303	0404	0202	0101	0404	0204	0202	0204	0101	0404	0103	0101	0303	0101	0303	0303	0101	0404	0303	0304	0103	0204	0202	0303	0303	0202	0303	0202	0202	0202	0101	0202	0202	0101	0204	0102	0404	0104	0303	0303	0103	0103	0204	0101	0202	0101	0104	0304	0303	0303	0000	0303	0101	0303	0404	0404	0103	0404	0303	0203	0303	0202	0000	0303	0000	0204	0202	0303	0101	0202	0303	0404	0101	0404	0204	0101	0202	0101	0204	0103	0202	0303	0202	0404	0202	0203	0103	0204	0101	0303	0303	0202	0102	0404	0202	0204	0103	0103	0103	0204	0104	0303	0103	0202	0303	0101	0303	0303	0204	0303	0304	0000	0404	0103	0202	0303	0103	0303	0404	0303	0202	0202	0202	0404	0303	0202	0303	0303	0202	0202	0202	0101	0101	0303	0202	0202	0303	0103	0202	0204	0102	0101	0404	0404	0204	0404	0104	0303	0101	0404	0202	0101	0303	0204	0103	0202	0204	0103	0103	0204	0204	0202	0404	0101	0202	0303	0204	0404	0103	0104	0303	0404	0303	0204	0104	0103	0204	0101	0303	0404	0103	0101	0103	0303	0101	0102	0103	0202	0103	0203	0404	0304	0101	0303	0303	0101	0101	0103	0202	0202	0204	0104	0101	0304	0202	0303	0101	0303	0204	0103	0103	0202	0303	0202	0204	0404	0303	0404	0303	0303	0103	0101	0202	0101	0404	0101	0102	0404	0202	0103	0404	0204	0101	0204	0202	0203	0404	0103	0303	0202	0404	0303	0204	0102	0202	0000	0202	0404	0202	0202	0202	0204	0303	0203	0103	0202	0303	0303	0204	0202	0303	0103	0303	0101	0303	0303	0202	0404	0101	0303	0404	0103	0303	0204	0404	0202	0101	0101	0202	0202	0404	0303	0303	0303	0303	0303	0303	0101	0203	0101	0404	0303	0203	0202	0303	0404	0303	0101	0103	0202	0202	0303	0404	0202	0303	0404	0204	0103	0103	0101	0202	0303	0103	0303	0204	0101	0101	0404	0202	0404	0303	0303	0303	0101	0202	0303	0303	0404	0303	0404	0101	0202	0202	0303	0303	0303	0303	0303	0101	0202	0204	0101	0303	0404	0303	0101	0404	0303	0204	0202	0103	0101	0204	0303	0303	0303	0303	0303	0404	0101	0303	0101	0202	0202	0404	0303	0103	0404	0202	0101	0303	0103	0101	0303	0103	0303	0204	0101	0404	0202	0303	0103	0303	0101	0303	0202	0404	0303	0404	0202	0103	0404	0103	0103	0202	0103	0202	0202	0404	0202	0404	0303	0101	0404	0404	0404	0202	0204	0404	0104	0404	0202	0103	0202	0404	0101	0101	0204	0303	0202	0204	0303	0303	0404	0404	0404	0303	0202	0202	0202	0303	0204	0103	0101	0404	0303	0202	0303	0202	0202	0202	0101	0303	0303	0101	0101	0404	0303	0202	0202	0101	0303	0404	0000	0404	0404	0202	0202	0101	0204	0404	0202	0101	0202	0303	0202	0102	0101	0202	0202	0204	0202	0203	0204	0101	0404	0202	0404	0303	0303	0103	0101	0303	0204	0202	0101	0303	0204	0404	0202	0103	0202	0102	0204	0101	0202	0303	0103	0304	0202	0101	0202	0303	0203	0103	0404	0303	0303	0303	0202	0202	0404	0202	0303	0103	0000	0103	0304	0303	0202	0303	0303	0103	0202	0202	0103	0204	0101	0202	0204	0303	0304	0101	0303	0303	0303	0303	0404	0404	0303	0202	0404	0103	0202	0404	0303	0204	0202	0202	0101	0101	0304	0202	0404	0103	0303	0102	0101	0101	0203	0303	0202	0303	0101	0303	0303	0303	0101	0103	0202	0303	0103	0404	0303	0303	0303	0303	0202	0202	0202	0303	0204	0202	0103	0303	0204	0204	0204	0303	0303	0303	0303	0404	0404	0204	0204	0104	0404	0204	0303	0202	0202	0303	0103	0101	0204	0303	0101	0303	0404	0303	0303	0103	0103	0103	0103	0404	0204	0204	0204	0204	0101	0103	0203	0101	0103	0404	0303	0101	0202	0101	0202	0202	0101	0000	0000	0202	0202	0303	0103	0101	0303	0204	0202	0303	0404	0202	0101	0204	0101	0204	0103	0303	0103	0202	0202	0202	0202	0404	0202	0103	0204	0101	0104	0204	0204	0101	0303	0204	0103	0202	0104	0303	0103	0101	0303	0202	0103	0103	0202	0204	0304	0304	0202	0103	0303	0103	0304	0404	0404	0103	0303	0203	0303	0202	0303	0000	0103	0103	0404	0000	0000	0102	0103	0101	0103	0101	0404	0202	0101	0204	0202	0101	0202	0101	0202	0303	0404	0204	0404	0303	0303	0104	0204	0304	0204	0202	0303	0303	0204	0202	0303	0303	0103	0204	0303	0303	0404	0303	0204	0204	0303	0101	0202	0202	0202	0101	0303	0101	0202	0202	0404	0303	0303	0303	0404	0102	0404	0202	0204	0101	0202	0202	0202	0202	0202	0101	0404	0202	0204	0101	0404	0103	0303	0303	0404	0303	0404	0102	0202	0303	0204	0202	0202	0202	0303	0202	0303	0202	0303	0303	0202	0404	0404	0404	0202	0203	0202	0404	0202	0202	0101	0101	0103	0202	0303	0303	0202	0103	0303	0303	0202	0202	0404	0303	0202	0303	0303	0204	0202	0101	0103	0204	0101	0103	0202	0202	0104	0202	0103	0202	0103	0404	0303	0103	0101	0103	0204	0303	0101	0104	0202	0303	0202	0204	0404	0103	0204	0103	0101	0202	0103	0404	0202	0204	0303	0303	0303	0101	0303	0202	0204	0202	0204	0202	0304	0202	0202	0404	0101	0101	0101	0303	0404	0404	0202	0103	0101	0303	0404	0202	0103	0204	0303	0404	0104	0101	0202	0404	0303	0202	0404	0204	0202	0204	0101	0103	0202	0303	0303	0303	0303	0303	0404	0202	0202	0202	0303	0202	0404	0204	0204	0103	0104	0103	0101	0204	0204	0202	0202	0103	0103	0304	0404	0000	0202	0303	0303	0204	0303	0303	0204	0404	0202	0303	0202	0404	0101	0202	0303	0202	0102	0202	0101	0404	0404	0203	0303	0202	0202	0404	0202	0303	0202	0102	0303	0303	0101	0101	0203	0202	0404	0303	0101	0103	0303	0202	0101	0202	0404	0101	0404	0202	0101	0202	0303	0404	0404	0404	0202	0104	0203	0103	0303	0202	0101	0404	0404	0101	0202	0303	0103	0202	0101	0204	0103	0202	0101	0103	0102	0404	0103	0303	0204	0303	0101	0101	0202	0404	0103	0203	0204	0404	0404	0204	0404	0204	0103	0303	0202	0404	0103	0202	0202	0303	0204	0102	0202	0103	0404	0204	0303	0203	0304	0202	0202	0101	0103	0204	0103	0404	0202	0102	0404	0104	0202	0404	0101	0103	0202	0202	0103	0103	0103	0303	0204	0204	0202	0102	0102	0304	0202	0101	0101	0202	0103	0204	0303	0103	0303	0404	0101	0103	0103	0303	0102	0404	0103	0202	0303	0101	0103	0103	0204	0404	0202	0202	0404	0204	0202	0103	0303	0202	0101	0103	0404	0202	0204	0303	0103	0404	0202	0404	0404	0204	0303	0202	0202	0404	0303	0102	0404	0101	0404	0303	0204	0404	0101	0202	0303	0303	0303	0404	0202	0103	0404	0303	0303	0103	0204	0202	0202	0303	0101	0303	0202	0202	0303	0303	0202	0204	0303	0404	0404	0203	0103	0303	0101	0303	0202	0303	0103	0303	0202	0303	0404	0404	0204	0103	0103	0204	0202	0404	0202	0101	0101	0202	0204	0104	0102	0202	0103	0202	0303	0202	0101	0103	0303	0103	0303	0303	0204	0303	0103	0202	0202	0102	0303	0101	0404	0204	0204	0000	0202	0204	0404	0204	0104	0303	0102	0202	0303	0303	0404	0103	0101	0103	0303	0202	0303	0303	0303	0204	0103	0101	0303	0404	0204	0000	0103	0303	0303	0404	0303	0101	0303	0101	0202	0303	0104	0303	0303	0204	0204	0202	0102	0303	0103	0000	0303	0303	0202	0000	0104	0202	0404	0102	0404	0101	0404	0103	0303	0404	0202	0202	0303	0303	0202	0303	0304	0202	0303	0204	0000	0303	0101	0102	0104	0204	0102	0303	0103	0103	0303	0404	0202	0202	0202	0000	0303	0303	0101	0202	0202	0303	0404	0101	0303	0204	0103	0101	0303	0103	0404	0303	0404	0204	0303	0103	0404	0303	0303	0000	0303	0303	0303	0101	0303	0303	0204	0202	0404	0202	0101	0101	0202	0303	0202	0000	0202	0101	0103	0204	0303	0101	0103	0101	0303	0204	0204	0303	0202	0101	0303	0104	0202	0303	0303	0202	0303	0102	0101	0103	0204	0000	0101	0404	0303	0202	0202	0204	0404	0303	0303	0101	0202	0101	0101	0303	0103	0103	0204	0303	0404	0204	0404	0304	0202	0101	0303	0104	0303	0303	0404	0103	0101	0101	0202	0101	0303	0202	0101	0303	0104	0101	0202	0404	0103	0101	0104	0303	0303	0101	0404	0404	0303	0101	0303	0103	0404	0101	0404	0103	0101	0101	0404	0204	0202	0103	0303	0103	0101	0303	0404	0204	0202	0202	0204	0103	0303	0101	0101	0103	0303	0303	0204	0204	0103	0204	0303	0304	0202	0303	0202	0202	0202	0103	0303	0202	0204	0103	0303	0303	0103	0102	0202	0000	0101	0102	0103	0202	0103	0404	0303	0303	0303	0202	0202	0101	0103	0303	0303	0101	0101	0101	0202	0404	0202	0404	0303	0101	0101	0203	0202	0202	0000	0103	0202	0103	0000	0404	0202	0204	0202	0101	0101	0202	0103	0303	0303	0202	0404	0202	0202	0202	0404	0202	0404	0303	0204	0303	0202	0202	0303	0404	0101	0303	0204	0404	0103	0204	0303	0101	0202	0303	0404	0202	0303	0404	0303	0303	0404	0303	0000	0303	0103	0103	0202	0202	0404	0202	0303	0202	0202	0203	0103	0101	0202	0101	0101	0202	0303	0101	0303	0101	0103	0303	0204	0101	0101	0303	0101	0101	0102	0303	0103	0101	0202	0303	0102	0101	0103	0204	0204	0202	0101	0103	0303	0101	0404	0103	0103	0101	0103	0404	0202	0202	0101	0101	0101	0101	0101	0304	0103	0101	0202	0104	0204	0103	0101	0202	0101	0103	0303	0303	0404	0101	0101	0303	0303	0204	0202	0101	0404	0202	0101	0202	0303	0202	0104	0202	0303	0101	0204	0303	0303	0101	0202	0104	0204	0303	0404	0404	0202	0202	0303	0303	0303	0101	0103	0204	0303	0101	0101	0202	0303	0303	0404	0404	0101	0404	0303	0202	0202	0202	0303	0303	0103	0202	0202	0101	0202	0202	0303	0104	0104	0101	0303	0404	0404	0202	0203	0204	0202	0404	0103	0303	0101	0103	0404	0303	0101	0103	0103	0202	0202	0103	0303	0204	0103	0103	0101	0303	0202	0202	0101	0202	0404	0303	0204	0204	0202	0102	0404	0404	0303	0404	0202	0202	0103	0204	0102	0104	0404	0202	0404	0103	0204	0103	0202	0101	0303	0303	0202	0202	0202	0303	0304	0202	0101	0303	0204	0202	0204	0103	0101	0101	0303	0303	0204	0202	0303	0404	0101	0202	0202	0101	0303	0202	0202	0202	0101	0202	0404	0304	0204	0103	0204	0101	0000	0103	0404	0303	0404	0202	0303	0303	0103	0103	0303	0204	0204	0404	0103	0404	0101	0202	0202	0204	0204	0303	0404	0404	0202	0202	0101	0101	0303	0404	0404	0202	0202	0202	0203	0304	0000	0303	0404	0202	0404	0102	0103	0404	0202	0101	0103	0303	0303	0303	0202	0202	0204	0202	0202	0101	0101	0303	0202	0103	0202	0102	0404	0404	0103	0101	0202	0202	0101	0303	0202	0202	0202	0404	0202	0101	0202	0304	0303	0204	0103	0404	0303	0202	0303	0202	0202	0204	0202	0103	0303	0202	0404	0204	0204	0104	0101	0303	0202	0202	0101	0404	0202	0303	0303	0103	0102	0303	0204	0203	0303	0103	0103	0202	0202	0103	0104	0204	0404	0304	0303	0404	0101	0303	0103	0202	0101	0204	0202	0303	0303	0303	0202	0202	0303	0202	0101	0303	0202	0202	0202	0303	0204	0101	0204	0103	0104	0404	0101	0202	0202	0303	0404	0103	0303	0303	0204	0303	0202	0303	0103	0202	0304	0103	0303	0404	0303	0203	0404	0101	0303	0103	0404	0303	0202	0103	0304	0202	0101	0103	0303	0202	0202	0303	0104	0203	0404	0102	0103	0202	0303	0204	0304	0202	0303	0202	0202	0101	0303	0404	0202	0101	0303	0404	0202	0303	0303	0404	0103	0303	0101	0101	0103	0101	0404	0303	0303	0303	0101	0304	0404	0303	0404	0202	0202	0202	0304	0202	0202	0303	0101	0404	0202	0202	0103	0103	0103	0202	0202	0102	0101	0202	0303	0303	0203	0303	0101	0104	0404	0202	0303	0000	0202	0304	0303	0404	0101	0204	0101	0202	0101	0303	0000	0202	0202	0101	0202	0202	0000	0303	0303	0103	0202	0404	0103	0202	0103	0102	0101	0303	0404	0303	0303	0303	0303	0101	0103	0203	0204	0103	0304	0404	0303	0000	0404	0202	0103	0202	0304	0404	0303	0103	0101	0303	0202	0404	0101	0101	0404	0000	0202	0103	0303	0303	0101	0103	0303	0204	0204	0101	0404	0303	0202	0202	0101	0103	0404	0303	0404	0404	0104	0104	0103	0404	0204	0404	0103	0404	0101	0103	0204	0204	0303	0202	0303	0101	0202	0102	0204	0101	0101	0103	0202	0303	0103	0103	0304	0103	0204	0103	0303	0202	0404	0303	0104	0102	0103	0303	0202	0101	0101	0202	0202	0202	0101	0204	0202	0202	0404	0103	0204	0303	0204	0104	0101	0404	0202	0204	0303	0204	0303	0202	0101	0304	0103	0303	0303	0404	0303	0303	0404	0404	0101	0102	0404	0103	0103	0101	0103	0104	0303	0104	0303	0404	0202	0303	0204	0303	0303	0202	0202	0101	0204	0103	0303	0103	0101	0202	0404	0103	0202	0202	0101	0102	0101	0202	0202	0404	0202	0101	0101	0202	0202	0103	0303	0000	0202	0202	0101	0304	0303	0103	0303	0104	0303	0202	0202	0204	0204	0202	0303	0404	0202	0101	0202	0202	0202	0202	0303	0101	0202	0101	0202	0204	0303	0303	0303	0202	0303	0404	0404	0101	0103	0101	0303	0202	0000	0303	0303	0303	0103	0101	0104	0303	0203	0404	0303	0204	0304	0202	0103	0103	0103	0202	0101	0404	0204	0204	0303	0204	0303	0404	0103	0202	0103	0202	0103	0101	0404	0303	0404	0000	0000	0202	0303	0303	0104	0202	0404	0303	0303	0103	0303	0303	0101	0303	0204	0202	0404	0303	0101	0202	0303	0404	0303	0202	0202	0304	0303	0202	0202	0000	0204	0202	0404	0303	0303	0303	0101	0101	0202	0202	0103	0204	0202	0202	0202	0202	0204	0204	0103	0104	0404	0404	0404	0204	0202	0101	0103	0404	0204	0204	0204	0204	0103	0101	0102	0202	0103	0202
D04,	0101	0202	0303	0204	0204	0404	0404	0202	0101	0202	0404	0303	0204	0104	0204	0202	0203	0103	0204	0303	0204	0204	0303	0202	0204	0202	0103	0202	0101	0103	0202	0303	0202	0204	0404	0202	0404	0103	0202	0204	0202	0404	0202	0303	0101	0202	0101	0202	0202	0202	0103	0103	0202	0202	0303	0103	0104	0202	0404	0404	0303	0303	0204	0204	0303	0303	0104	0404	0101	0202	0202	0202	0303	0101	0303	0000	0204	0204	0101	0203	0101	0303	0303	0204	0103	0203	0404	0103	0101	0101	0303	0404	0000	0101	0101	0101	0202	0303	0303	0204	0303	0101	0303	0202	0202	0404	0303	0202	0202	0303	0202	0204	0404	0202	0303	0102	0103	0204	0101	0404	0303	0101	0204	0303	0101	0303	0303	0202	0202	0203	0303	0101	0303	0101	0202	0101	0404	0101	0303	0101	0202	0202	0303	0404	0303	0404	0103	0204	0104	0101	0303	0404	0404	0102	0102	0101	0000	0303	0101	0204	0303	0204	0102	0202	0103	0000	0202	0303	0202	0204	0103	0202	0202	0104	0204	0103	0101	0404	0103	0204	0202	0104	0202	0101	0103	0202	0202	0404	0404	0101	0000	0203	0303	0404	0303	0404	0204	0202	0102	0303	0204	0303	0103	0103	0404	0303	0202	0404	0203	0101	0204	0101	0303	0404	0204	0202	0303	0404	0303	0404	0103	0404	0303	0303	0404	0103	0202	0303	0000	0000	0202	0303	0101	0202	0303	0304	0104	0103	0303	0101	0204	0404	0204	0204	0202	0404	0303	0303	0204	0101	0202	0404	0404	0404	0303	0101	0202	0202	0303	0303	0404	0303	0303	0202	0404	0404	0202	0103	0202	0104	0101	0204	0404	0204	0202	0103	0103	0202	0404	0202	0101	0303	0404	0101	0202	0103	0204	0202	0404	0303	0404	0103	0101	0404	0202	0404	0101	0204	0101	0404	0101	0404	0101	0204	0303	0202	0202	0303	0303	0103	0101	0202	0000	0303	0202	0404	0202	0101	0303	0303	0404	0202	0103	0202	0404	0304	0203	0202	0202	0101	0303	0101	0303	0202	0000	0202	0103	0204	0204	0204	0404	0404	0404	0204	0304	0404	0202	0204	0103	0303	0303	0303	0303	0404	0202	0202	0303	0103	0101	0202	0303	0101	0404	0404	0000	0202	0303	0202	0303	0404	0101	0202	0304	0202	0202	0101	0303	0204	0101	0404	0303	0404	0202	0103	0404	0204	0202	0204	0101	0404	0101	0101	0303	0102	0103	0303	0101	0404	0303	0304	0303	0404	0202	0303	0303	0202	0303	0202	0202	0404	0101	0202	0204	0101	0202	0202	0404	0104	0303	0303	0303	0101	0202	0303	0202	0101	0104	0304	0303	0303	0101	0303	0102	0303	0404	0000	0103	0404	0101	0202	0103	0204	0202	0303	0404	0202	0204	0303	0103	0204	0103	0104	0101	0404	0202	0103	0204	0404	0202	0303	0203	0303	0202	0404	0202	0203	0303	0202	0103	0103	0303	0202	0202	0204	0204	0202	0303	0103	0103	0204	0104	0303	0103	0204	0303	0103	0303	0303	0202	0303	0404	0103	0404	0303	0202	0303	0103	0103	0404	0303	0202	0202	0202	0404	0103	0202	0303	0303	0202	0404	0202	0101	0101	0101	0202	0404	0101	0101	0202	0202	0202	0101	0202	0404	0404	0404	0101	0303	0101	0404	0202	0101	0303	0202	0101	0204	0202	0103	0101	0204	0204	0202	0202	0303	0202	0101	0204	0404	0103	0404	0303	0404	0303	0404	0101	0103	0204	0101	0303	0404	0103	0101	0101	0303	0101	0202	0303	0204	0101	0202	0204	0404	0101	0303	0303	0404	0303	0303	0303	0404	0404	0404	0103	0304	0204	0103	0103	0103	0204	0101	0303	0204	0103	0202	0202	0202	0303	0404	0303	0303	0303	0101	0204	0303	0404	0103	0101	0204	0202	0101	0404	0404	0101	0202	0202	0000	0101	0101	0303	0202	0404	0000	0202	0202	0202	0204	0204	0404	0204	0404	0202	0202	0303	0203	0303	0202	0203	0303	0204	0202	0103	0101	0000	0303	0303	0303	0202	0404	0101	0303	0404	0103	0303	0204	0404	0102	0101	0202	0404	0204	0204	0103	0303	0103	0303	0101	0303	0404	0303	0104	0404	0103	0203	0202	0103	0404	0303	0404	0303	0204	0204	0303	0202	0202	0303	0404	0204	0101	0303	0101	0202	0303	0103	0103	0202	0101	0101	0104	0202	0404	0303	0103	0303	0101	0204	0202	0303	0404	0303	0404	0103	0202	0203	0303	0303	0303	0303	0303	0101	0202	0404	0000	0303	0404	0303	0101	0404	0303	0204	0202	0303	0101	0404	0303	0303	0303	0303	0101	0404	0303	0303	0101	0202	0204	0204	0303	0103	0204	0202	0103	0303	0103	0103	0303	0103	0303	0204	0101	0202	0202	0103	0103	0303	0103	0303	0202	0404	0303	0404	0202	0303	0404	0303	0103	0404	0101	0202	0202	0404	0202	0404	0303	0103	0404	0404	0204	0202	0202	0404	0101	0404	0202	0101	0202	0204	0101	0104	0204	0103	0202	0202	0103	0103	0404	0000	0204	0303	0404	0202	0202	0303	0204	0101	0103	0404	0303	0202	0303	0202	0202	0202	0101	0303	0303	0101	0103	0204	0303	0202	0202	0103	0303	0404	0202	0204	0404	0202	0202	0303	0204	0204	0203	0103	0202	0103	0202	0202	0101	0202	0204	0202	0202	0303	0204	0101	0204	0202	0000	0303	0303	0103	0101	0303	0202	0204	0101	0303	0204	0404	0202	0103	0202	0000	0204	0101	0203	0303	0303	0404	0202	0101	0202	0103	0203	0303	0204	0303	0303	0303	0202	0202	0404	0202	0103	0103	0404	0101	0303	0101	0202	0303	0000	0000	0204	0202	0101	0404	0101	0202	0404	0303	0404	0101	0303	0303	0303	0303	0404	0404	0303	0404	0404	0101	0204	0204	0103	0202	0202	0202	0103	0101	0304	0204	0204	0303	0404	0202	0101	0103	0202	0101	0303	0101	0103	0303	0303	0103	0103	0303	0202	0103	0103	0404	0000	0000	0303	0202	0204	0202	0202	0303	0204	0202	0303	0103	0404	0202	0202	0303	0303	0103	0303	0404	0204	0204	0202	0101	0404	0204	0303	0202	0204	0303	0103	0103	0202	0404	0101	0303	0404	0203	0303	0303	0103	0103	0303	0404	0202	0202	0204	0404	0101	0101	0303	0101	0103	0202	0000	0303	0202	0101	0202	0204	0103	0404	0303	0202	0303	0303	0303	0103	0203	0204	0204	0303	0404	0202	0103	0404	0404	0202	0303	0303	0303	0202	0202	0202	0204	0204	0404	0101	0202	0202	0104	0204	0404	0101	0303	0202	0103	0202	0404	0103	0101	0101	0303	0202	0101	0101	0202	0404	0303	0404	0202	0303	0303	0101	0303	0404	0404	0101	0303	0202	0303	0202	0303	0202	0103	0103	0404	0303	0404	0101	0101	0101	0303	0101	0404	0303	0101	0404	0204	0104	0204	0103	0000	0203	0404	0404	0404	0203	0303	0104	0204	0304	0204	0202	0303	0303	0204	0202	0303	0103	0101	0202	0303	0101	0404	0303	0202	0202	0303	0101	0404	0202	0202	0101	0103	0101	0202	0202	0404	0303	0103	0303	0204	0202	0404	0202	0202	0101	0203	0202	0202	0202	0202	0101	0404	0202	0202	0101	0404	0101	0303	0303	0404	0101	0404	0202	0404	0303	0202	0202	0204	0202	0303	0202	0303	0202	0303	0303	0202	0404	0404	0404	0202	0303	0202	0204	0202	0204	0101	0103	0303	0202	0303	0303	0202	0303	0303	0103	0202	0202	0404	0303	0202	0303	0303	0404	0202	0101	0303	0202	0101	0303	0202	0202	0000	0202	0303	0202	0101	0404	0303	0101	0101	0303	0204	0303	0103	0101	0202	0101	0202	0404	0404	0303	0202	0103	0303	0204	0101	0204	0202	0204	0303	0303	0303	0101	0303	0202	0000	0204	0404	0204	0404	0202	0202	0404	0101	0101	0103	0303	0404	0404	0202	0303	0101	0303	0204	0202	0103	0404	0101	0404	0404	0103	0202	0404	0303	0202	0404	0404	0000	0000	0101	0303	0202	0103	0303	0303	0304	0303	0404	0202	0203	0202	0303	0202	0202	0202	0202	0303	0404	0101	0101	0202	0202	0000	0202	0303	0101	0303	0404	0303	0204	0303	0303	0204	0303	0203	0404	0404	0202	0103	0202	0404	0103	0202	0202	0202	0202	0204	0103	0404	0404	0203	0303	0202	0202	0404	0102	0303	0202	0102	0303	0303	0101	0101	0202	0202	0404	0303	0104	0303	0303	0202	0101	0202	0202	0101	0404	0102	0103	0202	0103	0404	0404	0404	0102	0101	0303	0303	0303	0202	0101	0404	0404	0101	0202	0103	0303	0204	0101	0404	0103	0202	0104	0000	0102	0404	0103	0303	0204	0303	0101	0101	0202	0304	0101	0303	0404	0000	0404	0204	0000	0204	0103	0303	0202	0404	0103	0202	0202	0303	0204	0202	0202	0103	0404	0404	0303	0203	0303	0202	0204	0101	0103	0204	0303	0404	0202	0101	0000	0101	0202	0404	0101	0103	0202	0202	0101	0303	0103	0103	0202	0204	0204	0101	0202	0303	0204	0101	0101	0204	0303	0204	0303	0103	0303	0404	0101	0303	0103	0304	0202	0204	0303	0202	0303	0303	0103	0303	0204	0404	0202	0202	0404	0202	0202	0303	0103	0202	0103	0303	0404	0202	0404	0303	0101	0404	0202	0204	0404	0202	0303	0202	0202	0404	0303	0101	0404	0103	0404	0303	0202	0404	0104	0202	0303	0303	0303	0404	0202	0303	0404	0103	0303	0303	0202	0202	0202	0303	0101	0303	0204	0202	0103	0303	0102	0404	0303	0404	0202	0303	0103	0303	0101	0203	0202	0303	0103	0303	0203	0303	0404	0404	0204	0101	0303	0204	0202	0404	0202	0101	0101	0202	0204	0404	0101	0202	0303	0202	0303	0202	0303	0303	0303	0103	0303	0303	0404	0000	0101	0202	0202	0202	0303	0101	0204	0204	0202	0404	0202	0404	0404	0204	0104	0303	0102	0202	0303	0103	0204	0103	0103	0303	0303	0203	0303	0303	0303	0202	0303	0101	0303	0304	0202	0202	0101	0303	0303	0404	0303	0101	0103	0101	0204	0303	0104	0303	0303	0204	0202	0204	0202	0103	0303	0303	0303	0303	0202	0101	0101	0000	0404	0102	0404	0101	0404	0101	0101	0404	0202	0202	0103	0303	0202	0404	0303	0202	0303	0404	0102	0303	0101	0202	0101	0204	0202	0303	0303	0303	0303	0404	0202	0204	0202	0404	0303	0303	0303	0303	0202	0303	0404	0101	0000	0404	0103	0303	0303	0103	0303	0103	0404	0204	0303	0103	0404	0303	0103	0000	0303	0303	0303	0101	0303	0303	0202	0202	0404	0202	0103	0101	0202	0303	0204	0404	0204	0202	0103	0204	0303	0101	0103	0303	0303	0404	0404	0101	0202	0303	0303	0104	0204	0303	0303	0202	0303	0202	0101	0103	0204	0303	0101	0304	0303	0202	0202	0404	0404	0303	0303	0101	0202	0101	0103	0303	0303	0303	0204	0303	0204	0202	0404	0303	0202	0101	0303	0404	0303	0303	0202	0101	0101	0101	0202	0101	0303	0204	0101	0103	0101	0101	0202	0304	0101	0101	0404	0303	0303	0101	0404	0202	0303	0101	0103	0103	0404	0103	0404	0303	0103	0101	0204	0202	0202	0303	0303	0303	0101	0303	0104	0404	0202	0204	0404	0303	0103	0103	0101	0103	0303	0303	0202	0202	0303	0404	0303	0303	0202	0303	0202	0202	0101	0303	0303	0203	0202	0303	0303	0303	0303	0202	0202	0103	0104	0202	0101	0404	0103	0202	0000	0303	0303	0202	0202	0101	0303	0303	0303	0101	0101	0101	0204	0404	0404	0204	0303	0103	0101	0203	0202	0202	0202	0303	0202	0101	0404	0202	0202	0204	0202	0101	0101	0202	0103	0101	0303	0204	0404	0202	0202	0202	0404	0202	0204	0103	0202	0303	0202	0204	0304	0202	0103	0303	0204	0404	0303	0204	0303	0102	0202	0303	0404	0202	0303	0204	0103	0303	0204	0303	0101	0303	0303	0303	0202	0202	0404	0202	0303	0203	0204	0202	0303	0101	0202	0101	0303	0203	0303	0101	0101	0404	0103	0303	0404	0104	0103	0303	0101	0101	0202	0103	0103	0103	0202	0303	0202	0104	0103	0202	0202	0202	0103	0303	0303	0303	0404	0303	0303	0103	0103	0404	0202	0204	0101	0104	0101	0202	0101	0404	0101	0101	0204	0104	0204	0103	0103	0204	0101	0101	0103	0303	0303	0101	0000	0303	0303	0202	0202	0103	0204	0202	0104	0203	0103	0202	0104	0202	0303	0101	0000	0303	0303	0103	0202	0101	0404	0303	0404	0000	0202	0202	0303	0202	0303	0103	0303	0404	0103	0101	0103	0204	0103	0103	0404	0202	0303	0404	0101	0202	0303	0404	0103	0303	0101	0202	0202	0101	0202	0202	0303	0104	0101	0101	0103	0404	0404	0204	0202	0204	0202	0404	0303	0303	0101	0303	0404	0303	0103	0103	0103	0202	0202	0303	0303	0404	0303	0303	0103	0303	0000	0202	0101	0102	0404	0103	0404	0202	0204	0000	0404	0202	0303	0404	0202	0202	0103	0404	0101	0404	0404	0202	0404	0101	0202	0103	0202	0101	0202	0303	0303	0202	0202	0303	0304	0204	0101	0103	0204	0204	0202	0303	0101	0101	0303	0303	0202	0202	0303	0202	0101	0202	0202	0101	0101	0202	0202	0204	0101	0204	0404	0304	0204	0303	0404	0103	0000	0303	0404	0303	0404	0203	0103	0303	0103	0103	0303	0204	0204	0204	0303	0204	0104	0202	0000	0204	0404	0101	0404	0404	0202	0204	0103	0101	0303	0404	0404	0202	0202	0202	0202	0404	0404	0303	0404	0202	0204	0102	0103	0204	0202	0101	0103	0303	0203	0303	0202	0202	0204	0202	0202	0101	0103	0303	0202	0101	0202	0202	0404	0404	0101	0101	0202	0202	0101	0303	0202	0202	0202	0404	0202	0101	0202	0303	0303	0404	0103	0404	0303	0202	0303	0202	0204	0204	0202	0101	0303	0202	0104	0202	0404	0104	0104	0404	0204	0202	0101	0204	0202	0303	0103	0103	0101	0303	0404	0203	0303	0303	0303	0202	0202	0101	0404	0202	0204	0404	0303	0404	0103	0303	0303	0204	0101	0404	0202	0303	0303	0303	0202	0202	0303	0202	0101	0303	0204	0202	0202	0103	0202	0103	0204	0303	0404	0404	0103	0202	0202	0303	0204	0303	0303	0303	0202	0303	0202	0303	0103	0202	0304	0103	0303	0304	0103	0303	0204	0101	0303	0103	0404	0303	0202	0303	0303	0202	0303	0103	0103	0202	0202	0303	0101	0202	0404	0202	0303	0202	0303	0202	0000	0204	0303	0204	0204	0101	0101	0404	0202	0303	0303	0404	0202	0303	0303	0304	0303	0303	0101	0101	0101	0104	0204	0303	0303	0303	0101	0303	0404	0303	0304	0202	0202	0202	0404	0202	0202	0303	0103	0204	0204	0202	0103	0103	0303	0202	0204	0202	0303	0202	0103	0103	0203	0303	0101	0104	0101	0203	0101	0303	0204	0303	0303	0404	0101	0202	0303	0202	0303	0103	0303	0204	0204	0101	0202	0202	0303	0303	0303	0303	0202	0404	0303	0202	0303	0101	0101	0303	0404	0101	0303	0303	0303	0101	0303	0203	0202	0303	0303	0404	0303	0202	0404	0202	0101	0204	0303	0404	0303	0103	0101	0303	0202	0404	0101	0101	0204	0303	0202	0303	0103	0103	0101	0303	0303	0202	0404	0101	0404	0303	0204	0202	0101	0103	0404	0103	0404	0204	0104	0101	0101	0404	0202	0000	0303	0404	0101	0101	0404	0404	0303	0202	0303	0101	0202	0202	0404	0404	0103	0000	0202	0103	0103	0303	0404	0103	0202	0101	0303	0204	0204	0303	0404	0101	0101	0103	0202	0103	0101	0303	0202	0202	0101	0202	0202	0202	0204	0303	0204	0303	0404	0104	0101	0404	0203	0404	0303	0202	0103	0202	0101	0404	0303	0103	0303	0104	0303	0103	0404	0104	0101	0101	0404	0303	0303	0303	0101	0101	0000	0104	0303	0204	0202	0303	0202	0202	0303	0202	0202	0101	0404	0303	0304	0303	0103	0202	0204	0303	0202	0202	0404	0102	0101	0202	0202	0204	0202	0101	0101	0202	0404	0101	0303	0103	0202	0204	0101	0404	0303	0303	0303	0104	0103	0202	0202	0404	0202	0202	0303	0404	0000	0101	0202	0000	0204	0202	0103	0101	0202	0103	0202	0202	0303	0303	0303	0203	0303	0404	0404	0104	0101	0104	0103	0202	0404	0303	0303	0103	0101	0303	0101	0303	0303	0404	0303	0000	0404	0202	0103	0103	0303	0202	0101	0404	0202	0202	0103	0202	0303	0204	0103	0204	0103	0204	0103	0101	0404	0304	0404	0303	0303	0202	0303	0303	0404	0202	0204	0303	0303	0303	0303	0303	0102	0303	0204	0202	0404	0103	0101	0202	0103	0204	0303	0202	0404	0304	0101	0202	0202	0303	0202	0303	0404	0303	0303	0101	0303	0101	0204	0202	0101	0404	0202	0203	0000	0404	0404	0202	0103	0101	0202	0404	0404	0404	0202	0101	0000	0000	0404	0202	0202	0202	0101	0101	0202	0202	0303	0204
D08,	0101	0204	0303	0202	0204	0404	0204	0202	0000	0202	0404	0303	0204	0404	0204	0202	0303	0101	0202	0303	0204	0204	0303	0202	0404	0202	0103	0202	0104	0103	0202	0303	0202	0404	0404	0000	0404	0303	0404	0202	0202	0404	0202	0303	0101	0202	0101	0101	0202	0202	0303	0101	0202	0202	0303	0101	0104	0204	0404	0204	0303	0103	0204	0204	0303	0000	0404	0404	0101	0204	0202	0202	0303	0101	0303	0204	0204	0202	0101	0203	0101	0303	0303	0202	0101	0202	0404	0303	0101	0101	0303	0404	0204	0102	0103	0101	0202	0303	0303	0404	0303	0104	0303	0202	0202	0404	0303	0202	0202	0303	0202	0202	0404	0202	0303	0102	0103	0204	0101	0404	0103	0101	0204	0303	0000	0303	0103	0202	0202	0202	0303	0404	0303	0101	0000	0101	0404	0103	0303	0103	0202	0202	0303	0404	0303	0404	0103	0204	0104	0101	0103	0104	0404	0102	0101	0102	0000	0303	0103	0204	0303	0404	0101	0204	0303	0101	0404	0303	0202	0202	0101	0202	0204	0404	0204	0303	0103	0202	0101	0202	0202	0104	0202	0103	0303	0404	0202	0404	0404	0303	0000	0202	0303	0404	0101	0202	0404	0202	0102	0303	0202	0303	0303	0101	0204	0103	0202	0404	0202	0101	0404	0101	0303	0404	0404	0204	0103	0404	0303	0404	0101	0204	0103	0103	0404	0303	0202	0303	0101	0202	0204	0103	0101	0202	0103	0404	0104	0103	0303	0101	0404	0404	0202	0202	0202	0404	0000	0303	0204	0101	0202	0404	0404	0404	0103	0104	0204	0202	0303	0303	0404	0303	0103	0202	0204	0404	0202	0103	0202	0104	0101	0202	0304	0204	0202	0103	0103	0202	0104	0202	0103	0303	0404	0101	0101	0303	0202	0202	0404	0303	0404	0303	0101	0404	0202	0404	0101	0404	0101	0404	0101	0404	0000	0404	0303	0202	0000	0303	0303	0303	0101	0202	0101	0404	0303	0404	0202	0103	0303	0103	0202	0204	0303	0202	0104	0304	0203	0202	0404	0101	0101	0101	0303	0204	0404	0202	0101	0404	0404	0202	0204	0404	0204	0404	0404	0304	0203	0202	0103	0303	0303	0303	0303	0404	0203	0202	0303	0101	0000	0202	0203	0101	0204	0204	0000	0202	0303	0202	0303	0404	0101	0204	0404	0202	0404	0103	0303	0204	0101	0104	0103	0404	0204	0303	0303	0202	0202	0204	0101	0000	0101	0101	0303	0101	0303	0303	0101	0404	0303	0304	0303	0404	0202	0303	0303	0202	0303	0202	0202	0202	0101	0202	0202	0101	0202	0202	0404	0101	0303	0303	0103	0103	0202	0101	0204	0104	0101	0404	0303	0303	0404	0303	0102	0303	0404	0404	0303	0404	0101	0202	0101	0202	0202	0303	0404	0204	0204	0303	0103	0404	0303	0404	0103	0204	0202	0103	0204	0404	0202	0103	0202	0103	0202	0404	0202	0303	0103	0202	0103	0103	0303	0202	0202	0204	0202	0204	0103	0103	0103	0204	0101	0303	0103	0202	0303	0101	0303	0303	0202	0103	0404	0101	0204	0303	0202	0103	0103	0303	0404	0303	0203	0202	0202	0404	0303	0202	0303	0303	0202	0204	0202	0101	0101	0303	0202	0404	0103	0101	0202	0204	0202	0101	0202	0104	0404	0304	0104	0103	0102	0303	0202	0000	0303	0202	0103	0204	0202	0103	0101	0202	0204	0202	0202	0303	0202	0000	0204	0404	0103	0404	0303	0204	0303	0404	0101	0303	0202	0101	0101	0404	0101	0101	0103	0303	0101	0202	0303	0404	0103	0203	0404	0303	0101	0303	0303	0000	0101	0303	0202	0204	0404	0104	0103	0404	0202	0303	0101	0303	0202	0101	0303	0202	0103	0204	0202	0202	0303	0404	0303	0303	0303	0404	0204	0303	0404	0303	0101	0404	0202	0303	0202	0404	0101	0204	0202	0202	0104	0103	0303	0202	0404	0000	0202	0202	0202	0404	0202	0404	0204	0404	0202	0204	0303	0202	0303	0202	0202	0303	0202	0202	0303	0101	0000	0101	0303	0303	0404	0204	0101	0303	0404	0303	0303	0202	0404	0202	0101	0202	0404	0404	0404	0303	0101	0101	0101	0103	0303	0104	0303	0101	0204	0103	0203	0202	0103	0404	0303	0404	0303	0204	0204	0303	0202	0202	0303	0404	0404	0303	0103	0101	0202	0103	0103	0303	0204	0101	0101	0404	0202	0404	0303	0303	0303	0101	0404	0303	0202	0404	0303	0404	0103	0202	0203	0101	0303	0303	0303	0303	0101	0202	0204	0000	0203	0204	0303	0101	0000	0303	0204	0204	0101	0103	0204	0303	0303	0103	0303	0103	0404	0103	0303	0101	0202	0202	0404	0103	0303	0404	0202	0303	0303	0303	0303	0000	0303	0101	0202	0101	0404	0202	0303	0103	0303	0103	0303	0202	0104	0103	0304	0202	0103	0204	0303	0103	0202	0101	0202	0202	0404	0202	0404	0303	0101	0404	0404	0404	0202	0202	0404	0104	0404	0202	0101	0204	0204	0101	0101	0202	0303	0202	0404	0303	0303	0404	0000	0404	0303	0202	0202	0202	0303	0202	0103	0103	0404	0303	0202	0303	0202	0204	0102	0103	0303	0303	0104	0103	0404	0303	0202	0204	0103	0303	0404	0404	0404	0404	0204	0202	0101	0204	0404	0202	0101	0202	0303	0202	0000	0101	0204	0204	0202	0202	0303	0404	0101	0202	0202	0404	0203	0303	0103	0101	0303	0204	0204	0101	0303	0204	0204	0202	0103	0202	0202	0404	0101	0202	0203	0103	0404	0204	0101	0202	0103	0203	0101	0404	0303	0303	0103	0202	0204	0404	0202	0303	0101	0404	0303	0304	0101	0202	0303	0000	0000	0204	0204	0103	0404	0102	0202	0404	0303	0404	0101	0303	0203	0303	0303	0404	0404	0303	0204	0304	0101	0202	0202	0303	0202	0202	0202	0303	0101	0304	0204	0404	0103	0304	0102	0101	0101	0202	0103	0203	0101	0103	0303	0103	0303	0101	0303	0202	0303	0101	0404	0202	0303	0202	0303	0202	0202	0000	0303	0202	0202	0103	0103	0404	0202	0404	0103	0303	0103	0303	0204	0204	0404	0202	0104	0404	0204	0303	0204	0202	0303	0303	0101	0202	0404	0101	0303	0404	0303	0203	0303	0103	0103	0103	0404	0202	0204	0000	0404	0404	0303	0203	0101	0303	0204	0303	0103	0202	0101	0202	0202	0101	0404	0203	0202	0202	0303	0101	0101	0303	0204	0202	0303	0404	0202	0101	0404	0404	0000	0101	0303	0303	0202	0202	0202	0202	0404	0202	0303	0404	0102	0404	0204	0404	0101	0303	0204	0103	0202	0404	0303	0103	0103	0303	0102	0101	0101	0202	0404	0304	0404	0204	0103	0303	0303	0304	0404	0404	0101	0303	0202	0103	0204	0303	0202	0101	0103	0404	0303	0404	0101	0101	0101	0303	0101	0404	0303	0101	0404	0204	0101	0204	0101	0202	0203	0404	0404	0404	0000	0303	0101	0404	0303	0404	0202	0303	0303	0204	0202	0303	0303	0101	0404	0303	0303	0204	0303	0204	0204	0303	0101	0202	0202	0202	0101	0103	0101	0202	0203	0404	0303	0303	0303	0202	0202	0404	0202	0202	0101	0203	0202	0202	0202	0202	0101	0104	0204	0202	0000	0404	0101	0303	0303	0404	0103	0404	0202	0202	0303	0202	0204	0204	0202	0303	0202	0202	0202	0303	0303	0204	0404	0304	0204	0202	0203	0202	0202	0202	0202	0101	0101	0000	0404	0101	0303	0202	0303	0303	0101	0202	0202	0404	0303	0404	0303	0303	0204	0204	0101	0101	0204	0101	0101	0102	0000	0101	0202	0303	0204	0101	0404	0303	0103	0101	0303	0202	0303	0103	0101	0204	0303	0202	0404	0204	0303	0202	0103	0101	0202	0103	0404	0202	0204	0303	0303	0304	0102	0304	0000	0000	0202	0404	0202	0404	0202	0202	0204	0101	0101	0101	0303	0404	0404	0202	0303	0103	0303	0204	0202	0303	0404	0303	0404	0404	0303	0000	0404	0303	0203	0404	0204	0202	0404	0101	0303	0204	0303	0303	0103	0000	0303	0404	0202	0202	0202	0303	0202	0202	0202	0202	0101	0404	0303	0101	0202	0204	0202	0202	0303	0101	0303	0404	0303	0202	0303	0303	0404	0303	0303	0404	0404	0202	0101	0202	0202	0103	0202	0203	0204	0202	0202	0101	0404	0404	0303	0303	0202	0202	0404	0102	0303	0202	0202	0103	0303	0101	0103	0203	0202	0404	0303	0101	0101	0303	0202	0101	0202	0404	0103	0404	0202	0103	0202	0303	0304	0404	0204	0102	0101	0303	0303	0202	0102	0101	0404	0204	0101	0202	0303	0303	0204	0104	0404	0303	0204	0104	0303	0102	0404	0101	0303	0202	0203	0101	0101	0202	0304	0101	0203	0204	0000	0404	0202	0303	0404	0303	0103	0202	0404	0303	0204	0202	0303	0202	0202	0202	0103	0404	0404	0303	0202	0303	0202	0404	0101	0303	0204	0103	0404	0202	0101	0404	0101	0202	0404	0101	0103	0202	0202	0101	0303	0101	0101	0202	0404	0204	0101	0202	0303	0202	0101	0101	0204	0303	0202	0303	0303	0303	0404	0102	0103	0103	0303	0202	0404	0303	0202	0103	0103	0103	0303	0404	0404	0202	0202	0404	0204	0202	0303	0303	0202	0101	0103	0404	0202	0404	0103	0103	0404	0202	0404	0404	0204	0303	0202	0202	0404	0303	0101	0404	0101	0404	0303	0202	0404	0101	0202	0303	0203	0303	0404	0202	0303	0204	0303	0303	0303	0202	0202	0202	0303	0101	0303	0204	0202	0103	0303	0102	0202	0303	0404	0202	0202	0103	0303	0101	0203	0202	0303	0103	0203	0202	0303	0404	0000	0204	0103	0103	0204	0202	0404	0202	0101	0101	0202	0202	0404	0101	0202	0103	0202	0103	0404	0303	0303	0303	0103	0303	0303	0204	0303	0101	0204	0102	0202	0303	0102	0204	0204	0202	0404	0202	0404	0404	0404	0104	0103	0102	0202	0103	0303	0404	0103	0103	0303	0103	0202	0303	0203	0103	0204	0303	0101	0303	0404	0202	0202	0101	0303	0000	0404	0303	0101	0303	0000	0202	0303	0104	0303	0303	0404	0202	0404	0202	0101	0303	0303	0303	0303	0202	0102	0104	0202	0404	0202	0404	0202	0404	0103	0303	0204	0202	0202	0000	0303	0202	0304	0304	0202	0103	0404	0202	0303	0101	0202	0101	0404	0202	0303	0303	0103	0303	0404	0202	0202	0202	0404	0303	0203	0101	0303	0202	0101	0404	0101	0303	0404	0101	0303	0303	0101	0303	0303	0404	0204	0103	0303	0404	0303	0000	0303	0103	0103	0303	0101	0103	0303	0204	0404	0404	0404	0103	0101	0202	0303	0404	0101	0202	0000	0303	0202	0303	0101	0103	0101	0303	0204	0404	0303	0202	0101	0203	0101	0202	0303	0303	0202	0000	0101	0303	0101	0404	0303	0000	0304	0303	0202	0203	0204	0404	0303	0303	0101	0202	0101	0103	0303	0303	0103	0202	0303	0404	0202	0404	0303	0202	0101	0303	0404	0304	0303	0202	0101	0101	0101	0203	0101	0203	0202	0101	0101	0101	0103	0202	0304	0103	0102	0404	0303	0303	0101	0404	0404	0303	0101	0303	0101	0404	0103	0404	0303	0101	0101	0404	0202	0202	0303	0303	0103	0101	0203	0404	0204	0202	0404	0404	0303	0303	0303	0101	0103	0303	0303	0404	0000	0103	0204	0303	0304	0204	0303	0202	0202	0102	0303	0203	0202	0202	0303	0303	0303	0303	0202	0202	0101	0104	0102	0303	0202	0103	0404	0303	0303	0303	0202	0202	0101	0303	0303	0303	0102	0103	0101	0204	0404	0204	0204	0303	0103	0101	0303	0202	0203	0202	0101	0202	0103	0404	0202	0202	0202	0202	0101	0101	0202	0303	0101	0303	0202	0404	0202	0202	0202	0303	0202	0204	0103	0202	0303	0202	0202	0304	0204	0101	0303	0404	0404	0303	0404	0303	0101	0202	0303	0404	0204	0303	0404	0303	0103	0204	0303	0103	0303	0303	0303	0202	0202	0304	0204	0203	0202	0202	0202	0303	0104	0202	0101	0303	0203	0303	0101	0103	0104	0103	0103	0204	0101	0101	0303	0102	0102	0202	0303	0101	0101	0202	0303	0202	0404	0103	0202	0204	0202	0103	0303	0303	0303	0404	0103	0303	0103	0103	0404	0202	0204	0101	0101	0101	0202	0101	0404	0101	0101	0204	0101	0000	0103	0103	0202	0104	0101	0303	0303	0303	0101	0000	0303	0303	0202	0202	0103	0404	0202	0101	0203	0303	0202	0101	0202	0303	0104	0000	0103	0304	0303	0204	0101	0404	0303	0404	0404	0202	0202	0303	0202	0103	0103	0303	0404	0303	0101	0103	0204	0303	0103	0404	0204	0103	0404	0103	0202	0202	0202	0303	0303	0103	0202	0202	0101	0202	0202	0303	0404	0104	0103	0303	0404	0404	0404	0303	0404	0202	0104	0103	0303	0101	0103	0204	0303	0101	0103	0303	0202	0204	0000	0303	0204	0103	0303	0103	0103	0000	0202	0101	0102	0204	0101	0204	0204	0202	0101	0304	0204	0303	0404	0202	0202	0103	0404	0101	0404	0404	0202	0404	0101	0202	0103	0102	0101	0303	0202	0202	0000	0202	0000	0303	0204	0101	0101	0404	0404	0202	0303	0101	0101	0303	0303	0404	0202	0303	0404	0101	0202	0202	0101	0303	0202	0202	0204	0101	0404	0404	0304	0204	0303	0204	0101	0103	0303	0204	0203	0404	0202	0103	0303	0103	0303	0203	0202	0404	0204	0103	0202	0104	0000	0202	0202	0404	0103	0204	0404	0204	0202	0101	0101	0303	0404	0404	0204	0202	0202	0202	0404	0404	0303	0404	0202	0000	0102	0103	0204	0000	0101	0103	0202	0303	0303	0204	0204	0202	0202	0202	0103	0101	0303	0202	0103	0202	0000	0404	0204	0103	0101	0204	0204	0101	0303	0204	0204	0202	0404	0202	0101	0202	0303	0303	0404	0101	0404	0203	0204	0303	0202	0202	0204	0204	0000	0303	0202	0404	0202	0204	0404	0101	0000	0204	0202	0101	0204	0204	0303	0103	0303	0102	0103	0202	0303	0103	0303	0103	0204	0202	0103	0104	0202	0404	0304	0000	0404	0303	0303	0103	0202	0101	0202	0202	0304	0303	0303	0202	0204	0303	0202	0101	0303	0202	0202	0202	0103	0204	0103	0000	0101	0404	0404	0103	0202	0203	0303	0404	0103	0303	0103	0202	0103	0204	0303	0103	0202	0000	0303	0303	0304	0103	0203	0404	0101	0303	0303	0404	0303	0204	0303	0304	0202	0101	0103	0103	0202	0202	0303	0404	0202	0404	0202	0303	0202	0303	0202	0404	0202	0103	0202	0202	0101	0103	0404	0202	0103	0303	0204	0202	0303	0303	0404	0303	0303	0101	0101	0101	0101	0404	0303	0101	0303	0101	0303	0404	0303	0404	0202	0202	0202	0303	0204	0202	0303	0101	0404	0202	0202	0103	0103	0303	0202	0202	0000	0303	0202	0303	0103	0202	0303	0101	0000	0101	0202	0303	0303	0204	0303	0303	0404	0101	0204	0103	0202	0103	0303	0101	0202	0202	0101	0202	0202	0303	0103	0303	0303	0000	0404	0303	0202	0303	0101	0101	0303	0404	0101	0103	0303	0303	0101	0103	0203	0202	0303	0303	0404	0303	0202	0204	0202	0101	0202	0303	0404	0103	0303	0101	0103	0202	0202	0103	0103	0202	0303	0202	0303	0103	0303	0101	0303	0303	0204	0202	0101	0404	0303	0404	0202	0101	0303	0404	0303	0404	0204	0104	0404	0303	0204	0202	0202	0303	0404	0101	0103	0202	0404	0303	0202	0203	0101	0202	0202	0404	0101	0101	0303	0202	0103	0103	0303	0404	0103	0202	0103	0101	0202	0404	0101	0404	0101	0101	0303	0202	0000	0000	0202	0303	0202	0101	0404	0202	0202	0404	0303	0202	0303	0204	0404	0101	0404	0000	0404	0303	0202	0303	0204	0101	0404	0303	0303	0103	0101	0202	0303	0404	0404	0101	0101	0404	0103	0103	0103	0103	0104	0203	0104	0303	0204	0204	0103	0204	0303	0202	0202	0202	0103	0204	0000	0303	0303	0101	0204	0404	0303	0204	0202	0404	0202	0101	0202	0202	0202	0202	0101	0000	0202	0404	0101	0303	0101	0202	0204	0101	0404	0303	0303	0303	0104	0103	0202	0202	0404	0202	0202	0303	0204	0000	0101	0202	0204	0204	0202	0101	0101	0202	0101	0202	0404	0303	0303	0303	0202	0103	0404	0304	0101	0303	0104	0103	0202	0404	0303	0303	0103	0103	0103	0101	0303	0303	0404	0303	0404	0000	0202	0101	0303	0303	0202	0000	0104	0404	0202	0103	0202	0303	0202	0303	0202	0303	0404	0103	0102	0404	0304	0404	0303	0303	0202	0303	0303	0404	0202	0404	0303	0303	0103	0303	0303	0101	0303	0202	0404	0202	0303	0101	0202	0303	0404	0303	0202	0404	0303	0101	0202	0202	0303	0202	0202	0204	0303	0303	0303	0101	0101	0202	0202	0101	0404	0203	0202	0000	0404	0202	0202	0303	0404	0204	0404	0404	0202	0204	0101	0103	0404	0204	0404	0204	0204	0303	0101	0102	0202	0303	0204
D12,	0101	0202	0303	0202	0000	0104	0204	0202	0101	0204	0404	0303	0202	0104	0204	0204	0203	0303	0204	0103	0202	0404	0304	0204	0404	0204	0303	0202	0101	0303	0202	0303	0404	0404	0101	0202	0104	0303	0204	0204	0204	0404	0202	0303	0000	0204	0101	0202	0000	0202	0103	0103	0202	0202	0303	0303	0104	0204	0204	0204	0303	0000	0202	0202	0103	0000	0404	0000	0101	0202	0202	0202	0303	0101	0303	0202	0204	0202	0101	0303	0101	0303	0303	0000	0303	0202	0404	0303	0101	0101	0101	0404	0000	0101	0103	0102	0102	0103	0103	0404	0303	0104	0303	0202	0202	0404	0404	0404	0202	0303	0202	0204	0000	0000	0303	0202	0103	0204	0101	0404	0103	0101	0204	0303	0101	0303	0303	0203	0204	0000	0000	0104	0303	0101	0404	0102	0404	0103	0404	0303	0202	0404	0303	0404	0303	0404	0303	0202	0101	0000	0303	0404	0404	0202	0000	0101	0202	0303	0103	0204	0103	0404	0000	0404	0303	0101	0204	0303	0202	0404	0303	0000	0202	0101	0202	0303	0101	0202	0303	0202	0202	0404	0202	0101	0303	0204	0204	0304	0404	0303	0202	0202	0303	0404	0303	0000	0404	0202	0102	0103	0202	0303	0303	0101	0204	0103	0202	0404	0203	0101	0404	0303	0303	0404	0202	0202	0303	0204	0303	0404	0000	0404	0103	0000	0404	0303	0202	0304	0103	0202	0202	0303	0101	0202	0303	0303	0104	0103	0303	0101	0404	0404	0202	0202	0202	0000	0303	0000	0204	0101	0202	0404	0404	0404	0303	0404	0202	0202	0103	0303	0404	0303	0101	0202	0404	0304	0202	0303	0202	0101	0103	0202	0404	0204	0204	0101	0101	0202	0404	0204	0103	0303	0404	0103	0101	0303	0202	0202	0204	0303	0404	0103	0101	0404	0202	0404	0101	0000	0104	0404	0103	0404	0101	0000	0303	0202	0202	0303	0303	0101	0101	0202	0101	0304	0000	0404	0202	0103	0000	0000	0202	0202	0303	0202	0104	0304	0203	0202	0404	0103	0101	0101	0303	0202	0000	0202	0303	0202	0202	0404	0404	0404	0404	0404	0404	0404	0202	0202	0303	0303	0303	0303	0303	0404	0202	0202	0303	0103	0101	0202	0303	0101	0404	0404	0101	0202	0303	0202	0303	0404	0101	0000	0304	0202	0202	0101	0303	0404	0101	0104	0103	0404	0204	0303	0304	0204	0202	0202	0102	0202	0101	0303	0101	0101	0101	0303	0101	0404	0303	0404	0303	0404	0204	0202	0303	0204	0103	0204	0204	0404	0103	0202	0204	0101	0202	0202	0404	0404	0103	0303	0303	0303	0404	0303	0202	0101	0101	0404	0303	0303	0101	0304	0101	0303	0404	0404	0303	0404	0103	0202	0303	0202	0000	0303	0404	0202	0202	0303	0101	0000	0303	0404	0101	0404	0202	0101	0202	0404	0202	0303	0303	0303	0202	0404	0102	0303	0103	0202	0000	0000	0303	0202	0000	0204	0202	0204	0103	0103	0103	0204	0101	0303	0103	0202	0303	0000	0303	0103	0204	0303	0404	0101	0404	0103	0202	0000	0103	0303	0404	0303	0202	0202	0202	0404	0000	0202	0303	0303	0202	0202	0202	0101	0000	0303	0202	0204	0101	0103	0204	0202	0202	0101	0202	0404	0404	0000	0101	0303	0101	0404	0202	0101	0303	0000	0101	0202	0000	0303	0103	0404	0204	0202	0202	0303	0202	0303	0000	0404	0103	0404	0303	0404	0303	0404	0101	0303	0202	0101	0101	0404	0103	0101	0101	0303	0101	0202	0103	0204	0103	0203	0404	0304	0101	0303	0303	0101	0101	0303	0203	0204	0204	0404	0103	0304	0404	0101	0101	0303	0202	0101	0303	0202	0103	0202	0202	0404	0203	0204	0103	0303	0103	0101	0202	0101	0404	0101	0102	0202	0404	0000	0404	0404	0101	0202	0202	0202	0404	0101	0303	0202	0204	0303	0204	0202	0202	0204	0204	0404	0204	0404	0202	0202	0303	0202	0101	0202	0303	0303	0202	0202	0303	0101	0103	0101	0303	0303	0204	0404	0101	0303	0404	0303	0103	0404	0404	0202	0101	0202	0404	0204	0204	0103	0103	0101	0103	0103	0303	0101	0203	0101	0404	0303	0303	0202	0303	0404	0303	0404	0303	0202	0202	0103	0202	0202	0103	0404	0404	0103	0101	0101	0202	0303	0103	0303	0404	0101	0101	0404	0202	0404	0303	0103	0103	0101	0404	0000	0000	0404	0103	0404	0101	0202	0202	0000	0303	0303	0303	0303	0101	0202	0204	0101	0303	0404	0303	0103	0101	0303	0202	0204	0303	0101	0404	0103	0303	0303	0303	0103	0404	0303	0303	0103	0202	0404	0202	0103	0103	0404	0202	0303	0303	0303	0303	0303	0303	0303	0202	0101	0204	0202	0303	0303	0303	0101	0303	0000	0404	0303	0404	0202	0303	0404	0303	0303	0202	0101	0102	0202	0404	0202	0404	0303	0101	0404	0404	0404	0204	0204	0204	0101	0404	0204	0101	0202	0404	0101	0101	0202	0303	0202	0404	0303	0303	0404	0404	0000	0101	0204	0202	0202	0303	0204	0000	0303	0404	0303	0202	0103	0202	0202	0202	0101	0303	0303	0101	0303	0204	0303	0204	0202	0303	0303	0204	0202	0000	0404	0204	0204	0000	0204	0204	0203	0101	0202	0303	0202	0000	0101	0204	0202	0202	0202	0303	0404	0101	0202	0000	0404	0303	0303	0101	0101	0303	0202	0202	0101	0303	0404	0404	0204	0101	0000	0202	0404	0101	0202	0303	0303	0304	0202	0103	0102	0303	0202	0303	0404	0103	0000	0303	0202	0204	0404	0202	0303	0103	0404	0103	0303	0303	0203	0303	0303	0101	0202	0404	0103	0404	0101	0202	0404	0303	0404	0101	0303	0303	0303	0303	0404	0404	0303	0404	0404	0303	0202	0204	0101	0202	0202	0202	0303	0101	0303	0204	0204	0303	0304	0202	0101	0101	0203	0103	0202	0303	0101	0103	0103	0303	0101	0303	0202	0303	0000	0202	0303	0303	0303	0303	0202	0202	0000	0303	0202	0202	0103	0103	0204	0000	0404	0303	0303	0103	0304	0404	0204	0204	0202	0104	0404	0204	0303	0202	0000	0103	0303	0101	0202	0404	0101	0303	0404	0303	0303	0303	0303	0101	0101	0404	0202	0404	0404	0404	0101	0101	0303	0101	0101	0202	0303	0101	0202	0101	0204	0202	0101	0104	0303	0202	0203	0303	0303	0103	0203	0204	0202	0303	0404	0202	0103	0404	0104	0202	0303	0303	0303	0202	0202	0202	0204	0204	0404	0101	0202	0202	0104	0404	0404	0101	0303	0202	0303	0202	0404	0303	0303	0103	0303	0102	0101	0101	0202	0404	0404	0304	0202	0101	0303	0103	0304	0404	0404	0103	0303	0203	0303	0204	0303	0404	0303	0101	0404	0304	0404	0101	0101	0102	0103	0101	0404	0303	0101	0404	0404	0101	0202	0101	0202	0000	0404	0204	0404	0303	0303	0404	0202	0304	0404	0202	0303	0103	0204	0204	0303	0303	0101	0204	0203	0303	0404	0303	0202	0404	0103	0101	0000	0202	0202	0102	0303	0101	0202	0203	0404	0000	0303	0000	0202	0101	0404	0202	0202	0101	0202	0202	0101	0202	0303	0101	0404	0202	0202	0101	0404	0103	0303	0303	0404	0303	0404	0202	0204	0303	0202	0202	0204	0202	0303	0202	0303	0202	0103	0303	0204	0404	0404	0404	0202	0203	0202	0202	0204	0202	0103	0103	0101	0000	0303	0203	0202	0103	0103	0101	0000	0202	0404	0303	0000	0103	0303	0202	0202	0101	0101	0204	0101	0103	0102	0202	0104	0202	0303	0204	0101	0404	0304	0303	0101	0103	0204	0303	0103	0104	0204	0303	0202	0202	0404	0303	0202	0303	0101	0204	0101	0204	0204	0404	0303	0303	0303	0000	0303	0202	0202	0202	0404	0202	0404	0202	0202	0404	0101	0101	0101	0303	0404	0404	0202	0103	0303	0303	0404	0202	0103	0204	0303	0304	0000	0303	0000	0404	0303	0303	0404	0404	0102	0404	0102	0101	0202	0000	0303	0303	0303	0303	0404	0000	0202	0202	0303	0202	0404	0204	0202	0103	0104	0101	0103	0204	0204	0202	0202	0303	0103	0304	0204	0303	0202	0101	0303	0000	0103	0202	0404	0304	0202	0303	0204	0202	0101	0202	0203	0204	0202	0202	0101	0404	0404	0303	0303	0202	0202	0404	0101	0303	0202	0202	0303	0203	0101	0103	0203	0202	0404	0303	0101	0101	0103	0202	0101	0202	0204	0101	0404	0202	0303	0202	0103	0404	0404	0204	0202	0101	0303	0103	0202	0202	0101	0404	0404	0101	0202	0303	0303	0202	0101	0404	0103	0202	0104	0303	0102	0404	0101	0303	0204	0303	0101	0101	0202	0304	0101	0303	0204	0404	0104	0204	0000	0202	0103	0303	0202	0404	0303	0202	0204	0303	0204	0202	0202	0101	0404	0404	0103	0303	0303	0202	0202	0101	0303	0404	0303	0404	0204	0202	0303	0404	0202	0404	0101	0103	0202	0202	0101	0303	0103	0103	0202	0404	0202	0101	0202	0304	0204	0101	0101	0202	0303	0204	0303	0103	0303	0000	0101	0303	0303	0304	0202	0204	0101	0202	0303	0303	0101	0303	0202	0404	0202	0000	0404	0204	0204	0303	0303	0404	0101	0101	0204	0202	0204	0303	0103	0404	0202	0404	0404	0204	0303	0204	0404	0404	0303	0102	0204	0101	0404	0303	0000	0404	0104	0202	0000	0000	0000	0404	0202	0303	0404	0303	0303	0103	0204	0202	0202	0303	0101	0103	0404	0204	0303	0303	0202	0202	0103	0404	0202	0203	0303	0103	0101	0203	0204	0303	0103	0303	0202	0303	0204	0404	0204	0101	0000	0404	0202	0404	0204	0101	0101	0202	0404	0104	0101	0202	0103	0202	0303	0202	0303	0303	0303	0303	0101	0000	0404	0101	0101	0202	0202	0202	0303	0101	0404	0202	0204	0404	0202	0204	0104	0204	0101	0103	0202	0202	0103	0303	0404	0101	0303	0103	0103	0202	0303	0303	0303	0204	0103	0101	0000	0404	0204	0000	0103	0000	0303	0304	0303	0101	0103	0104	0202	0303	0104	0303	0303	0202	0202	0204	0202	0303	0101	0101	0303	0303	0202	0101	0101	0202	0404	0101	0404	0000	0404	0103	0103	0404	0102	0204	0000	0203	0202	0304	0303	0000	0303	0204	0102	0103	0102	0202	0404	0202	0000	0000	0303	0103	0103	0303	0202	0404	0202	0404	0303	0303	0101	0000	0202	0103	0404	0101	0303	0404	0101	0303	0303	0101	0303	0303	0404	0202	0303	0101	0202	0303	0303	0303	0303	0303	0303	0102	0103	0404	0202	0202	0304	0202	0103	0101	0202	0303	0404	0101	0202	0101	0303	0202	0303	0101	0101	0101	0303	0204	0404	0303	0202	0101	0303	0404	0204	0303	0303	0202	0303	0101	0101	0101	0202	0303	0102	0404	0000	0202	0303	0202	0404	0303	0303	0101	0202	0101	0103	0000	0303	0103	0202	0303	0204	0204	0404	0304	0204	0101	0303	0404	0303	0303	0202	0101	0101	0101	0202	0101	0303	0204	0101	0101	0101	0103	0202	0303	0303	0101	0000	0303	0303	0101	0404	0204	0203	0101	0303	0103	0404	0000	0404	0103	0101	0101	0404	0202	0204	0103	0103	0103	0101	0303	0404	0404	0202	0204	0404	0103	0103	0103	0101	0101	0303	0303	0000	0202	0303	0404	0303	0303	0202	0303	0202	0202	0101	0303	0303	0202	0202	0303	0103	0103	0303	0000	0000	0303	0101	0101	0101	0404	0101	0204	0000	0303	0303	0202	0202	0101	0303	0303	0303	0101	0101	0101	0204	0404	0204	0404	0303	0103	0101	0303	0204	0202	0202	0101	0202	0303	0404	0202	0202	0202	0202	0101	0101	0202	0303	0103	0303	0202	0204	0202	0202	0202	0404	0202	0404	0103	0202	0303	0202	0202	0304	0202	0101	0103	0000	0404	0103	0204	0303	0101	0202	0303	0204	0202	0303	0404	0103	0303	0404	0103	0303	0303	0303	0303	0202	0202	0404	0202	0303	0202	0204	0203	0103	0104	0202	0000	0303	0202	0303	0101	0303	0101	0103	0103	0202	0104	0103	0303	0101	0101	0202	0303	0101	0103	0202	0303	0202	0404	0303	0202	0202	0202	0103	0103	0303	0303	0404	0103	0303	0103	0103	0202	0202	0204	0101	0104	0101	0000	0101	0404	0101	0101	0204	0101	0204	0103	0101	0204	0101	0103	0303	0103	0000	0101	0101	0303	0000	0202	0202	0303	0404	0202	0104	0202	0303	0202	0101	0202	0303	0101	0204	0303	0304	0103	0202	0101	0404	0303	0104	0404	0202	0204	0103	0202	0303	0101	0303	0404	0303	0101	0101	0204	0303	0303	0204	0204	0103	0404	0103	0202	0203	0204	0103	0303	0303	0204	0202	0101	0000	0202	0103	0104	0104	0101	0303	0404	0404	0204	0203	0404	0202	0104	0303	0103	0101	0103	0204	0303	0101	0101	0303	0202	0404	0101	0303	0404	0303	0303	0101	0101	0202	0202	0101	0102	0404	0103	0204	0204	0202	0202	0404	0204	0303	0404	0202	0202	0000	0404	0101	0404	0000	0202	0404	0000	0202	0303	0101	0101	0303	0303	0202	0202	0202	0103	0303	0202	0101	0303	0202	0202	0404	0101	0103	0101	0303	0303	0202	0202	0303	0404	0103	0202	0204	0101	0103	0204	0202	0204	0101	0202	0404	0303	0204	0303	0202	0101	0103	0303	0404	0303	0404	0202	0303	0303	0101	0303	0303	0204	0204	0404	0103	0204	0101	0202	0000	0202	0202	0303	0404	0404	0202	0202	0101	0101	0303	0404	0404	0202	0101	0202	0202	0404	0404	0303	0404	0204	0204	0202	0103	0204	0202	0101	0103	0303	0303	0303	0000	0202	0202	0000	0000	0101	0101	0000	0202	0103	0203	0202	0404	0404	0303	0101	0204	0204	0101	0303	0202	0204	0202	0204	0202	0103	0202	0304	0303	0404	0103	0404	0203	0202	0303	0204	0202	0204	0204	0303	0303	0202	0404	0000	0204	0104	0000	0000	0204	0202	0101	0202	0202	0103	0303	0101	0102	0103	0204	0303	0103	0303	0103	0202	0202	0101	0404	0202	0404	0304	0000	0404	0303	0303	0303	0202	0101	0204	0202	0303	0303	0303	0204	0202	0303	0204	0101	0303	0204	0202	0202	0101	0202	0103	0000	0101	0104	0404	0103	0202	0202	0303	0404	0103	0303	0303	0202	0303	0202	0303	0101	0202	0404	0303	0303	0404	0103	0303	0202	0101	0103	0303	0202	0303	0204	0303	0303	0204	0303	0000	0101	0202	0204	0303	0101	0202	0404	0202	0303	0202	0303	0202	0404	0202	0303	0204	0202	0101	0101	0404	0202	0101	0303	0404	0204	0303	0303	0404	0303	0303	0101	0101	0303	0104	0202	0303	0103	0103	0101	0304	0404	0303	0404	0202	0202	0204	0304	0202	0202	0303	0303	0204	0204	0202	0103	0303	0303	0202	0204	0102	0103	0202	0303	0303	0202	0303	0101	0101	0101	0202	0303	0303	0202	0303	0303	0204	0101	0204	0103	0202	0103	0103	0000	0202	0202	0101	0202	0204	0303	0000	0303	0303	0000	0404	0303	0202	0103	0000	0000	0303	0404	0000	0103	0303	0304	0101	0103	0202	0204	0103	0303	0404	0303	0202	0202	0202	0303	0202	0303	0404	0303	0103	0101	0000	0202	0404	0101	0103	0204	0303	0202	0303	0103	0303	0101	0303	0303	0202	0000	0101	0104	0303	0204	0202	0101	0303	0404	0303	0404	0204	0104	0404	0303	0204	0204	0202	0303	0404	0303	0303	0000	0404	0303	0202	0202	0103	0204	0202	0404	0101	0101	0303	0202	0103	0303	0103	0404	0103	0404	0303	0303	0202	0204	0101	0104	0101	0101	0303	0202	0303	0101	0202	0202	0203	0101	0202	0202	0202	0204	0303	0204	0103	0202	0104	0101	0404	0202	0204	0303	0202	0303	0202	0101	0000	0000	0303	0103	0104	0303	0303	0404	0404	0101	0102	0404	0303	0303	0103	0101	0101	0303	0104	0103	0204	0204	0103	0404	0303	0303	0202	0202	0103	0202	0000	0303	0103	0103	0202	0404	0101	0202	0202	0101	0101	0101	0202	0202	0204	0204	0101	0000	0202	0202	0103	0303	0000	0202	0204	0101	0404	0303	0103	0303	0101	0303	0204	0202	0204	0204	0202	0303	0404	0204	0101	0202	0202	0202	0202	0103	0101	0202	0101	0202	0202	0303	0103	0103	0202	0303	0404	0404	0101	0303	0101	0103	0202	0404	0303	0303	0303	0103	0303	0104	0303	0303	0404	0304	0404	0000	0202	0103	0303	0103	0202	0103	0404	0404	0202	0303	0202	0303	0202	0303	0202	0101	0000	0303	0102	0404	0304	0404	0303	0304	0202	0303	0303	0104	0202	0404	0303	0303	0101	0101	0303	0101	0303	0202	0404	0202	0303	0101	0202	0303	0404	0000	0204	0404	0303	0101	0202	0202	0000	0204	0202	0204	0303	0103	0303	0103	0102	0202	0202	0103	0204	0202	0202	0202	0000	0404	0204	0303	0000	0000	0404	0404	0404	0204	0000	0101	0404	0204	0204	0202	0202	0103	0101	0202	0202	0303	0202
D15,	0101	0204	0303	0202	0404	0404	0404	0202	0101	0000	0404	0303	0202	0104	0202	0202	0203	0103	0202	0303	0204	0202	0303	0000	0404	0202	0101	0202	0101	0101	0202	0303	0404	0404	0101	0000	0104	0303	0404	0202	0202	0204	0202	0303	0000	0202	0101	0102	0202	0202	0303	0103	0202	0202	0303	0303	0104	0204	0202	0404	0303	0303	0204	0204	0303	0303	0104	0404	0101	0202	0202	0202	0303	0101	0303	0000	0000	0000	0101	0203	0101	0303	0000	0000	0303	0203	0404	0303	0303	0101	0303	0404	0404	0000	0303	0101	0202	0303	0103	0404	0303	0104	0303	0202	0202	0404	0304	0204	0202	0303	0202	0202	0104	0000	0103	0202	0101	0204	0101	0000	0303	0303	0202	0303	0104	0103	0103	0000	0202	0303	0000	0101	0303	0101	0202	0101	0404	0000	0303	0103	0202	0202	0303	0000	0303	0404	0103	0000	0404	0000	0101	0101	0404	0101	0102	0102	0202	0000	0000	0204	0303	0404	0202	0204	0303	0101	0204	0103	0202	0404	0101	0000	0204	0404	0204	0303	0101	0204	0303	0000	0202	0104	0204	0303	0303	0202	0204	0304	0404	0303	0202	0202	0303	0404	0000	0000	0204	0202	0101	0101	0202	0303	0303	0101	0202	0103	0202	0404	0303	0101	0204	0103	0303	0104	0202	0000	0000	0202	0103	0404	0101	0204	0303	0000	0204	0303	0202	0303	0303	0404	0202	0303	0000	0202	0000	0303	0104	0303	0303	0103	0204	0404	0204	0204	0102	0404	0303	0000	0000	0101	0202	0304	0404	0404	0303	0101	0202	0202	0303	0303	0000	0303	0303	0102	0404	0303	0102	0101	0202	0101	0101	0204	0404	0202	0202	0101	0103	0102	0404	0202	0101	0303	0404	0101	0101	0101	0204	0202	0404	0101	0404	0303	0102	0404	0202	0101	0000	0404	0101	0404	0000	0000	0102	0204	0303	0202	0204	0303	0000	0101	0101	0202	0000	0304	0000	0404	0202	0103	0303	0303	0202	0204	0303	0202	0404	0303	0202	0000	0204	0000	0000	0101	0303	0404	0404	0202	0000	0000	0204	0204	0204	0404	0404	0202	0404	0404	0202	0404	0303	0000	0303	0303	0303	0304	0202	0202	0303	0101	0000	0202	0303	0101	0404	0404	0101	0202	0303	0202	0303	0404	0101	0202	0303	0203	0202	0103	0303	0204	0103	0404	0103	0204	0204	0000	0000	0202	0202	0202	0102	0404	0103	0101	0000	0101	0303	0303	0101	0404	0303	0304	0303	0404	0204	0303	0303	0202	0303	0202	0202	0204	0101	0202	0204	0101	0202	0202	0404	0000	0303	0101	0303	0101	0202	0103	0202	0101	0104	0404	0303	0303	0101	0303	0000	0303	0404	0404	0303	0304	0103	0202	0303	0202	0102	0303	0404	0000	0202	0303	0103	0202	0303	0404	0103	0404	0202	0101	0202	0404	0202	0303	0203	0303	0202	0104	0202	0203	0303	0202	0101	0000	0303	0000	0102	0204	0202	0202	0103	0103	0103	0204	0101	0303	0101	0202	0303	0000	0303	0303	0204	0303	0404	0101	0204	0103	0202	0303	0303	0303	0404	0303	0202	0202	0202	0404	0000	0202	0303	0303	0102	0204	0202	0101	0101	0303	0202	0204	0303	0101	0202	0202	0102	0101	0202	0104	0404	0000	0101	0000	0101	0404	0202	0102	0303	0202	0000	0204	0202	0103	0101	0000	0204	0202	0202	0303	0202	0303	0000	0404	0103	0104	0303	0404	0303	0204	0104	0101	0204	0101	0103	0404	0101	0101	0101	0000	0000	0202	0101	0202	0101	0303	0404	0304	0101	0303	0303	0101	0101	0103	0202	0202	0204	0404	0303	0404	0202	0303	0000	0303	0202	0101	0303	0202	0303	0202	0204	0204	0203	0204	0103	0303	0303	0101	0202	0303	0404	0101	0101	0404	0202	0000	0404	0202	0101	0404	0204	0303	0101	0103	0000	0202	0204	0303	0204	0102	0202	0404	0404	0404	0202	0000	0202	0000	0000	0203	0000	0202	0303	0000	0204	0202	0103	0101	0303	0101	0303	0303	0204	0202	0101	0303	0404	0000	0303	0204	0404	0202	0102	0202	0204	0404	0000	0000	0103	0101	0000	0000	0303	0404	0303	0404	0404	0101	0000	0202	0303	0204	0303	0404	0303	0202	0202	0303	0000	0203	0103	0000	0202	0103	0000	0101	0202	0303	0103	0103	0202	0000	0103	0404	0202	0404	0303	0103	0303	0101	0204	0000	0000	0404	0303	0404	0101	0202	0202	0303	0303	0303	0303	0303	0101	0202	0404	0101	0303	0404	0303	0101	0404	0303	0202	0202	0000	0103	0404	0303	0303	0303	0303	0103	0404	0101	0303	0101	0000	0202	0202	0000	0103	0204	0204	0103	0303	0103	0101	0000	0303	0303	0202	0101	0204	0202	0103	0303	0303	0101	0303	0202	0404	0303	0000	0202	0303	0404	0303	0303	0202	0101	0202	0102	0404	0202	0404	0303	0101	0404	0104	0404	0202	0000	0000	0101	0404	0202	0103	0000	0404	0000	0101	0202	0303	0202	0404	0303	0303	0404	0404	0404	0303	0404	0202	0202	0303	0204	0000	0000	0404	0303	0202	0101	0202	0000	0000	0101	0303	0303	0101	0103	0204	0303	0202	0202	0103	0303	0404	0202	0204	0404	0202	0202	0000	0202	0204	0202	0101	0202	0303	0202	0101	0101	0202	0202	0204	0202	0303	0204	0103	0202	0000	0404	0303	0303	0103	0101	0303	0000	0202	0103	0000	0000	0404	0000	0101	0000	0202	0202	0103	0202	0303	0103	0000	0202	0101	0202	0303	0203	0103	0404	0303	0303	0103	0202	0000	0404	0202	0303	0000	0000	0000	0000	0303	0202	0303	0101	0303	0202	0404	0101	0404	0202	0202	0000	0303	0404	0101	0303	0303	0303	0303	0404	0404	0303	0404	0404	0103	0202	0202	0303	0202	0000	0202	0000	0101	0303	0202	0404	0303	0303	0202	0101	0101	0000	0303	0303	0000	0101	0303	0103	0303	0101	0103	0202	0303	0000	0204	0303	0303	0303	0303	0202	0202	0202	0303	0202	0202	0103	0303	0204	0000	0404	0303	0303	0303	0000	0404	0404	0204	0000	0404	0404	0202	0303	0204	0202	0000	0303	0101	0204	0303	0103	0103	0202	0303	0303	0303	0303	0101	0303	0303	0202	0202	0202	0404	0101	0303	0203	0101	0103	0202	0303	0101	0202	0101	0404	0202	0103	0101	0303	0202	0202	0103	0000	0101	0303	0404	0204	0000	0404	0202	0101	0204	0101	0202	0303	0303	0303	0202	0000	0204	0204	0202	0404	0101	0202	0102	0101	0000	0000	0101	0303	0202	0000	0202	0101	0303	0000	0101	0103	0202	0303	0303	0000	0202	0404	0304	0202	0303	0303	0000	0304	0404	0404	0303	0303	0203	0103	0202	0303	0202	0103	0103	0404	0304	0404	0101	0101	0000	0303	0101	0404	0203	0103	0204	0202	0101	0202	0101	0202	0303	0404	0404	0404	0000	0000	0101	0404	0303	0000	0101	0303	0303	0404	0202	0103	0000	0103	0202	0303	0303	0204	0303	0204	0404	0103	0101	0202	0202	0202	0000	0303	0101	0102	0202	0404	0000	0000	0000	0000	0202	0000	0202	0202	0101	0202	0202	0202	0202	0202	0101	0101	0202	0202	0101	0404	0103	0303	0303	0404	0303	0404	0102	0000	0303	0204	0202	0202	0202	0303	0202	0303	0202	0103	0103	0000	0404	0404	0000	0202	0202	0204	0000	0204	0202	0103	0103	0303	0000	0103	0203	0202	0101	0103	0101	0404	0202	0000	0303	0404	0101	0303	0202	0202	0101	0101	0204	0101	0000	0101	0204	0000	0000	0103	0202	0103	0404	0303	0103	0101	0103	0204	0303	0101	0104	0202	0000	0202	0000	0404	0103	0204	0103	0101	0202	0103	0404	0202	0000	0303	0303	0303	0000	0304	0202	0204	0202	0204	0202	0404	0202	0204	0404	0101	0103	0101	0103	0404	0101	0202	0103	0103	0303	0204	0202	0303	0404	0303	0404	0104	0103	0000	0404	0303	0202	0404	0204	0102	0404	0101	0303	0202	0303	0303	0303	0404	0303	0404	0202	0203	0202	0303	0202	0204	0202	0202	0000	0000	0101	0101	0204	0202	0204	0202	0303	0103	0303	0204	0303	0202	0103	0303	0202	0103	0203	0202	0304	0202	0303	0000	0000	0101	0202	0202	0000	0102	0202	0303	0404	0404	0303	0303	0202	0202	0104	0202	0303	0202	0102	0303	0203	0101	0303	0202	0202	0404	0103	0101	0303	0303	0202	0101	0202	0204	0101	0404	0102	0101	0000	0303	0000	0000	0404	0202	0101	0203	0103	0303	0101	0101	0404	0000	0101	0202	0103	0303	0204	0101	0404	0101	0202	0101	0101	0000	0404	0103	0000	0204	0303	0101	0101	0000	0404	0101	0303	0404	0404	0404	0202	0404	0404	0000	0103	0202	0404	0103	0202	0202	0103	0204	0202	0204	0000	0204	0204	0303	0202	0303	0202	0202	0101	0303	0000	0000	0404	0202	0102	0000	0104	0204	0404	0101	0101	0202	0202	0303	0303	0103	0103	0202	0204	0202	0102	0102	0304	0202	0101	0101	0202	0103	0202	0000	0103	0303	0404	0102	0303	0103	0303	0000	0404	0000	0202	0303	0103	0103	0303	0202	0204	0000	0000	0404	0202	0202	0303	0303	0202	0101	0101	0404	0202	0404	0303	0101	0404	0000	0404	0000	0202	0303	0204	0204	0404	0303	0102	0404	0103	0404	0103	0202	0000	0101	0202	0000	0000	0000	0104	0202	0303	0404	0303	0103	0103	0204	0202	0202	0303	0101	0303	0202	0202	0303	0303	0101	0202	0303	0404	0204	0303	0000	0303	0101	0202	0202	0303	0303	0303	0000	0103	0404	0404	0404	0103	0303	0202	0202	0404	0202	0000	0000	0202	0404	0104	0101	0102	0103	0204	0303	0202	0303	0303	0303	0303	0103	0000	0404	0000	0101	0204	0102	0102	0303	0000	0404	0404	0202	0404	0202	0404	0404	0204	0104	0303	0102	0202	0303	0303	0404	0101	0303	0303	0101	0000	0303	0303	0303	0202	0103	0101	0303	0000	0204	0000	0101	0303	0303	0404	0303	0101	0303	0000	0202	0303	0104	0303	0303	0404	0204	0000	0102	0101	0303	0303	0303	0303	0202	0101	0000	0000	0404	0102	0404	0000	0404	0103	0303	0000	0102	0202	0303	0303	0202	0404	0303	0204	0303	0000	0102	0103	0000	0000	0104	0204	0000	0000	0303	0103	0103	0404	0202	0204	0202	0404	0303	0303	0101	0202	0202	0303	0404	0101	0000	0204	0101	0103	0303	0101	0303	0303	0404	0202	0303	0103	0000	0303	0000	0000	0303	0103	0000	0101	0103	0303	0000	0000	0304	0202	0103	0101	0202	0303	0404	0404	0000	0000	0303	0202	0303	0101	0101	0101	0303	0204	0404	0000	0202	0101	0303	0101	0202	0303	0303	0202	0101	0000	0103	0303	0000	0303	0202	0304	0000	0202	0202	0204	0404	0303	0303	0101	0202	0103	0000	0303	0303	0101	0202	0303	0204	0202	0000	0303	0202	0000	0103	0104	0303	0303	0204	0103	0101	0101	0202	0101	0000	0000	0101	0303	0104	0101	0202	0303	0103	0101	0101	0000	0303	0101	0404	0202	0203	0104	0303	0103	0404	0103	0404	0303	0101	0101	0404	0404	0202	0303	0303	0303	0101	0000	0404	0204	0202	0202	0204	0000	0103	0303	0103	0303	0103	0303	0000	0000	0103	0204	0303	0000	0204	0303	0202	0202	0102	0303	0303	0202	0202	0303	0303	0303	0103	0202	0202	0000	0101	0101	0103	0202	0101	0000	0303	0303	0303	0202	0202	0101	0103	0103	0303	0101	0101	0101	0202	0000	0000	0204	0303	0103	0101	0303	0202	0203	0404	0101	0202	0103	0204	0204	0204	0204	0404	0000	0104	0204	0303	0101	0303	0404	0404	0202	0202	0202	0404	0202	0404	0103	0202	0303	0202	0000	0404	0202	0101	0303	0404	0202	0101	0204	0303	0000	0102	0303	0404	0202	0303	0000	0303	0103	0000	0303	0101	0303	0303	0303	0202	0202	0404	0202	0303	0202	0202	0202	0303	0101	0202	0000	0303	0202	0000	0101	0303	0101	0303	0303	0204	0104	0103	0303	0101	0101	0202	0303	0303	0101	0000	0303	0202	0101	0101	0000	0204	0202	0101	0101	0303	0303	0404	0303	0303	0101	0303	0204	0202	0202	0101	0104	0104	0202	0101	0404	0101	0000	0204	0101	0404	0101	0101	0202	0101	0303	0303	0303	0303	0101	0101	0303	0103	0404	0204	0303	0202	0202	0104	0303	0303	0202	0104	0202	0303	0101	0404	0303	0303	0101	0000	0101	0202	0303	0104	0404	0202	0204	0303	0203	0000	0101	0303	0404	0000	0101	0101	0204	0103	0303	0000	0404	0000	0204	0101	0202	0202	0202	0103	0303	0101	0202	0202	0101	0202	0102	0303	0104	0101	0101	0303	0204	0404	0202	0000	0202	0202	0404	0303	0303	0101	0103	0404	0000	0101	0101	0101	0202	0000	0000	0303	0404	0303	0303	0303	0303	0202	0202	0101	0102	0204	0101	0204	0202	0204	0102	0304	0204	0303	0204	0202	0000	0000	0404	0000	0404	0000	0202	0404	0101	0202	0000	0202	0101	0303	0303	0202	0202	0202	0103	0000	0202	0101	0303	0404	0202	0202	0303	0101	0103	0303	0303	0202	0202	0303	0204	0000	0203	0202	0101	0000	0202	0000	0202	0101	0204	0404	0304	0202	0303	0404	0101	0000	0103	0204	0303	0404	0202	0303	0303	0000	0303	0303	0204	0204	0404	0103	0404	0101	0202	0000	0000	0404	0303	0404	0404	0202	0202	0101	0101	0303	0104	0404	0000	0202	0202	0202	0404	0000	0103	0404	0202	0404	0202	0101	0204	0202	0101	0101	0000	0000	0303	0202	0202	0404	0202	0202	0101	0101	0303	0000	0101	0000	0000	0404	0404	0303	0101	0202	0404	0000	0000	0204	0000	0101	0204	0202	0303	0204	0303	0303	0204	0303	0104	0303	0404	0303	0204	0202	0202	0202	0303	0303	0204	0104	0202	0000	0404	0000	0303	0202	0202	0101	0202	0202	0303	0103	0303	0101	0303	0204	0203	0103	0303	0103	0000	0202	0101	0101	0202	0404	0304	0202	0104	0103	0303	0303	0202	0101	0202	0202	0303	0303	0303	0202	0202	0303	0000	0000	0000	0204	0202	0202	0101	0202	0103	0000	0101	0404	0404	0000	0000	0000	0303	0404	0103	0303	0103	0202	0303	0202	0202	0101	0202	0000	0303	0000	0404	0103	0303	0204	0101	0303	0303	0404	0303	0204	0103	0303	0202	0101	0303	0303	0202	0202	0303	0404	0202	0404	0202	0101	0102	0303	0204	0303	0204	0303	0202	0202	0101	0101	0104	0202	0303	0000	0404	0202	0000	0404	0404	0103	0303	0101	0101	0103	0104	0202	0303	0303	0303	0101	0304	0000	0303	0404	0101	0204	0202	0303	0202	0202	0303	0103	0204	0204	0202	0103	0303	0103	0202	0202	0101	0303	0000	0303	0103	0202	0303	0101	0101	0101	0202	0303	0303	0204	0303	0303	0000	0101	0202	0303	0202	0303	0101	0103	0202	0202	0101	0202	0204	0303	0103	0304	0000	0000	0404	0303	0202	0303	0102	0101	0303	0404	0000	0303	0303	0304	0000	0101	0202	0202	0303	0303	0404	0303	0000	0202	0202	0303	0204	0303	0404	0303	0303	0103	0101	0202	0404	0103	0101	0204	0303	0202	0303	0103	0303	0000	0303	0303	0204	0204	0000	0404	0303	0404	0202	0101	0000	0404	0101	0404	0000	0101	0404	0103	0404	0000	0204	0303	0104	0103	0000	0202	0204	0303	0202	0303	0000	0202	0202	0204	0101	0101	0303	0202	0103	0103	0303	0404	0103	0202	0103	0000	0202	0404	0103	0104	0101	0103	0103	0202	0303	0101	0000	0000	0202	0101	0204	0202	0202	0404	0303	0204	0303	0404	0101	0101	0404	0000	0000	0000	0202	0103	0202	0101	0000	0000	0303	0103	0101	0000	0103	0000	0104	0103	0102	0204	0101	0103	0101	0303	0101	0303	0000	0303	0202	0204	0103	0202	0000	0000	0202	0202	0101	0404	0000	0303	0103	0103	0204	0404	0103	0000	0202	0000	0101	0101	0202	0000	0204	0204	0101	0101	0202	0204	0000	0303	0000	0202	0404	0101	0404	0303	0303	0303	0101	0303	0204	0102	0202	0204	0202	0303	0404	0202	0101	0000	0202	0204	0202	0103	0101	0202	0103	0202	0204	0303	0303	0303	0303	0303	0404	0404	0101	0303	0101	0103	0202	0404	0303	0303	0101	0101	0303	0101	0303	0303	0000	0304	0404	0404	0202	0101	0303	0103	0404	0303	0404	0404	0202	0303	0202	0303	0204	0303	0202	0000	0202	0103	0101	0404	0303	0404	0303	0304	0000	0303	0303	0104	0202	0000	0303	0303	0000	0103	0303	0101	0000	0202	0404	0202	0303	0101	0202	0103	0404	0303	0202	0204	0304	0303	0102	0000	0304	0204	0000	0404	0103	0303	0303	0303	0101	0202	0202	0101	0404	0202	0202	0000	0000	0204	0202	0303	0000	0000	0204	0204	0000	0204	0000	0101	0404	0204	0204	0204	0000	0000	0101	0101	0202	0303	0202
D18,	0101	0202	0303	0202	0404	0404	0404	0202	0101	0204	0404	0303	0202	0404	0202	0202	0203	0103	0202	0103	0204	0204	0303	0202	0404	0202	0303	0202	0101	0103	0202	0303	0202	0404	0404	0202	0404	0303	0202	0404	0202	0404	0202	0303	0101	0202	0101	0202	0202	0202	0103	0101	0202	0202	0303	0103	0104	0204	0204	0404	0103	0103	0202	0204	0303	0000	0104	0404	0104	0204	0202	0000	0303	0101	0303	0202	0204	0202	0101	0202	0101	0303	0303	0202	0101	0202	0404	0303	0101	0101	0303	0404	0204	0101	0103	0101	0202	0303	0103	0204	0303	0101	0303	0202	0204	0404	0404	0204	0202	0303	0202	0404	0104	0102	0303	0202	0303	0202	0101	0404	0303	0101	0204	0303	0101	0103	0303	0202	0202	0202	0303	0104	0303	0101	0204	0101	0404	0103	0304	0103	0202	0202	0303	0404	0303	0404	0103	0204	0101	0101	0303	0404	0404	0202	0202	0102	0000	0303	0103	0204	0103	0404	0101	0204	0303	0101	0204	0101	0204	0404	0101	0000	0404	0404	0404	0303	0101	0202	0103	0202	0202	0404	0202	0103	0303	0204	0204	0404	0204	0103	0204	0202	0303	0404	0103	0202	0204	0202	0101	0103	0204	0303	0103	0101	0404	0303	0204	0404	0203	0101	0404	0101	0303	0404	0204	0202	0303	0404	0303	0404	0101	0404	0303	0303	0404	0303	0202	0303	0103	0204	0000	0103	0101	0202	0103	0304	0104	0101	0303	0101	0404	0404	0204	0202	0202	0404	0203	0303	0202	0101	0202	0304	0404	0404	0303	0101	0202	0204	0303	0303	0404	0303	0101	0202	0204	0404	0102	0303	0202	0101	0101	0204	0404	0204	0202	0103	0103	0000	0404	0202	0101	0303	0404	0101	0101	0303	0202	0202	0404	0103	0404	0303	0101	0404	0202	0104	0101	0404	0101	0204	0303	0000	0101	0404	0303	0202	0404	0303	0303	0000	0101	0202	0103	0304	0203	0404	0202	0103	0304	0303	0202	0202	0303	0202	0404	0404	0202	0202	0404	0101	0101	0101	0203	0404	0404	0204	0101	0404	0404	0202	0204	0404	0404	0204	0404	0404	0202	0204	0103	0303	0303	0303	0303	0304	0202	0102	0303	0101	0101	0202	0000	0101	0204	0404	0104	0204	0303	0202	0303	0404	0101	0202	0304	0202	0204	0101	0303	0204	0103	0404	0303	0204	0202	0000	0304	0202	0202	0204	0101	0202	0101	0103	0103	0101	0103	0303	0101	0404	0303	0303	0303	0404	0202	0303	0303	0202	0303	0202	0202	0204	0101	0202	0202	0101	0202	0102	0104	0404	0303	0303	0103	0103	0204	0103	0202	0101	0101	0304	0303	0303	0000	0303	0102	0303	0404	0404	0103	0404	0103	0202	0303	0204	0202	0303	0304	0202	0204	0303	0303	0000	0303	0404	0101	0404	0204	0103	0204	0101	0204	0303	0202	0101	0202	0104	0202	0303	0303	0202	0103	0103	0303	0203	0202	0202	0202	0204	0303	0303	0103	0204	0101	0303	0103	0202	0303	0101	0103	0103	0204	0103	0404	0101	0204	0103	0202	0303	0303	0303	0202	0303	0202	0202	0202	0404	0303	0202	0303	0000	0202	0202	0202	0101	0000	0303	0202	0204	0303	0101	0202	0202	0202	0101	0204	0404	0404	0404	0101	0103	0101	0304	0202	0202	0303	0202	0101	0202	0204	0103	0103	0204	0202	0202	0204	0103	0202	0103	0204	0404	0103	0404	0103	0404	0303	0404	0104	0303	0202	0101	0101	0404	0103	0101	0103	0303	0101	0202	0303	0204	0103	0203	0404	0304	0101	0303	0303	0101	0101	0103	0202	0202	0404	0404	0303	0304	0204	0303	0101	0103	0204	0101	0303	0202	0303	0202	0202	0204	0203	0204	0103	0303	0303	0101	0202	0303	0204	0101	0102	0204	0204	0303	0204	0404	0101	0204	0202	0202	0104	0101	0303	0202	0404	0000	0204	0102	0202	0000	0404	0404	0202	0404	0202	0202	0303	0202	0103	0202	0203	0303	0202	0202	0303	0103	0303	0101	0303	0103	0204	0204	0103	0303	0404	0103	0303	0202	0404	0202	0202	0202	0000	0202	0202	0101	0303	0101	0303	0103	0303	0101	0303	0101	0404	0303	0303	0202	0303	0404	0303	0404	0303	0202	0202	0303	0202	0202	0303	0404	0204	0101	0101	0101	0202	0303	0103	0303	0204	0101	0101	0404	0202	0404	0103	0103	0101	0101	0404	0303	0303	0404	0303	0204	0103	0204	0203	0303	0303	0103	0303	0203	0101	0202	0204	0101	0303	0404	0303	0101	0404	0303	0202	0404	0101	0101	0404	0303	0303	0303	0103	0101	0404	0101	0303	0101	0204	0204	0000	0103	0101	0404	0204	0103	0303	0303	0101	0303	0303	0303	0202	0101	0404	0202	0303	0103	0103	0101	0000	0202	0104	0103	0304	0202	0103	0204	0303	0101	0204	0101	0202	0202	0304	0202	0304	0303	0101	0404	0404	0404	0204	0204	0404	0104	0404	0202	0101	0202	0204	0102	0101	0204	0303	0204	0204	0103	0303	0404	0404	0404	0303	0204	0202	0202	0303	0204	0103	0303	0404	0303	0202	0303	0202	0202	0202	0101	0303	0303	0101	0103	0204	0303	0202	0202	0103	0303	0404	0202	0404	0404	0202	0202	0103	0204	0404	0202	0101	0202	0303	0202	0000	0101	0204	0202	0202	0202	0303	0202	0103	0204	0202	0404	0303	0103	0303	0101	0303	0204	0204	0101	0203	0202	0404	0202	0303	0202	0202	0404	0101	0202	0303	0303	0404	0202	0101	0000	0303	0203	0303	0404	0103	0303	0303	0204	0204	0404	0202	0303	0103	0304	0103	0304	0303	0202	0303	0101	0303	0202	0404	0000	0404	0102	0204	0404	0303	0404	0103	0303	0303	0303	0303	0404	0404	0303	0404	0404	0303	0202	0202	0103	0202	0202	0202	0303	0101	0303	0202	0404	0303	0304	0102	0101	0101	0000	0103	0303	0103	0103	0303	0103	0303	0101	0103	0202	0303	0303	0404	0303	0303	0303	0303	0202	0202	0202	0303	0000	0202	0303	0303	0404	0202	0404	0303	0103	0303	0304	0404	0204	0204	0202	0101	0404	0202	0303	0204	0204	0303	0303	0103	0204	0303	0103	0303	0404	0303	0303	0000	0103	0103	0103	0404	0202	0204	0404	0404	0104	0103	0203	0101	0103	0204	0303	0303	0202	0101	0202	0204	0103	0404	0303	0202	0203	0303	0303	0103	0203	0404	0202	0303	0404	0202	0101	0204	0404	0204	0303	0303	0103	0000	0202	0202	0204	0204	0204	0101	0202	0102	0101	0204	0204	0101	0303	0202	0303	0202	0101	0303	0000	0103	0303	0102	0103	0103	0202	0204	0404	0404	0204	0101	0203	0303	0404	0404	0404	0103	0303	0203	0303	0204	0303	0204	0000	0103	0404	0303	0304	0101	0103	0101	0101	0101	0404	0203	0101	0204	0204	0101	0202	0103	0202	0303	0404	0204	0404	0203	0303	0104	0204	0404	0404	0202	0103	0303	0202	0204	0303	0303	0101	0202	0303	0103	0404	0103	0202	0202	0103	0000	0000	0204	0202	0101	0303	0101	0202	0203	0404	0303	0103	0203	0202	0102	0404	0202	0202	0101	0202	0202	0202	0202	0202	0101	0404	0204	0202	0101	0404	0103	0303	0303	0404	0103	0404	0202	0204	0303	0204	0202	0204	0202	0303	0202	0303	0202	0303	0303	0204	0404	0404	0404	0202	0202	0202	0202	0204	0202	0103	0101	0303	0202	0303	0202	0202	0303	0303	0101	0202	0202	0404	0103	0404	0303	0303	0202	0202	0101	0103	0202	0103	0103	0202	0404	0101	0202	0303	0202	0101	0404	0303	0303	0101	0103	0204	0303	0101	0104	0202	0101	0202	0404	0404	0303	0204	0101	0101	0204	0103	0204	0202	0404	0303	0303	0303	0000	0303	0202	0204	0202	0404	0202	0404	0202	0204	0204	0103	0101	0103	0303	0404	0104	0202	0303	0103	0303	0404	0202	0101	0000	0303	0000	0000	0101	0202	0404	0303	0202	0404	0202	0102	0404	0101	0303	0202	0303	0303	0303	0304	0303	0404	0202	0203	0404	0303	0202	0202	0202	0202	0101	0104	0000	0101	0202	0204	0404	0204	0000	0103	0304	0404	0000	0202	0101	0303	0202	0303	0203	0204	0404	0202	0303	0202	0404	0101	0203	0303	0204	0000	0202	0101	0404	0404	0303	0303	0202	0202	0404	0202	0303	0202	0202	0303	0303	0101	0303	0202	0202	0404	0303	0101	0303	0303	0202	0101	0202	0404	0103	0404	0202	0101	0202	0303	0404	0404	0404	0202	0104	0303	0303	0303	0202	0101	0104	0404	0404	0202	0103	0303	0202	0101	0404	0103	0204	0101	0303	0102	0204	0101	0103	0404	0303	0101	0101	0000	0404	0103	0303	0404	0404	0404	0202	0303	0404	0303	0303	0202	0304	0103	0202	0204	0303	0202	0202	0204	0103	0204	0204	0303	0202	0303	0202	0202	0101	0303	0404	0101	0404	0202	0101	0404	0404	0404	0404	0101	0103	0202	0202	0101	0303	0303	0303	0202	0404	0404	0101	0202	0304	0404	0101	0101	0202	0103	0204	0303	0101	0303	0404	0101	0303	0103	0304	0202	0204	0000	0204	0303	0101	0101	0303	0202	0404	0204	0202	0204	0202	0202	0103	0303	0202	0101	0103	0204	0202	0404	0303	0101	0404	0202	0404	0404	0202	0303	0202	0202	0404	0303	0101	0404	0103	0404	0303	0204	0404	0404	0202	0303	0303	0303	0404	0202	0303	0404	0303	0103	0303	0202	0202	0202	0303	0101	0103	0202	0202	0103	0303	0202	0204	0303	0404	0204	0303	0103	0303	0101	0202	0202	0303	0303	0000	0000	0303	0404	0404	0404	0101	0103	0404	0202	0404	0202	0101	0101	0202	0204	0104	0101	0202	0103	0204	0303	0202	0303	0303	0303	0303	0103	0000	0404	0101	0101	0202	0202	0202	0303	0101	0404	0204	0202	0404	0204	0404	0404	0204	0104	0303	0102	0202	0303	0103	0204	0101	0101	0103	0303	0202	0303	0303	0303	0202	0103	0101	0303	0404	0404	0202	0103	0303	0303	0404	0303	0101	0303	0104	0202	0303	0101	0303	0303	0202	0204	0204	0102	0303	0103	0101	0303	0303	0204	0101	0101	0202	0404	0101	0404	0101	0404	0103	0103	0404	0102	0202	0103	0203	0202	0404	0303	0202	0303	0404	0202	0303	0102	0202	0101	0404	0202	0303	0303	0303	0303	0303	0202	0404	0202	0404	0303	0303	0101	0000	0202	0101	0304	0101	0000	0404	0103	0303	0303	0103	0304	0303	0404	0204	0103	0103	0204	0103	0303	0303	0103	0103	0303	0101	0303	0303	0202	0202	0404	0202	0103	0101	0202	0303	0404	0101	0202	0101	0303	0202	0303	0101	0103	0101	0303	0404	0204	0103	0202	0101	0303	0104	0204	0303	0303	0202	0303	0101	0103	0101	0204	0303	0000	0404	0303	0202	0203	0404	0404	0303	0303	0101	0202	0101	0303	0303	0303	0103	0204	0303	0204	0202	0404	0303	0204	0103	0103	0104	0000	0000	0404	0103	0101	0101	0202	0103	0000	0204	0101	0303	0101	0101	0202	0303	0101	0101	0104	0303	0303	0101	0404	0204	0303	0101	0303	0101	0404	0103	0404	0103	0101	0101	0404	0204	0202	0103	0103	0103	0101	0303	0404	0404	0202	0202	0404	0101	0303	0103	0101	0101	0303	0303	0202	0204	0103	0204	0303	0304	0202	0303	0202	0202	0202	0103	0303	0202	0204	0103	0303	0303	0103	0202	0404	0103	0101	0202	0101	0404	0101	0204	0303	0303	0103	0202	0202	0101	0000	0303	0303	0101	0101	0101	0202	0204	0204	0204	0303	0103	0101	0303	0202	0303	0404	0101	0202	0103	0204	0000	0202	0202	0202	0101	0101	0202	0303	0103	0103	0204	0202	0204	0202	0202	0404	0202	0000	0103	0202	0303	0202	0202	0303	0204	0101	0303	0404	0202	0103	0204	0303	0102	0202	0303	0204	0202	0303	0404	0303	0103	0000	0303	0101	0303	0103	0103	0202	0202	0404	0202	0303	0202	0202	0202	0303	0101	0404	0102	0303	0202	0303	0101	0000	0101	0101	0103	0202	0101	0101	0303	0101	0101	0202	0303	0101	0103	0202	0303	0102	0101	0101	0202	0202	0202	0101	0103	0000	0303	0404	0303	0103	0101	0303	0204	0202	0204	0101	0104	0101	0202	0101	0304	0101	0101	0202	0101	0404	0101	0101	0202	0101	0303	0303	0303	0000	0101	0101	0303	0303	0202	0202	0103	0404	0204	0104	0202	0303	0202	0104	0202	0103	0101	0404	0303	0303	0101	0202	0104	0404	0303	0404	0404	0204	0202	0103	0202	0303	0101	0303	0404	0103	0101	0000	0404	0101	0303	0204	0202	0101	0204	0101	0202	0202	0204	0303	0303	0303	0204	0202	0101	0202	0202	0103	0404	0404	0101	0303	0204	0404	0000	0303	0204	0202	0101	0103	0303	0101	0101	0404	0303	0103	0101	0303	0204	0204	0303	0303	0202	0103	0303	0303	0103	0204	0202	0101	0202	0204	0103	0404	0202	0204	0101	0304	0204	0303	0202	0204	0202	0103	0404	0101	0404	0202	0202	0404	0103	0204	0103	0102	0101	0303	0303	0202	0202	0202	0303	0303	0202	0103	0303	0204	0202	0202	0103	0101	0101	0103	0303	0202	0202	0303	0404	0101	0202	0204	0101	0303	0202	0202	0202	0101	0204	0404	0304	0204	0303	0404	0101	0101	0303	0404	0303	0404	0202	0303	0303	0103	0103	0000	0202	0404	0202	0303	0202	0101	0202	0202	0202	0202	0303	0404	0404	0202	0204	0103	0101	0103	0404	0404	0202	0202	0202	0202	0404	0404	0103	0404	0204	0404	0202	0303	0204	0404	0101	0303	0000	0000	0303	0202	0202	0202	0000	0000	0101	0101	0303	0202	0101	0202	0202	0404	0404	0303	0101	0202	0404	0101	0303	0404	0404	0202	0202	0202	0103	0202	0303	0303	0204	0103	0404	0203	0404	0303	0202	0202	0202	0202	0101	0103	0202	0101	0202	0404	0404	0101	0000	0202	0202	0101	0202	0202	0303	0103	0103	0202	0303	0202	0303	0303	0101	0303	0404	0102	0101	0404	0404	0404	0304	0303	0404	0103	0303	0303	0202	0101	0404	0203	0303	0101	0303	0204	0202	0303	0202	0101	0303	0202	0202	0202	0101	0204	0303	0404	0101	0404	0204	0000	0202	0202	0303	0404	0103	0304	0103	0204	0103	0204	0303	0103	0202	0303	0103	0303	0404	0103	0202	0204	0101	0303	0303	0404	0303	0204	0303	0304	0202	0101	0103	0103	0202	0202	0303	0404	0202	0404	0202	0303	0202	0303	0202	0304	0204	0303	0202	0202	0101	0103	0104	0203	0103	0303	0204	0202	0303	0303	0404	0103	0303	0101	0101	0103	0104	0202	0203	0101	0303	0101	0303	0404	0303	0404	0202	0202	0202	0304	0204	0202	0303	0101	0404	0202	0202	0101	0103	0303	0202	0204	0202	0103	0202	0303	0103	0203	0303	0101	0404	0101	0202	0103	0303	0204	0303	0303	0204	0101	0404	0103	0202	0103	0101	0303	0202	0202	0101	0202	0202	0303	0303	0404	0303	0202	0404	0303	0202	0103	0202	0101	0303	0404	0103	0303	0303	0304	0101	0303	0202	0404	0101	0404	0404	0303	0000	0404	0202	0303	0202	0303	0404	0303	0303	0101	0103	0202	0204	0101	0101	0204	0000	0202	0303	0303	0303	0101	0303	0303	0204	0202	0103	0104	0304	0404	0202	0101	0303	0204	0101	0204	0404	0101	0104	0103	0404	0202	0202	0303	0404	0103	0101	0404	0404	0303	0202	0303	0101	0202	0000	0404	0404	0101	0103	0202	0303	0303	0101	0303	0103	0204	0303	0303	0000	0404	0103	0404	0101	0101	0303	0202	0000	0101	0202	0202	0202	0101	0404	0202	0202	0404	0303	0202	0103	0204	0101	0101	0404	0202	0404	0303	0202	0101	0202	0101	0404	0303	0103	0303	0104	0303	0303	0404	0104	0101	0101	0404	0101	0101	0101	0303	0404	0000	0104	0303	0204	0202	0303	0204	0303	0303	0202	0202	0101	0204	0303	0303	0103	0303	0204	0404	0303	0202	0202	0101	0202	0101	0202	0202	0404	0202	0101	0103	0202	0204	0101	0303	0303	0202	0202	0101	0404	0303	0101	0101	0101	0303	0202	0102	0202	0204	0202	0303	0404	0202	0101	0202	0202	0202	0202	0303	0101	0202	0103	0202	0204	0303	0303	0303	0202	0303	0404	0404	0101	0103	0101	0103	0202	0304	0303	0103	0303	0101	0303	0101	0303	0303	0204	0303	0404	0000	0202	0103	0303	0303	0202	0303	0404	0404	0202	0303	0204	0303	0204	0303	0202	0103	0204	0103	0102	0404	0303	0404	0303	0304	0202	0303	0303	0404	0202	0404	0303	0303	0103	0303	0303	0202	0000	0204	0404	0202	0303	0101	0202	0303	0404	0303	0202	0204	0304	0103	0102	0000	0303	0404	0000	0404	0303	0303	0303	0101	0101	0202	0204	0101	0204	0202	0202	0204	0204	0204	0202	0103	0101	0202	0404	0404	0404	0404	0101	0303	0404	0404	0204	0202	0202	0101	0101	0202	0202	0101	0204
D19,	0101	0202	0303	0204	0204	0404	0404	0202	0101	0204	0404	0303	0202	0101	0202	0202	0303	0103	0202	0303	0404	0202	0303	0202	0404	0202	0101	0204	0101	0303	0202	0303	0202	0202	0404	0202	0404	0303	0204	0202	0202	0404	0202	0304	0101	0204	0101	0102	0204	0202	0303	0101	0202	0202	0303	0303	0101	0202	0204	0404	0303	0303	0202	0202	0303	0103	0404	0204	0101	0202	0202	0202	0303	0101	0303	0000	0404	0202	0101	0202	0101	0303	0303	0204	0000	0202	0404	0103	0101	0101	0103	0404	0204	0102	0101	0101	0102	0303	0303	0204	0103	0104	0303	0202	0202	0404	0304	0204	0202	0000	0202	0404	0404	0202	0303	0202	0103	0204	0101	0404	0303	0101	0202	0303	0101	0103	0303	0000	0202	0203	0303	0104	0303	0101	0202	0101	0404	0303	0303	0303	0202	0202	0303	0404	0303	0404	0303	0404	0101	0101	0303	0404	0000	0202	0102	0000	0202	0303	0101	0202	0303	0404	0101	0202	0103	0101	0202	0303	0202	0404	0103	0202	0202	0104	0204	0303	0101	0202	0103	0202	0202	0101	0202	0101	0101	0202	0202	0404	0204	0101	0202	0202	0103	0404	0103	0204	0404	0202	0101	0303	0204	0303	0103	0101	0204	0103	0204	0404	0203	0103	0404	0101	0303	0404	0404	0404	0101	0204	0303	0404	0101	0204	0303	0303	0404	0303	0202	0303	0103	0404	0202	0103	0101	0202	0303	0304	0104	0103	0303	0101	0404	0404	0204	0204	0202	0404	0303	0000	0202	0101	0202	0404	0104	0404	0103	0101	0204	0202	0103	0303	0404	0303	0103	0102	0404	0304	0102	0101	0202	0104	0101	0202	0404	0202	0204	0303	0303	0102	0104	0404	0303	0303	0404	0103	0101	0303	0202	0202	0404	0103	0404	0303	0102	0404	0202	0404	0101	0204	0104	0404	0101	0104	0101	0404	0303	0202	0204	0303	0303	0101	0103	0202	0101	0304	0203	0404	0202	0101	0303	0303	0202	0404	0303	0202	0404	0304	0202	0202	0204	0103	0103	0101	0303	0202	0000	0202	0303	0202	0202	0404	0404	0404	0404	0204	0404	0404	0202	0204	0103	0303	0303	0303	0303	0304	0202	0202	0303	0303	0000	0202	0303	0101	0404	0404	0101	0202	0303	0202	0303	0404	0101	0202	0303	0202	0204	0101	0303	0204	0000	0404	0303	0204	0202	0303	0304	0202	0202	0202	0101	0204	0103	0101	0303	0101	0303	0303	0101	0204	0303	0404	0103	0204	0204	0303	0303	0202	0103	0204	0202	0204	0101	0202	0202	0101	0202	0202	0404	0404	0303	0303	0303	0101	0202	0101	0202	0104	0404	0304	0303	0303	0000	0303	0101	0303	0404	0404	0103	0404	0303	0203	0303	0404	0000	0303	0404	0202	0202	0303	0101	0202	0101	0101	0101	0404	0202	0101	0202	0404	0202	0103	0203	0103	0202	0404	0102	0303	0303	0202	0103	0103	0303	0000	0102	0202	0202	0404	0303	0303	0303	0204	0000	0103	0101	0202	0303	0303	0303	0303	0202	0303	0404	0101	0404	0303	0202	0103	0303	0303	0204	0103	0203	0202	0202	0404	0303	0202	0303	0303	0102	0000	0202	0101	0101	0303	0202	0404	0103	0101	0202	0204	0102	0101	0202	0104	0404	0404	0101	0303	0101	0404	0202	0101	0303	0204	0101	0202	0000	0303	0103	0404	0204	0202	0204	0103	0202	0303	0202	0404	0101	0104	0303	0404	0303	0204	0101	0103	0204	0101	0103	0404	0303	0101	0101	0303	0101	0202	0101	0204	0103	0303	0404	0304	0101	0303	0303	0104	0101	0103	0202	0202	0404	0104	0303	0304	0404	0000	0101	0303	0202	0101	0303	0202	0303	0202	0204	0204	0303	0404	0303	0303	0303	0101	0202	0303	0204	0101	0102	0204	0204	0303	0404	0204	0101	0204	0204	0203	0104	0101	0303	0202	0404	0303	0404	0101	0202	0404	0404	0404	0204	0204	0204	0202	0303	0202	0303	0404	0303	0303	0202	0204	0303	0101	0303	0101	0303	0103	0202	0404	0101	0303	0404	0101	0303	0204	0404	0202	0102	0202	0204	0404	0404	0103	0303	0103	0103	0103	0303	0104	0203	0104	0404	0103	0202	0204	0303	0404	0303	0404	0303	0202	0202	0303	0202	0202	0103	0204	0404	0000	0303	0101	0202	0303	0103	0303	0404	0101	0101	0404	0202	0404	0103	0103	0303	0101	0204	0303	0303	0404	0303	0404	0303	0202	0203	0000	0303	0103	0303	0303	0101	0202	0404	0101	0303	0404	0303	0101	0404	0303	0404	0202	0103	0103	0404	0303	0303	0303	0303	0103	0204	0103	0303	0101	0204	0204	0204	0101	0103	0404	0202	0303	0303	0303	0303	0303	0303	0303	0204	0101	0202	0204	0303	0103	0103	0101	0303	0202	0101	0101	0404	0202	0103	0404	0303	0101	0204	0101	0202	0102	0404	0202	0404	0303	0101	0404	0000	0404	0202	0204	0404	0104	0404	0202	0103	0202	0204	0101	0101	0204	0303	0202	0204	0303	0303	0404	0404	0000	0103	0202	0202	0202	0303	0204	0101	0303	0404	0303	0202	0103	0202	0404	0101	0101	0303	0303	0101	0303	0204	0303	0202	0202	0303	0303	0404	0202	0202	0404	0202	0202	0103	0202	0404	0202	0101	0202	0303	0202	0202	0101	0204	0204	0202	0202	0203	0202	0103	0204	0203	0404	0303	0303	0103	0101	0303	0202	0202	0103	0303	0204	0404	0204	0101	0000	0102	0404	0101	0202	0303	0103	0304	0202	0101	0102	0103	0202	0303	0404	0303	0303	0303	0202	0202	0404	0202	0303	0303	0404	0103	0303	0303	0202	0303	0101	0303	0202	0404	0000	0404	0102	0404	0404	0303	0304	0103	0103	0203	0103	0303	0204	0404	0303	0404	0404	0103	0204	0202	0303	0202	0202	0202	0303	0101	0304	0202	0404	0303	0304	0202	0101	0103	0203	0103	0303	0103	0103	0103	0303	0303	0103	0303	0203	0303	0000	0204	0303	0303	0303	0303	0202	0202	0202	0303	0202	0202	0103	0303	0204	0204	0204	0303	0303	0101	0303	0404	0204	0204	0202	0104	0404	0204	0303	0202	0202	0303	0303	0101	0204	0303	0101	0303	0404	0303	0303	0303	0303	0101	0103	0304	0202	0204	0000	0404	0404	0303	0202	0101	0303	0404	0303	0303	0202	0101	0000	0202	0103	0104	0303	0202	0203	0303	0303	0101	0303	0204	0204	0000	0404	0202	0101	0204	0101	0202	0303	0303	0103	0202	0202	0202	0202	0404	0202	0103	0202	0102	0104	0404	0204	0101	0303	0202	0303	0202	0101	0303	0103	0101	0103	0202	0303	0303	0404	0202	0404	0304	0202	0103	0203	0303	0404	0404	0404	0303	0103	0203	0103	0202	0303	0202	0101	0103	0404	0304	0404	0101	0101	0000	0303	0101	0404	0202	0101	0204	0204	0101	0202	0103	0202	0303	0404	0204	0204	0303	0103	0104	0204	0304	0204	0202	0303	0303	0404	0202	0303	0303	0101	0202	0203	0103	0404	0303	0202	0404	0101	0101	0202	0202	0202	0102	0303	0101	0202	0202	0404	0000	0303	0303	0404	0102	0404	0404	0404	0000	0202	0202	0202	0202	0202	0101	0404	0202	0204	0101	0404	0103	0304	0303	0404	0303	0404	0102	0202	0303	0404	0202	0202	0202	0303	0202	0303	0202	0303	0303	0202	0404	0404	0404	0202	0303	0202	0404	0202	0202	0101	0101	0303	0202	0303	0303	0202	0303	0303	0303	0202	0202	0404	0303	0404	0303	0303	0202	0202	0101	0101	0404	0101	0101	0101	0204	0101	0202	0303	0204	0103	0404	0303	0303	0101	0103	0204	0303	0101	0404	0202	0303	0202	0202	0404	0303	0202	0303	0101	0202	0101	0404	0202	0204	0303	0303	0303	0101	0303	0202	0202	0404	0404	0404	0304	0202	0202	0404	0101	0101	0103	0303	0404	0104	0102	0103	0101	0303	0202	0202	0101	0000	0303	0404	0104	0103	0202	0404	0303	0202	0404	0202	0202	0404	0101	0303	0204	0103	0303	0103	0304	0203	0404	0202	0202	0202	0303	0202	0202	0202	0202	0101	0404	0101	0101	0202	0202	0202	0202	0303	0303	0303	0404	0303	0202	0103	0303	0202	0103	0202	0202	0304	0102	0303	0202	0404	0101	0202	0202	0202	0102	0202	0303	0404	0404	0303	0303	0202	0202	0404	0101	0303	0202	0202	0303	0303	0101	0103	0202	0202	0104	0303	0104	0303	0303	0202	0101	0202	0204	0101	0404	0202	0101	0202	0303	0404	0404	0404	0202	0104	0303	0101	0303	0202	0101	0404	0000	0000	0202	0303	0303	0404	0101	0404	0103	0202	0104	0101	0202	0404	0303	0303	0404	0303	0000	0103	0202	0404	0101	0303	0204	0404	0101	0404	0404	0202	0101	0303	0202	0404	0103	0204	0204	0303	0204	0202	0202	0103	0404	0404	0303	0203	0303	0202	0204	0101	0303	0204	0303	0202	0202	0101	0303	0101	0404	0404	0101	0103	0202	0202	0101	0303	0103	0101	0202	0202	0202	0202	0102	0304	0202	0101	0101	0204	0103	0204	0303	0101	0303	0404	0101	0303	0303	0304	0202	0404	0303	0000	0303	0103	0103	0103	0202	0404	0202	0202	0404	0202	0202	0303	0303	0202	0101	0303	0404	0202	0404	0303	0103	0404	0202	0404	0404	0204	0303	0202	0202	0404	0303	0102	0404	0101	0404	0303	0202	0404	0101	0202	0000	0000	0000	0104	0202	0303	0404	0303	0303	0303	0202	0202	0202	0303	0101	0303	0202	0202	0303	0103	0102	0202	0303	0404	0204	0203	0103	0303	0101	0203	0202	0303	0103	0303	0202	0303	0404	0404	0404	0103	0103	0404	0202	0404	0202	0101	0101	0202	0204	0404	0101	0102	0303	0202	0303	0202	0303	0103	0303	0101	0103	0000	0204	0101	0103	0202	0202	0202	0303	0101	0404	0202	0204	0404	0202	0404	0404	0202	0101	0303	0202	0202	0303	0103	0204	0103	0103	0303	0103	0202	0303	0303	0303	0202	0303	0101	0303	0404	0202	0203	0101	0303	0303	0404	0303	0101	0101	0101	0204	0303	0104	0203	0303	0204	0202	0204	0202	0101	0303	0000	0303	0303	0202	0101	0101	0202	0404	0101	0404	0000	0404	0101	0101	0404	0202	0202	0103	0303	0202	0304	0304	0202	0303	0404	0202	0303	0102	0202	0101	0404	0202	0303	0303	0101	0101	0304	0202	0404	0202	0404	0303	0303	0101	0202	0202	0303	0404	0101	0303	0404	0101	0303	0303	0101	0304	0303	0404	0204	0303	0101	0000	0303	0103	0103	0303	0101	0304	0102	0101	0304	0000	0202	0304	0204	0101	0103	0202	0303	0404	0101	0202	0101	0103	0204	0303	0101	0303	0103	0303	0204	0404	0303	0202	0101	0303	0101	0202	0303	0303	0202	0303	0101	0101	0101	0204	0303	0101	0304	0303	0202	0203	0204	0404	0303	0303	0101	0202	0101	0103	0303	0303	0101	0202	0303	0204	0202	0404	0304	0204	0101	0101	0101	0303	0303	0404	0103	0101	0101	0202	0103	0303	0404	0101	0103	0104	0101	0202	0303	0101	0101	0404	0303	0303	0101	0404	0204	0303	0101	0303	0103	0404	0101	0404	0103	0101	0101	0404	0202	0202	0303	0103	0103	0101	0303	0404	0204	0202	0204	0404	0303	0103	0101	0103	0103	0303	0303	0404	0204	0103	0204	0303	0304	0202	0303	0202	0204	0202	0103	0303	0202	0202	0303	0303	0103	0101	0202	0204	0103	0101	0102	0103	0404	0101	0204	0303	0103	0303	0204	0202	0101	0101	0103	0303	0102	0103	0101	0404	0404	0404	0204	0303	0303	0101	0303	0204	0202	0202	0303	0204	0101	0204	0204	0202	0202	0202	0101	0101	0202	0303	0101	0303	0202	0404	0202	0202	0202	0404	0202	0404	0303	0204	0303	0202	0204	0303	0202	0101	0103	0404	0202	0303	0404	0103	0102	0102	0303	0404	0202	0303	0204	0303	0103	0404	0303	0101	0303	0103	0103	0202	0204	0404	0202	0303	0202	0202	0203	0103	0101	0202	0101	0303	0202	0303	0101	0103	0104	0103	0103	0204	0101	0101	0303	0101	0101	0202	0303	0101	0101	0202	0103	0202	0404	0101	0202	0202	0202	0103	0103	0303	0103	0404	0303	0303	0101	0303	0404	0202	0204	0101	0104	0101	0102	0103	0304	0101	0101	0204	0101	0204	0103	0101	0202	0101	0303	0303	0303	0303	0101	0101	0303	0103	0204	0202	0101	0404	0204	0104	0202	0103	0202	0101	0202	0303	0404	0404	0303	0303	0000	0202	0104	0204	0303	0404	0204	0202	0202	0303	0203	0303	0101	0303	0404	0303	0101	0101	0202	0303	0000	0204	0202	0101	0202	0101	0202	0202	0000	0303	0303	0303	0202	0404	0103	0404	0102	0303	0404	0404	0101	0303	0204	0404	0404	0202	0404	0202	0104	0103	0103	0101	0103	0404	0103	0303	0303	0303	0202	0404	0303	0303	0204	0303	0103	0103	0303	0202	0202	0104	0202	0404	0103	0204	0000	0204	0102	0304	0202	0303	0202	0202	0204	0101	0404	0101	0404	0204	0204	0404	0103	0202	0101	0202	0101	0303	0303	0202	0202	0202	0103	0304	0202	0103	0303	0204	0204	0202	0303	0101	0000	0303	0303	0204	0202	0303	0202	0101	0202	0202	0101	0103	0202	0204	0202	0101	0202	0404	0303	0404	0303	0404	0101	0000	0303	0404	0303	0104	0202	0303	0303	0101	0303	0303	0404	0202	0404	0303	0404	0104	0202	0202	0202	0202	0303	0404	0404	0202	0202	0101	0101	0103	0404	0404	0204	0101	0202	0202	0304	0404	0101	0404	0202	0202	0000	0101	0204	0202	0101	0103	0303	0303	0303	0202	0202	0202	0000	0000	0101	0101	0103	0202	0101	0202	0202	0404	0204	0101	0101	0202	0202	0101	0303	0202	0204	0000	0404	0202	0101	0202	0000	0303	0404	0101	0404	0303	0204	0303	0204	0202	0202	0204	0103	0303	0202	0404	0204	0404	0101	0101	0303	0202	0202	0101	0204	0202	0103	0103	0101	0202	0101	0202	0303	0101	0303	0303	0204	0000	0103	0104	0204	0204	0303	0303	0000	0101	0303	0303	0202	0101	0202	0202	0303	0103	0303	0202	0202	0303	0202	0101	0303	0202	0202	0202	0103	0204	0303	0404	0101	0104	0404	0000	0202	0202	0303	0404	0303	0303	0303	0202	0101	0202	0303	0101	0000	0303	0103	0303	0404	0303	0203	0404	0101	0303	0103	0404	0303	0204	0103	0303	0202	0103	0101	0103	0204	0202	0303	0104	0202	0404	0202	0303	0102	0303	0000	0304	0204	0303	0202	0202	0101	0101	0104	0202	0303	0303	0404	0202	0303	0304	0404	0103	0303	0101	0101	0103	0104	0204	0303	0101	0303	0101	0304	0404	0303	0404	0101	0202	0000	0303	0202	0204	0303	0101	0404	0204	0202	0101	0303	0303	0202	0000	0202	0303	0202	0303	0103	0202	0103	0101	0101	0404	0202	0103	0303	0202	0303	0303	0404	0101	0204	0103	0202	0103	0303	0303	0202	0204	0101	0202	0204	0101	0303	0303	0103	0202	0404	0103	0202	0303	0102	0101	0303	0404	0303	0303	0303	0304	0101	0101	0203	0202	0303	0303	0404	0303	0202	0204	0202	0103	0202	0303	0404	0103	0103	0103	0101	0202	0404	0101	0103	0404	0103	0202	0103	0303	0303	0103	0103	0303	0202	0204	0101	0104	0303	0404	0202	0101	0103	0404	0000	0404	0404	0101	0404	0103	0204	0204	0202	0303	0404	0103	0000	0202	0404	0303	0202	0202	0103	0202	0102	0202	0101	0101	0103	0202	0303	0103	0103	0304	0103	0204	0303	0303	0202	0204	0103	0104	0101	0101	0303	0202	0303	0101	0202	0202	0203	0101	0202	0202	0204	0204	0303	0202	0303	0202	0104	0101	0404	0203	0404	0303	0202	0303	0202	0101	0404	0303	0103	0303	0104	0303	0103	0404	0104	0101	0102	0404	0103	0103	0103	0103	0104	0303	0404	0101	0404	0202	0303	0202	0303	0303	0202	0202	0101	0404	0303	0303	0303	0101	0000	0404	0303	0204	0204	0101	0102	0101	0202	0000	0204	0202	0101	0101	0202	0204	0101	0303	0303	0202	0204	0101	0304	0303	0101	0303	0101	0303	0202	0202	0404	0202	0202	0303	0404	0202	0101	0202	0202	0202	0202	0303	0101	0202	0103	0202	0202	0000	0103	0303	0303	0303	0404	0404	0101	0101	0101	0303	0202	0404	0303	0303	0103	0101	0101	0404	0103	0202	0204	0303	0404	0304	0202	0103	0303	0000	0202	0303	0404	0404	0202	0103	0202	0304	0202	0103	0202	0103	0202	0103	0101	0404	0303	0404	0404	0303	0202	0303	0303	0104	0202	0404	0303	0303	0103	0101	0303	0101	0000	0202	0404	0202	0303	0101	0204	0303	0404	0101	0202	0202	0303	0101	0202	0202	0303	0204	0000	0204	0303	0103	0303	0101	0101	0202	0202	0101	0404	0202	0202	0202	0000	0202	0204	0103	0101	0202	0404	0404	0204	0202	0101	0101	0404	0204	0204	0204	0204	0103	0101	0202	0202	0303	0202
[truncated: 312,801 more chars]
