# Supplementary material for: Genomic Evidence for Dual Introductions, Limited Gene Flow and Niche Preferences in the Invasive Wasp Vespula germanica in South Africa
Source: Mol Ecol. 2025 Dec 22;35(1):e70217. doi: 10.1111/mec.70217 (PMC12745851; doi:10.1111/mec.70217)
Supplement: Supplementary file 1 — Appendix S1: mec70217‐sup‐0001‐AppendixS1.zip. [file MEC-35-e70217-s001.zip › 5_Phylip_all_sequence_as_well_as_variable_sites.tabular]

49	4539
A03	RRYYRRTTYYWWCCCCAAYYYYGGCCTTYYYYSSGGCCGGCCCTTCCAAYAAAASSCCCCYYTTCYYCCCCCCACCAAAYYCCRRRRCCCCGAAWWCCTTTTNGRRYYTTGGGWWTTWWTTCCGGAAYYTTCNMSSRRKCGCCCTTGGAAWWAAYYCMMRRAACCAAGRRWWCCCCCTTGGCCCCAACCCCGGMMAAYYWWTAAGGYYGGAAGGGGGCCCCGGTTRRAACAAYYRRTTAATTCCGGTTTTTGGCCWWGGGGTTTCCAAACCCGGTTMMCCGGAATTGGCCTTAACYYTTCCGGAATTRRCCCCTTYYAARRYYCCAYYRRGGGGYYCYYTTCCCCGGCCRRGGAAYYRRCCTTSSAATGGGGAYYYYGGTTANTTTGGCCKRRTTYYRR…
A04	RRCCRRCCCCTTCCCCAATTCCGGCCTTTTTTCCGGCCRRMNYTTCCAANAARACCNCCCTTTTCNNCNCNYYACCAAAYYCCGGAACCCCRAATTCCCCTTGGNGTNTTRNGAATTAATTNCRRRRTNTTYYMSSAAGARCCCWWGGAAWWAATTNMNRRAACCGGGGGAACCCCCTTGGCCCCAAMCYYGGAMAACCAAKRRNNYYGGAARRGGSCCCCGNTTGGAACAACCAATNAAYYCCGGTTGTTRRYYAANGGGTTTAAAAACYYGGTTAATTGNAATTGGCCNTNASCCTTCCRRAATTRRCCCCAWCCRRRRCCCCMTTGGGGGGTTNNNYYCCCCGGCCGGGGAACCRRCCTTSSAATGGGGACCCCAATTAACYCRRYYNARCCYYGN…
A09	AACCGGTTCCTTNCCCAACCTTRRCCTTTTCCSCGNCCAAMCCYYCCAACAAGGSSNGCCYYWWCTTCCCNYYACCAMMCCTYGGRRCCCCGAATTCCNNTTGGNNCCCCAAGTTTNAATTNCGGRRCCTTYYASSRRGCNCCCTTRRAANNRRTTCANGGAACCRNGGGAAYNCTTYYGGCCCCGGCCCCGGAAGGCCAATGGAATTGGAAGGGGGCCCCGGTTAANGCAATTAATNAACCCCTTTTGTTGGNNWWGGRRWWTCCMAACYYGGYYAACCNGAATTGGCCTTAANYYTTCCGGAATTGGTTCCWWYYRRRRYYCCACCRRGGGGYYNNCTTNYMMGGCCAAGGAAYYRRCCTTSSAATAAGGACCYYRRWWAACTTGGCCGARYYYYRR…
A10	AACCGGCCCCTTCCCCAATTCCGGCCTTTTTTCCGGCCGGCYYTTCCAAYAARRCCCSCCTTTTCTTCCCCTTACCRAATTCCGGAACCCCGAATTCCNNTTGGGGTTTTRRRTTTTAATTCCGGAACNTTYYAGGRRGCGYCCTTGGAATTGGTTYMMGGAACSGNGGGAACYYYYYYGGCCCCGGCCYYGGMMAAYYTTTGGRRYYGGAAGGGGGCCGGAAAARRAACAATTRRTTRRTTCCGGCCNTTGGNCAAGGGGTTTMMAAACTTGGTTAATTGGAATTGGCCTTAACYYTTCCGGAATTAACCCCTTCCRRGGYYCCAYYRRGSRRTTCYYTTCCCCGGCCGGGGAACCAACCTTGGAATGGAAACCCCAATTAAYCCGGYYGARYYYYRR…
A11	RRYYGGCCTTWWTTCCAAYYTTGGYYTTTTYYSSAACCGGCCCYYCCAANWWGGCCSCYYTTWWCTTCCCCYYACCAMMYYTYGGGGCCCCGAATTCCNNTTGGGGYYYYRRGTTTTAATTNCRRRRCYTTCCACCAAGCGCCCTTGGAATTGGTTCCCRRAAMCRNGGGWWCCCCCYYGGCCCCRRMMYYGGNCAATTWWTGGRRCCGGAAGGGGSCCGGGGTTGGAACAATTAATTGGCCCCGGTTNYYGGCCAANGGGTTWAAMAACTTGGTTNNCCGGAATTGGCCTTAANCCTTCCGGAATTGGTTCCTTCCGGGGTTCCMYYRRGGRRTTCTTTTCCCCGGCCGGGGAACCAACCTTGGAATAAGGAYYYYRRWWAACTTGGCCGRRCCYYRR…
A12	RRCCRRTTCCTTCNCCRRCCTTAACCAACCCCGGGGCCRRCYCYYCCAACAARRCCGGYYYYTTCTTCCCCTTNCCAMMYYYYGGRRCCCCRAAWWYYCCTTGRRRTTTTRRGTTTTAAYYYCGGAACNTTYNAGGRRGCNTCCWWGGAAAAGGTTNAAGGAACSRRGGGAACCCYYTTGGCCCCAACCCCGGAAAACCWWTRRRRYYRRAAGGRRGCCSSGGWWGGAACAATTAAKKRRCCCCGGTTTTTRRCCWWGGRRWWTAAMMMNTTGGYYAATTGGAATTGGCCTTANCCCTTTTGGAACCAACCCCNAYYRRGGYYCCAYYGGNSRRTTCTTYYCCAARRCCRRGGRRYYGGCCTTSSAATAAGGAYYCCGGWWAAYTTGGCCGARTTYYRR…
A17	AAYYGGCCYYTTYCCCAAYYTTGGYYTTYYCCGGAACCGGCCCTTCCRRCAAAACCGNCCTTWWYNNCCCCCCACCAAACCTTGGRRCCCCGAATTCCNNTTGGGGYYYYAARTTTTAAYYNCGGAACCTTCCACCAANCRNCCWWGGAAWWRRTTNAAGGAANCAAGGGAAYCCCCTTGGCCCCAACCCCGGCNAATTTTTGGRRYYGGAAGGGGGCCSSGGTTGGAACAATTAATTGGCCCCGGTTNTTGGNCAANGRRWWTMMAAACTTGGYYCCTTNGAATYGGCCTTAACCCTTYYRRAAYYRRYCCCAACCANGGCCCCATTRRGGRRTTNTTTTCCCCGGCCGGGGAACCRRCCYYGGAAYANRRACCYYRRTTAACTTRRYYGRRTTCCRR…
A18	AAYYGGYYCCTTCCCCAACNTTRRCCWTYYCCSSRRYYGGNCCTTCCAACAAGGSSGGCCTTWWCTTCCCCTTACCAAATTYYGGRRCCCCGAATTCCNNTTGGGGYYTTRRRWWTTWWTTNCRRAACCTTYYASSRRGCGCCCTTGGAATTGGTTCCCRRAACCRRGGGWWCCCCCYNGGCCCCGGMMYYGGMMRRYYWWTGGRRYYGGAAGGGGSCCSSGGTTRRRRCAATTAATTRRCCCCKKTTGTTGGYYAAGGGGTTTMMAAACCCGGTTAACCGGAATTGGCCTTAACCCTTCCRRRRCCGGYYCCTTYYRRGGCCCCMTTAAGGGGYYNCCTTYYAAGGCCRRGGAATTGGYYTTCCAATGGRRAYYYYGGWWAACTTAATTKGGNNCCGG…
A19	RRCCRRTTCCTTCCCCAACCTTRRCCTTTYCCNSAGCCRRMCCTTCCAACAARNSSGGCCTTWWTTTCCCCCCACCAMMCCTTGGGGCCCCGAATTCCNNTTGGGNCCCCANGTTTTAATTCCGGAANYTTTYAGGGGGCGCCCWWGGAAWWGGTTCAARRAAMCRRGGGAACCNCCTTKKCCCCGGMNYYGGAARRCCAAKRRRRYYGGAAGGGGSCCGCGGTTRRRRCAATTAATTRRCCCCKKTTGTTGGYYAANGGGTTTMMMAACYYGGYYAACCGGAATTGGCCNTAASTTTTYYGGAAYYGGYYCCTTCCRRGGTTCCAYYRRGGGGYYTYNTTYYAAGGYYRNGGAAYYGGCCTTSSAATNNGGACCTTRRTTNRCTTGGCCGGGTTCCRR…
A20	GRYYRRYYCCTTCCCCRRNTYYGGCCWNCCCCSCNRCCRRMCCTTCCAACAAAACCCCCCTTTTCNTCCCCYYANYAAAYYCCGGRRCCCCGAAWWCCCCTTGGGGTTTTGGGWWTTAATTTCRRRRCNTTTTAGGAAGMANCCWWGGAANWRRYYCNNGGAAMCRRGGGAACNCCCTTGGCCCCAACCCCGGMMAAYYAATGGGNCCGGAAGGGGSCCNSGNTTGGAACAACCAATNAACCCCGGYYNTTGGCCAAARGGTTTMMAAACCCGGYYCCTTGNAAYTGGCCTTAASTTTTTTGGAACCRRCCCCWWYYRNRRYYCCMTTAAGGAATTYYTTTCCCCGGCCGGGGAANCAACCTTGGAATAAGGAYYYYRRTTAANTNRNCCGAACCTTAA…
A21	RRYYRRYYCCTTCCCCAAYYYYRRCCWWYYYYGGRNCCRRMCCTTCCRRYAAGGSSCCCCTTTTTTTCCCCYYACCAMMYYYYGGGGCCCCGAAWWCCTNYYGGRRTTYYARGTTTTAAYYYCGGAACCTTTNCSSAAKCRCCCWWGGAAWWGGTTYAAGGAAMCAAGGGAACCCCCCCGGCCCCGGMMYYGGAAAACCTTTGGRRCCGGAAGGGGSCCSSGGTTGGAANAAYYAATNRRCCNCGGTTGTTAACCAAGGGGTTWMMAAACCCGGYYAACCNGAACCGGCCTTANNCCTTYYGGAATTRRCCCCTTCCRRGGYYCCAYYAAGGGGTTCCNTTCCAAAACCRRGGAATTGGCCTTGGAATGGGGACCYYRRTTNAYCCRRCCGGGTTCCGG…
A22	ANCCRRTTCCTTNCCCAACCTTRRCCWWYYCCGGANYYGGMCCYYCCRRNAANGGGNNCCTTTTCYYNNCCTTACCAMMCCYTGGAACCCCGRRWWCCTTTTGGNNYYYYGGGTTTTAATTNNGGRRYNTTTYAGGGGNCGNCCWWRRAAAAGGTTYAARNAAMCRAGGGAACCCTTTTKKCCCCRRNCCCGGCMAAYYTTTGGNACCRRWWGGGGGCCNCGGTTRRNNCAATTAATNRRCCYYKKTTGTTGGCCAARRRRWWWNCNAACTNNNCCAACCNGNAYCGGYYTNNNNYYTTCCGGAAYCRRCCYYTTCCAGGGYCCCATTRRGNRATTNNNTTCCMMRRCCAAGGGGNNGGYYTTSSAATNGGGAYYYYGGTTAATNNGGCCNARYYYYAA…
A24	AAYYGGCCYYWWYYCCAAYYTTGGCCWWYYCCSSGGCCGGCCCCCCCAACAARRSSSSCCTTTTCTTCNCCYYACCAAAYYCCGGRRCCCCGAATTCCNNTTGGRRYYTTRRGAATTWWTTNCGGAAYCTTCCASSAAGCGCCCAAGGAATTRRYYCCCAAAACSRRGRRWWCYYCCTTGGCCCCAAMMYYGGMMAAYYAATNNGGCCGGWTGGRRGCCSSRRAAGGAACAATTRAKKAACCCCGGTTNTTGGCNWWGGRRWWTMMAAACYYGGNNMMTTGGAANYGGCCTTAACTTTTYYGGAAYYAACCCCWWCCRRGGYYCCAYYAANGGGYYTCNTTCCAARRYYGGGGAACCRRCCTTGGAATNNGGAYYCCRRTTAAYCCGGCCGAAYYYYAA…
A25	RRCCRRYYCCTTCCCCAACCTTRRCCTTTTCCCCAACCGGCCCTTCCRRCAARRCCSSCCTTTTCTTCCCCYYACCAMMTTYYGGRRCCCCGAAWWCCCCTTGGGGCCYYAAGTTTTWWTTCCRRRRCCTTTTASSAAGCGYCCWWGGAAWWAAYYCAAGGAACCGNGGGAACYYCCTTGGCCCCRRCCCCGGAARRCCAATNGGGYYGGAAGGGGGCCSNGGTTRRRRCAAYYAATTRRYYCCGGTTNTTGGYYAAGGRRTTTMMAAANTTGGTTNNTTGGAANYGGCCTTAACYYTTYYGGAAYYRRCCCCWWYYRRRRYYCCAYYRRNGRRTTNYYTTCCMMGGYYRRGGRRCCGGYYTTGGAATNNGGAYYCCGGTTAATNNGGCCGAACCTTAA…
A26	AATTGGTTCCAATTCCAATTTTGGCCAACCCCGGGGCCGGCCCCCCCAACAAAACCGGTTTTTTCTTCCCCTTGCCAAATTCCGGAACCCCGAATTCCNNTTGGAACCTTANGTTTTAATTCCGGAACNTTCCACCAAKCGCCCAAGGAAAAGGTTCAAAAAAMCAAGGGAATCCCCTTGGCCCCGGCCCCGGAAAACCTTTGGAACCGGTTGGAASCCCCGGTTGGAANAATTAATTAATTCCGGTTNTTGGCCAAGGAATTTCCAAACTTGGTTAACCGGAATTGGCCTTAANCCTTCCGGAATTGGTTCCTTCCGGGGTTCCACCAAGGGGCCTCCTTTTAAGGCCGGGGAACCAATNTTGGAATAAGGACCCCAATTNATNNGGCCGGGTTCCGG…
A29	AATTGGTTCCTTCCCCAATTCCGGCCTTTTTTGGAACCGGCCCTTCCGGCAAGGCCNGCCCCTTCTTCCCCTTGCCRAATTCCGGAACCCCGAATTCCNNTTGGAACCTTANGTTTTAATTCCAAAACTTTCCACCAAGCNTCCAAGGAAAAGGTTCAAAAAACSAAGGGAACCCCCNCGGCCCCNNCCCCGGCCAATTTTTGGAACCGGTTGGAAGCCGGAAAAGGAACAATTGNTTAATTCCGGTTNTTGGCCTTGGAAAATCCMAANCCGGTTAACCGGAATTGGCCNCAACTTTTCCGGAATTGGCCCCNTCCGGGGCCCCATTGGGSGGTTCTTCCCCAAGGCCAAGGAATTGGCCTTCCAATGGAAACCCCAATTAATNNGGCCGNGTTCCGG…
A40	RRCCRRTTYYTTCCCCAAYYTTRRCCWWCCCCGGGGCCRRCCCTTCCAACAARRCCGGYYTTTTCYYCCCCTTGYYAAAYYTTGGRRCCCCGAATTCCNNTTGGGGTTTTRRGTTTTAATTNCGGRRCCTTYYMSSRRKCAYCCWWGGAATTAATTCMMRRMMCCRRGGGAAYCCYYTTKKCCCCGGCCCCRRCCAACCAAKRRGGCCGGWWGGRRNCCCCGGTTRRGGCAATTRRTTAAYYCCGGTTGTTRRYYAAGGRRTTTCCMAACYYGGTTAAYYGGAAYYGGCCTTAASCCTTTTGGAATTGGTTCCTTCCGGGGTTCCMCCAAGGGGCCTCCTTTTAAGGCCAAGGAATTGGCCTTSSAATNNGGWCCTTGGTTAATNNGGCCKGGTTCCRR…
A47	RRYYRRYYYYTTCCCCAATTTTGGCCWWYYCCCCGGCCRRCCCTTCCAACAAGGSSGGCCTTWWCTTCCCCYYACCAAAYYTTGGGGCCCCRAAWWCCTTTTGGGGYYYYAAGTTTTAATTCCGGAACCTTYYASSAAGCNYCCWWGGAAWWRRTTCAAGGMMCCARGRRWWCYYCCTTGGCCCCRRMMYYGGCCAATTWWTGGGGCCGGAAGGGGGCCGGGGTTGGAACAATTAATTGGCCCCGGTTNTTGGCCAAGGGGTTTMMMAACYYGGTTAAYYGGAATTGGCCTTAASYYTTCCGGAAYYRRCCCCTTYYRRRRYYCCATTRRGGGGTTNTTTTCCAAGGTTGGGGAACCGGCCTTGGAATAAGGACCYYGGWWAACTTGGCCGRRCCYYRR…
D02	NACCGGCCTTNTNTCCNNNNTTGGYNTTNNCCGSANCCGGMCCTTCCRRNAARNCCNNCCYYTTCTNCNNYCYNTNAACTTCCRRAACCCCRRNAWCCTTTTNNNACCYCGNGTTTTAAYYNNRRAACNTNCCMCCAAGNNNNCTTGNAANNGGTTTAARGCCCCGGGGGAACNNYYTTKKYYCCNNCCNTGGCNNGCCWATGGAATTGGAAGGGGGCCNNNNTTRRGNNAATTANTTGRTTCNGGTCGTTGGTNAARRRGTTTMMANNCNCAATTNNTTNNANNNGNCCNNAACYYTTYYRRARYYRRNCNCNWYYNNGGCCCCACCGGGGRRTYNNTTTCCAANNTTGGNAAATTRRNCTTCCNNTAAGGNTTTTGGTTNNNTTRRYYGAATTYYAA…
D03	AATTGGCCNNTTYYAANNCNTTGGCCTTCCCCSSRRYYGGCCCTTCCRRCAARRCCGGCCTTTTCYYCCCCTTACCACCCCCCGGAACCCCGRRAACCTTTTGGGGCCCCGGGTTYNAAYYCYRRRRCCYYNCAGGGGKCRTCCTTGGAAAAGGTTTMMAAAACCRGGGGAACCCTTTTKKCCCCGGCCCCRRCCAAYYWWTGGRRCCRRAAGGGGGCCCCRRTTGGAATAATTGGKGRRYYCCGGTTGYYRRTTAAAAGGTTWCCMNNCYYRRTTAAYYRRAAYYGGCCTTAACTTTTCCRRAAYYRRCCCCWWCCRRGGCCCCATTGGGGGGTTCYYYYCCMMRRCCGGGGRRYYRRCCTTGGAATAAGGWYYTTGGTTRRCTTGGCCGRRTTCCAA…
D04	AACCGGYYYYTTTTCCAACCTTGGYYWWYYCCSSRRYYGGCCCYYCCRRCAARRCCGGCCYYTTCCCYYCCTTACCACCCCCCRRRRCCCCGRRWWCCTTTTGGGGYYYYGGGWWTTAACCCCGGAACNYYYNASSAAGCRYSSTTRRAAAAGGTTNAAAAAACSGGGGGAACCCCCTTGGCCCCGGCCYYGGMMRRYYAATGGAAYYGGAAGGGGGCCSSGGAAGGAACAATTAAGGAACCCCGGTTGTTRRYYWWAAGGTTTMMMAANYYGGYYMMCCRRNMCCGGCCYYRRCCCWWYYRRAATTRRYYCCWWCCAARRCCCCATTAANSGGTTCTTYYCCMMGGYYGGRRRRTTGGCCTTSSAAYAAGGAYYTTGGTTRRCTTRRCCGNGNNCCGG…
D08	AAYYGGCCYYTTYTCCNNCCTTGGYYTTYYCCGGAACCGGCCCTTCCRRCWWRRCCGGCCTTTTNTTCCCCTTACCAAACCCCGGAACCCCGAAWWYYTTYYGGRRYYYYGGNTTTTAAYYCCGGAACYYYCCASSAAGCGTCCTTGGAAAAGGTTYMMRRAACCGGGGGWWCCCCCTTGGCCCCGGCCCCGGMMRRYYAATRRAAYYGGNWGGRRGCCCCGGTTGGAANAATTRRGGRRCCCCGGTTGTTRRYYWWARRRWWTMMAMMNYYGGTTAAYYGGAATTGGCCCCAACYYTTYYGGRRCCAACCCCWWCCRRGGTTCCATTGGNGGGTTTCCTTCCMMGGCCGGGGAAYCRRCCTTCCAATAAGGATTTTGGTTAAYTTGGCCGAACCYYRR…
D12	AACCGGCCNTWWYYCCAAYYTTGGCCWWYYYYSSGRYYRRMYNTTYYGGCAAGGCCGGTTTTAACYYYYYCTTNYYACCNNCCRRRRCCCCGGGWWYYYYYYGGNRCCCCRRNTTNNAACCCCGGAACCYYCCAGGAAGCNCCCTTGGAAAAAATTNAARRMMMCRARGGWWCCCCCTTTTTTCCGGCCYYGGCCRRYYAATRRAAYYGGAAGGGGSYYNNNGWWGGAATMMTTRGTTGGCCTTGGTTGTTGGCCAANAGGTTTCCNAACYYRRTTNCTTGGAAYYGGCCTTGGNCCAACCGGAACCGGCCCCTTCCANGGYYYYMTTGGGGGGTTCNTTTCCMMRRCCGGGGAAYYRRCCTTSSAATGGGGACCYYGGTTNANTTGGCCKRRCCCCGG…
D15	ANYYGGCCTTTTTTCCAANNTTGGCCWWCCCCSSRNCCGGCNNTTCCAACAAANCCGNTTTTAANTTCCCCYYNCCAMMCCCCGGRRCCCCGGGWWYYCCTTGGGGYYYYGNGWWTTAACCCCGGAACNNNNCASSAAGNNCSSTTGGGGAAGGTTTNNGGAACNGGRGGWWCCNCCTTKKYYCCGGCCCCRRCCAAYYAANGGGGCCGGWWRRRNNCCGGNRAAGGAACAATTNAGNRRCCCCGGNTGTTRRNCTTNGAAAATAAMMMCYCGGTTCCYYGGAAYTRRCCTNAANYYTTYYGGAAYYGGNCCCWNYYGNGGCCYYMTTGGGGGGTTNNYYYCCAAAACCGGGGAACNRRCYTTGGAAYRRGGWCCCCRRTTAANYCGGCCGGGTTCCGR…
D18	AACCGGCCTTTTTTCCAAYYTTGGCCTTCCCCSSRRCCRRCCCTTCCGGCAARRCCGGCCTTTTCCCTTCCTTACCACCCCCCRRAACCCCGRRWWYYYYTTRNRRCCYYGGNWWTTWWYYCNGGAACCYYCCACCAAGCGTCCTTGGAAAAGGTTYAARRAACCGGRGGAACCCYYTTTTYYCCGGCCTTGGCCGGCCAATGGAAYYGGAARRGGGCCCNGGWWGGAAYAATTRRKKRRCCCCGGTTGTTRRYYAAAAGGTTTCCCMMNYYRRTTAAYYGGAAYYAAYYTTAANTTTTTTGGAACCRRCCCCTTCCRRGGYYYYAYYRRRGGGTTYCCYYCCAARRYYGGRRAATTGGYYTTSSAATAAGGAYYTTGGTTAACTTGGCCGRRYCNYRR…
D19	AACCGGYYYYTTTTCCAAYTTTGGCCAACCCCGGRRCCGGCCCTTCCAAYAAGGCCGGCCCCTTCYYCCCCTTAYYAMMYYCCGGAACCCCGGGAACCYYTTGGGGCCCCGGRTTYYAACCCCGGAACNTTCCACCAAGCRNCCTTRRAAAARRTTYMMAAAAMCGGGRRWWCCCCCTTKKYYCCNNCCTTGGCCRRYYAATGGAACCGGAARRGGNCCSSGGWWGGAACAATTGGGGGGCCCCGGTTGTTGGTTAAAAGGTTNCCMNNCCCGGTTAACCRRAACCGGCCTTRRCCCWWYYGGAACCRRCCCCAACCAAAACCCCAYYAAGGRRTTYYYTTCCAAGGYYGGRRAAYYRRYYTTSSRRTAAGGATTYYGGTTAACTTGGCCGRRTTCCRR…
D21	AATTGGCCTTAANTCCRRTYTTGGCCWWCCCCSSNACCGGMCCTTCCRRCAARRCCGGYYTTWWCTTCCCCTTACCAMMNNCCGGRRYYYYGAAWWYYTTCCGGNAYNCCRRGWWTTAACCNCGGAANCCCCCMCCAAGCRCGGWWGGAAAAGGTTCAAGGMMCCGNGRRAACCCYYYYGGCCCCGGCCCCGGCCRRYYAAKGGRNYYGGAARRGGGCCSSGGWWGGNACAATTRAGNRRCCCCGGTTGTTRRYYWWARRRWWTMMNAACYYGGTTAACCNNAAYCGGCCTNNNSYYTTYYGGRRCCRRCCYYTTCCRRGGYYCCMTTRRGGGGYYCNYTTCCAARRYYGGRRAAYYGGCCYYSSRRTAAGGAYYYYGGTTNACTTGGCCGRRTTCCRR…
D27	RRYYGGCCYYWWCCCCRRYYTTGGCCTTCCCCCCGGCCGGCCCTTCCRRCAARRCCGGCCTTTTCYYCCCCTTACCACCCCCCGGAACCCCGRRAACCCCTTGGAACCTTRRGWWTTWWTTTCRRAACCTTTTASSAAGCGCSSTTGGAAAAGGTTNMMGGMMCCGGGRRAACCCYYTTKKCCCCNNCCYYGGMMRRYYAATGRAATTGGAAGGGGGCCSSGGWWGGAACAATTRRGGRRCCCCGGTTGTTGGTTAAAAGGTTTMMAAANYYGGTTAAYYRRAATTGGCCYYAACYYTTCCGGAACCAACCCCWWYYGGGGCCCCAYYRRAGGGTTCTTTTCCAAGGCCGGGGAACCAACCTTCCAATNGGGAYYTTGGTTRACTTRRCCGARTTCCAA…
E01	AACCGGCCNTTTTNCCNNCCTTGGCCTTTTTCSSRGYYGGCCCTTCCRRCAANRCCGGYYTTAACYYYYYYYYGCYAMMCCCCGGRRCCCCGRRAACCTTTTRRAACCCCGNATTTTAATTCCGGAANCTTNCASSAAGCNNSSWWGGAAAAGGTTCMAGGMMMCGNNGGWWCCCCCTTKKYYCCNNCCTTGGCNRRYYAATGGRRCCRRAARRGGSCCGSGGWWRRAACAATTAAGGAACCCCGGTTGTTAACCWWRRRRWWWNMAMMCTTGGTTCCTTNGNATTGGYYTTAACYYTTCCGGRRCCRRCCCCANYYNGGGYYCCMYNGGGGGGTTNCNTTCCCCGGCCGGGGRRTTGGCCTTSSAATNNGGNTTTTGGTTAANTTGGCCNAACCYYRR…
E02	AACCGGCCTNWTNNCNNNNCTTGGYYTTTTCCSNANCCGGMCCTTTTAANAARRCCNGYYYYWWNCNYNNYTTACYAMCCCCCGGNRCCCCGRRAACCTTTTNNGRCCCCGNNTTTNAACCCNGGAACNCYCCAGGAANNNYSSTTGGAAAAGGTTCANNNAACCNNGGGAACCNYYTTKKCCCCGGCCYYRRCCRRCCAATGGRNYYGGAAGRGGGCCSNGGWWGGANNAATTAAGNRRCCCCGGTTGTTRRNNWWNNRRNTTAMAAACCNRRTTNNTTGGAATNGGCCNYGASCCTWYYGGAAYYGGCCCCTTYYGNGGYYCCATYRRRGGGTTNNNYYCCAARRCCGNGNAACCRRCCTTGGAATNNGGAYYTTGGTTNNCTTAACCNARTTYYAN…
E04	AAYYGGCCTTTTNNMMNNNNTTGGCCTTNTNCNGAACCGGMCCYYCCAANAAAACCNNTTTTNWCNNNNNCTTACCACCCCCCGGGNCCCCGAATTYYTTYYGNNGCYYYGNGNNTTWACCCNGGAANCYYCNAGGAAGCNYSSTTGGARNARRTTCAANNNACCNNGGGWWCNCNYTTTTTTCCGGCNTYGGCCNGCCAATGGNNTTGGAAGGGGNCCNNNNTTRRNNNAATTNNGNRACCNCGGTTGTTGGTTAANAGGNTTCNMNNCCNANYYNCYNNNNANTGNCCNNNNSYYTTYYGGRRCCAANCCNTNCCGGGGYYCCMCNRRGGRRTTCYNTTCCMMRRNCGGNGAAYYGGCCYYGGRRNNNGGNTTTTGNTTANNTNRRCCNRATTCCAA…
E07	AACCGGYYCCTTCCCCGGNNTTGGCCTTCCCCSSRRCCRRCNCYYCNAANAAAACCGGTTTTWWCCCTTYYTTATTAAATTYTGGRRCCCCGGGWWYYYYYCGGRRCCCCGGNTTTTAAYYNNGGAACCTTCCASSAAGCGNCCTTGGAAAAGGTTYAARRMMNCGNNGGAACNCCCNYGGCCYYGGCCCCGGCCAAYYAATGGRRYYGGAARRGGGCCGGGGWWGGNNNAATTGGGNGGCCCCGGTTGTTGGTTAAAAGGTTTACAAACYYGGYYAMTYGNAATTGGCCTNANCYYTTCCGRRRYYGGCCCCNTCCAAGGCCCCMYYAARGGGTTCNNTTCCMMGGYYGGRRRRTTGGCCTTSSAATGGGGWYYTTGGTTNANNNGGCCGAACCYYAA…
F03	AATTGGCCTTWWTTCCAAYYTTGGCCTTCCCCGGAACCGGCCCTTCCRRCAAGGCCGGCCCCTTCYYYYTTYYNCCANMTTCCRRRRCCCCGRRAACCTTCCGGAAYYCCGGATTYYAAYYCNGGAACCYYCCAGGRRGMRNSSTTGGAAWWGGTTNAAGGAACCGNGRRAACCCCCTTKKYYCCGGCCYYGGCCGGYYAATRRAACCRRWTGGRRGCCCCRRTTGGAATAATTARKKGGCCCCGGTTGTTGGTTAANRRRTTTCCMAACYYAAYYAAYYGGMMNYRRCCTTAACYYTTTTGGAAYYGGCCYYTTCCRRGGCCCCAYYAANGRRYYYTYYYCCAARRYYGGRRAANTGGCCTTCCAATAAGGATTTTRRTTAANTTGGCCGAATTCCAA…
G07	ANTTGGCCTTTTYYMMAACCTTGGCCTTYYCCGGAACCGGCCCTTCCGGCAAGGCCGGCCYYWWCYYCCCCTTACCACCCCCCGGAACCCCARRAACCYYTTRGGGCCCCGGNTTTYAACCCTRRRRCCTNYNASSRRGCGCCCTTGGAAAARRTTYMMRRAACCGGGGGAACCCCCTTGGCCYCGGCCYYGGCCRRCCWWTGGRRCCGGAARRGGGCCNCGGTTGGAACAATTGNGGGGCCCCGGTTGTTGGTTAAAAGGTTTCCNCCNYYRRTTAACCRRNMTTAACCTTAACTTTTYYGGRRYYGGYYYYTTTTRGGGCCYYATTGGNGGGTTCYYYYCCMMRRCCGGGGAAYYGGCCYYGGAATAAGGAYYTTGGTTRRCTTGGCCGARTTCNAA…
H02	AACCGGCCNNTTCCAANNCCTTGGCCWWCCCCGGAACCRRMCYTTCCGGCAARRCCGGCCYYTTCYYNCNCTTACCACCCNCCGGAACCCCGGNAACCTTTTGGGGCCCCRRGWWTTAAYYCCRRAACCYYYYACCAAKCNNCCTTGGAAAAGGYYCNMGGAAMCGGGGGWWCNCCCTTGNCCYYGGCCTTGGCCRRYYAAKGGAAYYGGAAGGGGGCCCCGGTTRRARNAATTANKTGGYYCCGGYYGTTGGYNAAAAGGTTTMMANNCCCGGTTAACCRRANYNRRCCTCAASYYTTTTGGAAYYGGCCYYTTCCRRGGCCCCAYYRRGGRRTTCTTYYCCMMRRCCGGGGAAYYRRCCTTGGRRTAAGGATTTTRRTTNACTNRRCCNAATTCCAR…
I02	AAYYGGCCTTWWTTCCAATTTTGGCCAACCCCGGAACCGGCCCTTCCAACAAAACCGGCCCCAACTTTTTTTTNCCAAATTCCGGGGCCCCGRRWWYYTTYYGGRRCCCCGGRTTTTAATTCYRRRRCCTTNCASSRRKCGNCCTTGGAAAAGGTTTMMAAAACCGGGGGAACCCCCTTGGCCTTGGCCTTGGCCGGCCAATGGAATTGGAAGGGGGTTGGGGAAGGAACAATTAAGGAACCCCGGTTGTTAACCAAAAGGTTTCCAMMNTTGGTTAACCANMMTTGGTTTTRGCCCTTCCGGAAYYGGCCCCAATTGGGGCCCCACCGGGGGGTTCCCCCCCAARRYYGGRRAATTGGCCTTCCAATRRGGATTTTRRTTAANNNAACCGAATTYYAA…
I04	AATTGGCCTTTTNYMMAAYYTTGGYYWWYYCCGGAACCRRCCCTTYYGGCAAAACCGGYYTTWWCTTCCCCTTACCACCNNCCGGAACCCCGRRAACCYYTTGGRRCCCCGGGTTNYAAYYCCGGRRCCYYCNANGGGGMRCCCTTGGRRAAGGTTNMMGGMMCSGGGRRAACCCYYTTKKCCCCGGCCYYGGCCAATTAATGGAAYYGGAAGGRRGCCSSRGWWRRRRCAATTRRTTRRTTCCKKTTGTTRRTNAAAAGGTTTCCMMMNYYGGTTNNTTGGAATTGGCCTTAACYYTTCCGRRRYYRRCCCCWWCCGGGGCCCCAYYGGNSRRTTCYYYYCCMMGGCCGGRRAAYYGGCCYYSSRRYAAGGAYYTTGGTTAATTTGGCCGAAYYYYAA…
I09	AAYYGGCCTTTTYYMMNNCCTTGGCCTTCCCCGGANCCRRCCCTTYYRRCAWGGCCGGYYTTTTCYYYYYYTTACCACCCCCCGGGGYYYYGAATTYYTTYYGNAACCCCGGNTTYYAACCNNGGRRCCTTYYAGGAAGCRTCCTTGGAAAAGGTTTNNGGAACSGGRGGAACCCYYTTKKCCCCGGCCYYGGCCRRCCAATGGAATTGGAAGGGGGCCCCGGTTGGAACAATTNGKKGGCCYYGGTTGTTGGYNAAAAGGTTTMMANNNTTGGTTAAYYRRAACCRRCCYYAACCCTTYYRRAAYNGGCCYYWWCCAARRCCCCATTRRNGGGTTCNNYYCCAAGGYYGGRRAAYYRRCCTTCCAATRRGGACCTTRRTTAANTTGGYYGNGTTCCRR…
I13	AAYYGGCCTTTTYYMMAATTTTGGCCWWCCCCGGAACCAACCCTTCCRRCWWAACCGGYYYYTTCYYCCTTCCNCCAMMTTCCGGRRYYYYGRRWWYYTTYYNNAACCCCRRGTTCCAAYYCCGGAACCCNNCASSAAGCRCGGTTGGAAAAGGTTYMMGGAACCGGGGGWWCCCYYYYKKCCCCGGCCCCGGCCRRYYAATGGRRYYGGAARRGGGCCNCRRTTRRRRYAATTAATTGGCCYYGGTTGTTGGYYAAGGRNWWTAAMCCNYYGGTTAAYYGGAACCGGCCTTAACYYTTCCAAAATTGGCCCCTTCCGRRRYYCCAYYRRNGGGTTCYNYYCCMMRRCCGGGGAAYYGGYYYYGGRRYGGGGACCYYRRTTARYTTAACCGGGCCYYRR…
J01	NACCGGCCTTTTTTCCNNCNTTGGCCTTCCCCGGAACCGGCCCTTCCAANWWGGCCGGCCYYTTCYYYYYYTTNYYAMMNNCCGGRRCCCCGGGTTTTTTCCGGAACCCCGGATTYYAAYYNCGGAACCYYCNASSAAGCNCNCTTGGAAAARRTTYAAGGCCCCNGNGGAACCCCCTYGGCCCCGGCCYYGGCCRRCCWWTGGAAYYGGWWGGGGSCCCNGGTTAAGGNAATTRATTGGTTCCGGYYGTTGGCCAAAAGGTTTMMAAACTYGGTTAANYRNANNTGGCCYCAACYYTWCCGGAAYYRRCCCCTTCCGGGGCCCCATTGGGNGGTTCNNTTCCAAGGTTGGAAAATTGGCCTTCCAATAAGGWTTTTGGTTAANTTGGCCGRRYYYYAA…
J03	NNYYGGCCNTWNNNCCGGNYYTGGNCWNNNCCSNNNCCGGCCCTTCCRRCWWNRCCNNTTYYTTCYYNNTNYYNCCRNMNCCCGGNNYYYYGAANTYYTTCCNNNAYNCCNNGTTTYAACCNNRRAACNTNNCAGGAANCRNNGTNGGRRWTGGYYNNNGGCMNCNNGGGWWNCCYYNTGGCCNCGGCCCCNNNCNGCCAATGGAACCGGAAGGGGNCCNCGGTTAANNCAATTANTTGGTTCCGGNYGTTGGNNAAAAGGTTTAMMNNNNNNGTTNACCNGAANNGGCCNTAANTTTTYYGNRRCNGGNCYCNNNNANGGCCYYATTRRNSGGTTNNNTTCCAAGGTTGGNNAANNGGNNTTCCAATNNGGNTTTTGGTTNNNTTAACCNAATTCCAA…
K01	AAYYGGCCTTWWTTCCAANCTTGGYYTTYYCCGGAACCGGCCCTTCCGGNAAGGCCGGCCTTTTCTTCCYYTTAYYAMMCCCCGGAACCCCGRRWWYYTTYYGGAACCCCGGNTTTNAATTCCGGAACCCNCCMGGAANCNCCCTTRRAAAARRYYCAARRMMCCRRGRRWWCCCYYTTTTYYCCGGCCYYGGCCNGCCAATGGAATTGGAAGGGGGCCCCGGTTRRRACAATTAATTGGTTCCGGYYGTTGGYYAAGGAATTWCCMNNCCCGGTTNNTTGGAATTGGCCTTAACTTTTCCGGGGCCGGCCCCTTCCGGGGCCCCATTGGGGGGTTCTTYYCCCCGGYYGGRRRRYYGGCCTTSSAATAAGGATTTTGGTTAACTTGGCCGGGTTCCAA…
K04	AAYYGGCCYYTTYYCCAAYYTTGGCCAACCCCSSRRYYRRNCCTTCCGGCAAGGCCGGCCYYTTCCCYYYYTTACCACCNNCCRRAACCCCGGGAACCYYTTGNGGCCCCGGRTTYNAACCCNGGAACCYYCCASSAAGCGCCCAAGGAAAAGGTTYAARRMMCCGGGGGAACYYCCTTKKYYYYGGCCYYGGCCRRYYAATAAAACCGGAAGGGGGTTGGGGTTGGAACCCTTGGTTGGCCCCTTTTGTNGGTTAAAAGGTTTCCMNNCCCGGTTCCCCGGAACCGGCCTTGGSCCAACCGGAACCRRCCCCTTCCGGGGCCYYATTAAGGGGTTCTTCCCCMMRRCCGGGGAAYYGGYYYYGGAATAAGGACCTTGGTTAATNNGGCCGAATTCCAA…
L03	AAYYGGCCTTTTTTCCAATTTTGGCCWWCCCCCCGGCCRRCYYTTCCRRCAAAACCGGYYTTWWCTTYYYYTTNCCAMMNNCCRRRRYYYYGRRWWCCTTCYNGRRYYCCGGGTTTTAAYYYCGGAACCTTCCASSAAGCRCCCTTGGAAAAGGTTYAAGGAACCGGGGGWWCCCCCTTGGCCCCGGCCCCGGCCRRYYAATRRRRCCGGAARRGGGCCCCGGTTRRRRCAATTGGKKRRYYCCKKTTGYYGGYYAAAAGGTTTCCANNACCGGTTAAYYGGAATTGGCCYYAACCCTTYYRRAAYYAACCCCWWCCRRGGCCCCATTGGNSGGTTYYYYYCCMMRRCCGGGGAATTGGYYTTSSAATAAGGACCTTGGTTAAYTTGGCCGAAYYYYAA…
L04	NACCGGCCYYTTYYCCAAYYTTGGCCTTYYYYCCGGCCAACCCTTCCRRCAAGGCCGGYYYYTTCCCYYTTYYNCCAMMTTCCGGRRCCCCRAAAAYYYYTTANGGCCCCGGRTTTTAACCCCGGAACCYYYYAGGAAGCRYGGTTGGAAAAGGTTYAMGGAACCGGGGGWWCCCCCTTKKYYCCNNCCCCGGCCAAYYAATRRRRCCRRAAGGGGGNYGSRRTTGGAACMMTTGGTTRRYYYYGGTTGYYGGYYAARRRRTTTCCAAAAYYGGTTAACCAACCYYRRCCYYAACCCTTTTRRAAYYAACCCCANYYRRGGCCCCAYYGGNGRRTTCYYTTCCCCGGCCGGGGAACCGGCCCCGGAACRRGGATTTTGGTTAACTTGGCCGAATTCCRR…
L09	AAYYGGYYCCWWYYCCAATTTTGGCCWWCCCCSSGGCCGGCCCTTTTAACAAAACCGGCCTTTTCTTCCCCTTNTTACCNNCCGGAACCCCGAAAACCYYTTGGAACCTTGGATTTTAATTCCGGRRCCTTYYASSRRGCRYCCWWGGAAWWRRTTNMMRRMMCCNRGGGAACCCYYTTKKYYCCGGCCCCGGAAAACCTTTGGAACCGGTTGGAAGYYNGRRWWGGAACMMTTGGTTRRYYYYGGTTGTTGGCCWWGGAATTTCCMAANCCGGYYAACCRRAATTGGCCTTAACCCTTYYRRAATTRRCCCCWWYYGGGGYYCCACCGGNGAATTCCNTTCCAAGGYYGGRRAAYYRRCCTTSSAATGGRRAYYTTGGTTRRCTTRRCCKGGTTCCRR…
L11	AATTGGCCTTTTYYMMAAYYTTGGCCWWCCCCGGAACCGGCCCTTCCRRCAARRCCNGYYCCTTCCCYYTTYYNCCGCCNNCCRRAACCCCGRRAACCTTTTRAAAYYYYRRRTTTYAAYYYCGGAACCYYYTACCAAGCGYCCWWGGAAAAGGTTTMMRRAACSGGGGGAACCCCCTTGGCCCCGGCCCCRRCCRRYYAATGGAAYYGGAAGGGGGCCNCGGTTRRRRCAATTRRKKGGYYCCGGTTGTTGGTTAAAAGGTTTCCANNNYYGGTTMMYYGGMMTTGGCCTTAACCCTTCCGGRRCCAACCCCWWYYGGGGYYCCACCRRNSRRTTCYYYYCCMMGGCCGGGGAAYYGGYYYYGGAATRRGGACCYYAATTAACYYGGCCGARTTCCAA…
L36	AAYYGGYYCCTTYYMMAACNTTGGCCTTYYCCSSAACCGGMYYTTCCGGNAARRCCGGCCTTTTCTTCCCCTTGYYAAATTCCGGGGCCCCGAATTYYTTYYGGRRCCCCGGRTTYYAATTCCGGAACCYYCCAGGAAGCRNCCTTGGAAAARRTTYMMAAMMNCGGRGGAACNCYYTTKKCCCCNNCCYYGGCCRRTTAATGGAACCRRAARRGGSCCCCGGTTGGAACAATTRRKKGGCCCCGGTTGYYGGYYWWGGRRWWTAAAMMCCCRRTTAACCGGAATYGGYYYYAASYYTTTTGGAAYYGGCCYYTTCCGGGGYYCCMYYRRGGGGTTCYYTTCCCCGGCCGGGGAAYYRRCCTTSSAATNNGGATTTTGGTTNACTTGGCCGGGTNCCGG…
M03	AAYYGGCCTTTTYYMMAAYYTTGGCCWWCCCCSSAACCAAMCCTTCCRRCAAGGCCGGCCYYAACYYYYYYTTACCACCNTCCRRRRCCCCGRRAACCYYYYGGRRYYCCGGGTTTTAAYYCCGGAACCTTCCCCCAAGCGYCCWWGGRRAAGGTTYAARRMMCCGGRGGWWCCCCCTTKKYYCCNNCCYYGGMMAATTAATRRAACCGGAAGRRRNYYGGGGWWGGAACMMTTGGGNRRCCCCGGTTGTTRRCCTTGGAAWATAAAMMCCCGGYYAAYYRNAATTGGCCNTAANYYTTCCGGRRCCGGCCCCWWYYGGGGCCCCAYYGGGGRRTTCCCYYCCMMRRYYGGRRAATTGGCCTTSSAATRRGGAYYTTGGTTNACTTRRYYGGGTTTTAR…
