# Supplementary material for: Genomic Evidence for Dual Introductions, Limited Gene Flow and Niche Preferences in the Invasive Wasp Vespula germanica in South Africa
Source: Mol Ecol. 2025 Dec 22;35(1):e70217. doi: 10.1111/mec.70217 (PMC12745851; doi:10.1111/mec.70217)
Supplement: Supplementary file 1 — Appendix S1: mec70217‐sup‐0001‐AppendixS1.zip. [file MEC-35-e70217-s001.zip › 6_Comparison_data.csv]

ind1-ind2	ind1	ind2	dist_geo_km	delta_dist_km_CT	delta_dist_km_SB	hap_type	clus_type	fst	delta_tmaxave	delta_tmean	delta_rmean	delta_NDMI16	delta_NDMI19	delta_tmaxsum	delta_tminwint	delta_tminave
A03-A04	A03	A04	3.76074211139926	3.45203546057985	1.2878594127539	H2	P2	0.365388	0.141660000000002	0.199999999999999	223	19	18	0.16667	0.76666	0.566660000000001
A03-A09	A03	A09	2.49651241430041	2.30186564899091	0.1840958184969	H2	P2	0.36843	0.141660000000002	0.199999999999999	223	15	16	0.16667	0.76666	0.566660000000001
A03-A10	A03	A10	7.04996530790358	7.93735510620854	8.0586170314626	H2	P2	0.378875	1.775	1.2	362	22	18	1.7	0.433339999999999	0.758339999999999
A03-A11	A03	A11	1.76781898131858	1.60600327284054	0.132323730963599	H1H2	P2	0.3727	0.108339999999998	0.300000000000001	168	12	19	0.100000000000001	0.533329999999999	0.450000000000001
A03-A12	A03	A12	1.60991439589759	1.5528694329264	1.762693673154	H2	P2	0.365438	0.0333299999999994	0.199999999999999	21	33	40	0.0333299999999994	0.43333	0.29166
A03-A17	A03	A17	1.25546397402089	1.07310906538567	0.9532395497124	H1H2	P2	0.34874	0.108339999999998	0.300000000000001	168	22	25	0.100000000000001	0.533329999999999	0.450000000000001
A03-A18	A03	A18	0.638934369697302	0.44125461166769	0.636861631409801	H1H2	P2	0.363574	0	0	0	9	7	0	0	0
A03-A19	A03	A19	0.863422161467203	0.733877073458378	0.485627163857501	H2	P2	0.355753	0	0	0	11	2	0	0	0
A03-A20	A03	A20	1.53409281704617	1.33275815664738	0.915611693244998	H2	P2	0.349563	0.108339999999998	0.300000000000001	168	14	18	0.100000000000001	0.533329999999999	0.450000000000001
A03-A21	A03	A21	2.94749118714971	2.78848634003631	2.076327249398	H2	P2	0.355959	0.266660000000002	0.100000000000001	223	8	10	0.299999999999997	0.73333	0.441660000000001
A03-A22	A03	A22	3.19213344334928	3.58562182689395	3.3712748470968	H2	P2	0.370121	0.399999999999999	0.600000000000001	203	13	10	0.533330000000003	0.533329999999999	0.766660000000002
A03-A24	A03	A24	18.5150479079548	17.4681406647819	6.190134027609	H2	P2	0.354292	0.216660000000001	0.100000000000001	524	25	22	0.399999999999999	0.66666	0.316660000000001
A03-A25	A03	A25	15.3074435627994	14.4030004256605	3.5405751545634	H2	P2	0.360228	0.508330000000001	0.299999999999999	444	26	18	0.66667	0.200000000000001	0.174999999999999
A03-A40	A03	A40	1.57558170225982	1.82022368650739	1.8092379766718	H2	P2	0.370279	0.141660000000002	0.199999999999999	174	6	1	0.16667	0.566660000000001	0.516660000000002
A03-A47	A03	A47	4.11811540181933	4.21286327159219	2.2224569460963	H2	P2	0.353249	0.100000000000001	0.199999999999999	239	16	10	0.16667	0.566660000000001	0.475000000000001
A03-D02	A03	D02	40.4796290684868	48.6621654388071	48.6331700247234	H1H2	P1P2	0.512376	2.31667	1.1	692	12	21	3.26667	0	0.199999999999999
A03-D03	A03	D03	40.5179082088146	48.6929470858529	48.4656590075226	H2	P1P2	0.402772	2.31667	1.1	692	12	13	3.26667	0	0.199999999999999
A03-D04	A03	D04	38.678727876807	46.4692427809958	46.4141933880966	H1H2	P1P2	0.415885	2.01667	0.5	805	38	42	2.93333	1.16667	1.125
A03-D08	A03	D08	40.7208308338918	48.9645022972512	48.805315297067	H2	P1P2	0.42504	2.31667	1.1	692	16	12	3.26667	0	0.199999999999999
A03-D12	A03	D12	42.3096536410845	50.8431309887418	46.8943923704262	H1H2	P1P2	0.443315	2.15834	0.699999999999999	486	20	21	3.16667	0.73334	0.76667
A03-D15	A03	D15	40.5808179213488	48.7642823168261	48.4284713650751	H1H2	P1P2	0.44186	2.31667	1.1	692	35	41	3.26667	0	0.199999999999999
A03-D18	A03	D18	37.249162827849	44.741782951305	44.6940734911521	H1H2	P1P2	0.412554	2.04167	0.400000000000002	580	37	35	3.06667	1.33334	1.30834
A03-D19	A03	D19	36.4446769022387	43.8619106142037	43.8067711769946	H2	P1P2	0.439573	2.04167	0.400000000000002	580	44	47	3.06667	1.33334	1.30834
A03-D21	A03	D21	40.6301623146559	48.8507973798503	48.8600193528531	H1H2	P1P2	0.430217	2.31667	1.1	692	24	20	3.26667	0	0.199999999999999
A03-D27	A03	D27	39.2879399454757	47.1498170116231	46.7174174590238	H1H2	P1P2	0.432838	2.20834	0.5	664	24	27	3.2	1.3	1.23334
A03-E01	A03	E01	44.6586286074642	53.7753147772312	43.7927464102635	H1H2	P1P2	0.43816	2.79167	1.4	338	9	8	4.03333	0.0999999999999996	0.0666699999999985
A03-E02	A03	E02	45.2712646480622	54.5519143185048	42.70119745303	H1H2	P1P2	0.431591	2.09167	0.600000000000001	411	22	30	3.5	0.966670000000001	0.95834
A03-E04	A03	E04	45.2042431465517	54.4488958944699	43.0276271877641	H1H2	P1P2	0.433459	2.09167	0.600000000000001	411	19	26	3.5	0.966670000000001	0.95834
A03-E07	A03	E07	45.9053002335151	55.3242078968576	41.876953560473	H2	P1P2	0.43732	1.83334	0.100000000000001	388	40	35	3.33333	1.66667	1.64167
A03-F03	A03	F03	48.0806814942718	57.611427552258	39.8280395595385	H1H2	P1P2	0.442755	1.75	0.0999999999999979	93	19	12	3.4	2.13334	2.00834
A03-G07	A03	G07	62.7532316865659	75.3618991249567	22.4038308581931	H1H2	P1P2	0.419364	2.15	0.5	253	43	48	3.86667	2.06667	1.2
A03-H02	A03	H02	66.7869329186638	75.050795090596	12.6329619499379	H1H2	P1P2	0.43731	4.64167	2.3	605	19	1	6.83333	1.46667	0.0499999999999989
A03-I02	A03	I02	105.584842283976	116.435802846157	28.0484465026062	H1H2	P1P2	0.481449	1.71667	1.2	463	29	39	3.7	5.7	4.25
A03-I04	A03	I04	99.3685486314647	109.909291865381	21.4311346091773	H1H2	P1P2	0.431405	1.28334	1.3	595	25	33	3.1	5.2	3.86667
A03-I09	A03	I09	110.825386100486	119.04720153836	34.5465840876816	H1H2	P1P2	0.438558	0.99166	2.7	534	58	60	0.16667	5.63334	4.53334
A03-I13	A03	I13	114.454820214399	122.882704036579	38.2422579918238	H1H2	P1P2	0.431847	1.45	3.1	568	55	60	0.433329999999998	6	4.86667
A03-J01	A03	J01	103.051087375337	122.759376494193	25.370930720743	H1H2	P1P2	0.47064	4.00834	1.3	1035	32	39	5.46667	2.9	1.53334
A03-J03	A03	J03	101.448949031444	120.510290158309	23.3313200143217	H1H2	P1P2	0.435358	4.025	1.3	1043	29	26	5.56667	2.73334	1.39167
A03-K01	A03	K01	66.8574599608325	75.3984366263909	4.4599260324454	H1H2	P1P2	0.463569	0.725000000000001	0.6	549	18	32	0.66667	0.56667	0.558339999999999
A03-K04	A03	K04	87.1137636198648	100.90649841118	12.6576392726419	H1H2	P1P2	0.480795	0.283329999999999	1.1	713	27	37	0.266670000000001	1.96667	1.99167
A03-L03	A03	L03	48.5956949152425	56.9934151697893	35.1552074620005	H1H2	P1P2	0.425393	2.225	0.699999999999999	518	33	47	3.83333	1.2	0.933339999999999
A03-L04	A03	L04	24.6695162944801	26.8064897896317	19.243107721014	H1H2	P1P2	0.442206	2.76667	1	708	34	39	3.9	1.06667	0.816669999999998
A03-L09	A03	L09	21.440822543684	23.7212898651795	18.9899841538039	H1H2	P1P2	0.409104	2.06667	0.800000000000001	781	35	41	2.93333	1	0.608339999999998
A03-L11	A03	L11	87.2148014668182	97.6242029665797	8.1508408469725	H1H2	P1P2	0.445346	3.16667	1.2	558	47	47	5.3	1.86667	0.875
A03-L36	A03	L36	24.8557356462169	29.5551941320574	29.0675563788714	H1H2	P1P2	0.424472	1.90834	0.699999999999999	718	34	38	2.66667	1.06667	0.625
A03-M03	A03	M03	57.6482048731202	68.2105138968892	21.0812028542137	H1H2	P1P2	0.444212	0.125	1.3	294	16	22	0.800000000000001	3.23334	2.81667
A04-A09	A04	A09	1.6391843977395	1.15016981158894	1.4719552312508	H2	P2	0.381784	0	0	0	4	2	0	0	0
A04-A10	A04	A10	5.84456582522575	4.48531964562869	6.7707576187087	H2	P2	0.38928	1.63334	1.4	139	3	0	1.53333	1.2	1.325
A04-A11	A04	A11	2.17297816394896	1.84603218773931	1.42018314371749	H1H2	P2	0.374978	0.25	0.100000000000001	55	7	1	0.266670000000001	0.23333	0.11666
A04-A12	A04	A12	2.99625093770583	1.89916602765345	0.474834260400101	H2	P2	0.358282	0.108330000000002	0	202	14	22	0.13334	0.33333	0.275
A04-A17	A04	A17	2.65942263505116	2.37892639519418	0.334619863041496	H1H2	P2	0.353616	0.25	0.100000000000001	55	3	7	0.266670000000001	0.23333	0.11666
A04-A18	A04	A18	3.30299652504037	3.01078084891216	0.650997781344095	H1H2	P2	0.369624	0.141660000000002	0.199999999999999	223	10	11	0.16667	0.76666	0.566660000000001
A04-A19	A04	A19	4.60565223170198	2.71815838712147	1.7734865766114	H2	P2	0.358989	0.141660000000002	0.199999999999999	223	8	20	0.16667	0.76666	0.566660000000001
A04-A20	A04	A20	2.30405484954338	2.11927730393247	0.372247719508898	H2	P2	0.356557	0.25	0.100000000000001	55	5	0	0.266670000000001	0.23333	0.11666
A04-A21	A04	A21	1.40592788552597	0.66354912054354	0.788467836644102	H2	P2	0.36819	0.125	0.0999999999999979	0	11	8	0.133329999999997	0.0333299999999994	0.125
A04-A22	A04	A22	6.38261573728656	0.1335863663141	4.6591342598507	H2	P2	0.384827	0.54166	0.400000000000002	20	6	8	0.700000000000003	0.23333	0.200000000000001
A04-A24	A04	A24	14.7816826864073	14.0161052042021	4.9022746148551	H2	P2	0.355805	0.0749999999999993	0.0999999999999979	301	6	4	0.233329999999999	0.0999999999999996	0.25
A04-A25	A04	A25	11.6263545246192	10.9509649650807	2.2527157418095	H2	P2	0.373557	0.366669999999999	0.499999999999998	221	7	0	0.5	0.966660000000001	0.74166
A04-A40	A04	A40	4.79241291446797	1.63181177407246	3.0970973894257	H2	P2	0.378499	0	0	49	13	17	0	0.199999999999999	0.0499999999999989
A04-A47	A04	A47	2.92819488651145	0.76082781101234	3.5103163588502	H2	P2	0.354973	0.0416600000000003	0	16	3	8	0	0.199999999999999	0.0916599999999992
A04-D02	A04	D02	41.7705745757678	45.2101299782273	49.9210294374773	H1H2	P1P2	0.527217	2.45833	0.900000000000002	469	7	3	3.43334	0.76666	0.76666
A04-D03	A04	D03	41.8306018420411	45.240911625273	49.7535184202764	H2	P1P2	0.417401	2.45833	0.900000000000002	469	7	5	3.43334	0.76666	0.76666
A04-D04	A04	D04	40.0179115678787	43.0172073204159	47.7020528008505	H1H2	P1P2	0.435886	2.15833	0.300000000000001	582	19	24	3.1	1.93333	1.69166
A04-D08	A04	D08	41.9923094294671	45.5124668366713	50.0931747098209	H2	P1P2	0.431512	2.45833	0.900000000000002	469	3	6	3.43334	0.76666	0.76666
A04-D12	A04	D12	43.619938034067	47.3910955281619	48.1822517831801	H1H2	P1P2	0.443084	2.3	0.5	263	1	3	3.33334	1.5	1.33333
A04-D15	A04	D15	41.8992073665905	45.3122468562462	49.716330777829	H1H2	P1P2	0.444039	2.45833	0.900000000000002	469	16	23	3.43334	0.76666	0.76666
A04-D18	A04	D18	38.6086202584194	41.2897474907251	45.9819329039059	H1H2	P1P2	0.420604	2.18333	0.200000000000003	357	18	17	3.23334	2.1	1.875
A04-D19	A04	D19	37.6596557120264	40.4098751536238	45.0946305897485	H2	P1P2	0.451684	2.18333	0.200000000000003	357	25	29	3.23334	2.1	1.875
A04-D21	A04	D21	41.909113106892	45.3987619192704	50.147878765607	H1H2	P1P2	0.434711	2.45833	0.900000000000002	469	5	2	3.43334	0.76666	0.76666
A04-D27	A04	D27	40.6909652113043	43.6977815510432	48.0052768717777	H1H2	P1P2	0.431165	2.35	0.300000000000001	441	5	9	3.36667	2.06666	1.8
A04-E01	A04	E01	45.7916529568187	50.3232793166513	45.0806058230174	H1H2	P1P2	0.436469	2.93333	1.2	115	10	10	4.2	0.86666	0.633329999999999
A04-E02	A04	E02	46.3123988697133	51.0998788579249	43.9890568657839	H1H2	P1P2	0.440044	2.23333	0.400000000000002	188	3	12	3.66667	1.73333	1.525
A04-E04	A04	E04	46.3008788845986	50.99686043389	44.315486600518	H1H2	P1P2	0.439202	2.23333	0.400000000000002	188	0	8	3.66667	1.73333	1.525
A04-E07	A04	E07	46.9203338713978	51.8721724362777	43.1648129732269	H2	P1P2	0.436339	1.975	0.0999999999999979	165	21	17	3.5	2.43333	2.20833
A04-F03	A04	F03	49.5374786457035	54.1593920916781	41.1158989722923	H1H2	P1P2	0.44973	1.89166	0.299999999999997	130	0	6	3.56667	2.9	2.575
A04-G07	A04	G07	64.0516791637535	71.9098636643768	23.691690270947	H1H2	P1P2	0.435036	2.29166	0.300000000000001	30	24	30	4.03334	2.83333	1.76666
A04-H02	A04	H02	69.5427463523484	71.5987596300161	13.9208213626918	H1H2	P1P2	0.439248	4.78333	2.1	382	0	17	7	2.23333	0.61666
A04-I02	A04	I02	108.520510956435	112.983767385577	26.7605870898523	H1H2	P1P2	0.484968	1.85833	1.4	240	10	21	3.86667	6.46666	4.81666
A04-I04	A04	I04	102.276772269169	106.457256404801	20.1432751964234	H1H2	P1P2	0.44328	1.425	1.5	372	6	15	3.26667	5.96666	4.43333
A04-I09	A04	I09	114.001958566413	115.59516607778	33.2587246749277	H1H2	P1P2	0.453659	0.849999999999998	2.9	311	39	42	0.33334	6.4	5.1
A04-I13	A04	I13	117.634095296775	119.430668575999	36.9543985790699	H1H2	P1P2	0.441491	1.30834	3.3	345	36	42	0.266659999999998	6.76666	5.43333
A04-J01	A04	J01	104.656623076994	119.307341033613	24.0830713079891	H1H2	P1P2	0.477826	4.15	1.1	812	13	21	5.63334	3.66666	2.1
A04-J03	A04	J03	103.150110408978	117.058254697729	22.0434606015678	H1H2	P1P2	0.436824	4.16666	1.1	820	10	8	5.73334	3.5	1.95833
A04-K01	A04	K01	65.3827150189499	71.9464011658111	5.7477854451993	H1H2	P1P2	0.470291	0.58334	0.799999999999999	326	1	14	0.5	1.33333	1.125
A04-K04	A04	K04	86.1136515237506	97.4544629506	11.369779859888	H1H2	P1P2	0.490082	0.141669999999998	1.3	490	8	19	0.433340000000001	2.73333	2.55833
A04-L03	A04	L03	50.7067550665687	53.5413797092094	36.4430668747544	H1H2	P1P2	0.439811	2.36666	0.5	295	14	29	4	1.96666	1.5
A04-L04	A04	L04	27.8214263020106	23.3544543290519	20.5309671337679	H1H2	P1P2	0.454316	2.90833	0.800000000000001	485	15	21	4.06667	1.83333	1.38333
A04-L09	A04	L09	24.4466704034246	20.2692544045996	20.2778435665578	H1H2	P1P2	0.43379	2.20833	0.600000000000001	558	16	23	3.1	1.76666	1.175
A04-L11	A04	L11	89.9988765565765	94.1721675059999	6.8629814342186	H1H2	P1P2	0.45614	3.30833	1	335	28	29	5.46667	2.63333	1.44166
A04-L36	A04	L36	26.712891841173	26.1031586714776	30.3554157916253	H1H2	P1P2	0.430529	2.05	0.5	495	15	20	2.83334	1.83333	1.19166
A04-M03	A04	M03	57.2531212245306	64.7584784363093	22.3690622669676	H1H2	P1P2	0.440335	0.266660000000002	1.5	71	3	4	0.966670000000001	4	3.38333
A09-A10	A09	A10	6.86711816472631	5.63548945721763	8.2427128499595	H2	P2	0.378123	1.63334	1.4	139	7	2	1.53333	1.2	1.325
A09-A11	A09	A11	0.728760106655852	0.69586237615037	0.0517720875333012	H1H2	P2	0.347287	0.25	0.100000000000001	55	3	3	0.266670000000001	0.23333	0.11666
A09-A12	A09	A12	2.45851896473393	0.74899621606451	1.9467894916509	H2	P2	0.351267	0.108330000000002	0	202	18	24	0.13334	0.33333	0.275
A09-A17	A09	A17	1.80188394816867	1.22875658360524	1.1373353682093	H1H2	P2	0.324966	0.25	0.100000000000001	55	7	9	0.266670000000001	0.23333	0.11666
A09-A18	A09	A18	2.24989484018724	1.86061103732322	0.8209574499067	H1H2	P2	0.351922	0.141660000000002	0.199999999999999	223	6	9	0.16667	0.76666	0.566660000000001
A09-A19	A09	A19	3.25618352553591	1.56798857553253	0.301531345360601	H2	P2	0.316115	0.141660000000002	0.199999999999999	223	4	18	0.16667	0.76666	0.566660000000001
A09-A20	A09	A20	1.48946288184029	0.96910749234353	1.0997075117419	H2	P2	0.363571	0.25	0.100000000000001	55	1	2	0.266670000000001	0.23333	0.11666
A09-A21	A09	A21	1.88539464783156	0.4866206910454	2.2604230678949	H2	P2	0.344336	0.125	0.0999999999999979	0	7	6	0.133329999999997	0.0333299999999994	0.125
A09-A22	A09	A22	4.77242599407696	1.28375617790304	3.1871790285999	H2	P2	0.367874	0.54166	0.400000000000002	20	2	6	0.700000000000003	0.23333	0.200000000000001
A09-A24	A09	A24	16.0972320851265	15.166275015791	6.3742298461059	H2	P2	0.368007	0.0749999999999993	0.0999999999999979	301	10	6	0.233329999999999	0.0999999999999996	0.25
A09-A25	A09	A25	12.85035382174	12.1011347766696	3.7246709730603	H2	P2	0.360442	0.366669999999999	0.499999999999998	221	11	2	0.5	0.966660000000001	0.74166
A09-A40	A09	A40	3.2327643727518	0.48164196248352	1.6251421581749	H2	P2	0.356292	0	0	49	9	15	0	0.199999999999999	0.0499999999999989
A09-A47	A09	A47	2.09011013541187	1.91099762260128	2.0383611275994	H2	P2	0.349513	0.0416600000000003	0	16	1	6	0	0.199999999999999	0.0916599999999992
A09-D02	A09	D02	40.4690254826232	46.3602997898162	48.4490742062265	H1H2	P1P2	0.495345	2.45833	0.900000000000002	469	3	5	3.43334	0.76666	0.76666
A09-D03	A09	D03	40.5229745310801	46.391081436862	48.2815631890257	H2	P1P2	0.391539	2.45833	0.900000000000002	469	3	3	3.43334	0.76666	0.76666
A09-D04	A09	D04	38.7014865964478	44.1673771320049	46.2300975695997	H1H2	P1P2	0.408112	2.15833	0.300000000000001	582	23	26	3.1	1.93333	1.69166
A09-D08	A09	D08	40.6964381871223	46.6626366482603	48.6212194785701	H2	P1P2	0.417148	2.45833	0.900000000000002	469	1	4	3.43334	0.76666	0.76666
A09-D12	A09	D12	42.3142583080676	48.5412653397509	46.7102965519293	H1H2	P1P2	0.430969	2.3	0.5	263	5	5	3.33334	1.5	1.33333
A09-D15	A09	D15	40.5900331428138	46.4624166678352	48.2443755465782	H1H2	P1P2	0.427536	2.45833	0.900000000000002	469	20	25	3.43334	0.76666	0.76666
A09-D18	A09	D18	37.2854111855056	42.4399173023141	44.5099776726552	H1H2	P1P2	0.403604	2.18333	0.200000000000003	357	22	19	3.23334	2.1	1.875
A09-D19	A09	D19	36.3762792545535	41.5600449652128	43.6226753584977	H2	P1P2	0.424012	2.18333	0.200000000000003	357	29	31	3.23334	2.1	1.875
A09-D21	A09	D21	40.6110603690193	46.5489317308594	48.6759235343562	H1H2	P1P2	0.418168	2.45833	0.900000000000002	469	9	4	3.43334	0.76666	0.76666
A09-D27	A09	D27	39.3574659471381	44.8479513626322	46.5333216405269	H1H2	P1P2	0.417937	2.35	0.300000000000001	441	9	11	3.36667	2.06666	1.8
A09-E01	A09	E01	44.538541494262	51.4734491282403	43.6086505917666	H1H2	P1P2	0.417061	2.93333	1.2	115	6	8	4.2	0.86666	0.633329999999999
A09-E02	A09	E02	45.087078268497	52.2500486695139	42.5171016345331	H1H2	P1P2	0.408055	2.23333	0.400000000000002	188	7	14	3.66667	1.73333	1.525
A09-E04	A09	E04	45.0588946636588	52.147030245479	42.8435313692672	H1H2	P1P2	0.421397	2.23333	0.400000000000002	188	4	10	3.66667	1.73333	1.525
A09-E07	A09	E07	45.7033206572427	53.0223422478667	41.6928577419761	H2	P1P2	0.42729	1.975	0.0999999999999979	165	25	19	3.5	2.43333	2.20833
A09-F03	A09	F03	48.1947825728441	55.3095619032671	39.6439437410416	H1H2	P1P2	0.428996	1.89166	0.299999999999997	130	4	4	3.56667	2.9	2.575
A09-G07	A09	G07	62.7588378396465	73.0600334759658	22.2197350396962	H1H2	P1P2	0.4156	2.29166	0.300000000000001	30	28	32	4.03334	2.83333	1.76666
A09-H02	A09	H02	67.9348548558422	72.7489294416051	12.448866131441	H1H2	P1P2	0.423411	4.78333	2.1	382	4	15	7	2.23333	0.61666
A09-I02	A09	I02	106.894910301139	114.133937197166	28.2325423211031	H1H2	P1P2	0.465652	1.85833	1.4	240	14	23	3.86667	6.46666	4.81666
A09-I04	A09	I04	100.653564104714	107.60742621639	21.6152304276742	H1H2	P1P2	0.417646	1.425	1.5	372	10	17	3.26667	5.96666	4.43333
A09-I09	A09	I09	112.3630924575	116.745335889369	34.7306799061785	H1H2	P1P2	0.428268	0.849999999999998	2.9	311	43	44	0.33334	6.4	5.1
A09-I13	A09	I13	115.995195836866	120.580838387588	38.4263538103207	H1H2	P1P2	0.418008	1.30834	3.3	345	40	44	0.266659999999998	6.76666	5.43333
A09-J01	A09	J01	103.286691618369	120.457510845202	25.5550265392399	H1H2	P1P2	0.447951	4.15	1.1	812	17	23	5.63334	3.66666	2.1
A09-J03	A09	J03	101.755124439648	118.208424509318	23.5154158328186	H1H2	P1P2	0.410643	4.16666	1.1	820	14	10	5.73334	3.5	1.95833
A09-K01	A09	K01	65.1420706597762	73.0965709774	4.2758302139485	H1H2	P1P2	0.444702	0.58334	0.799999999999999	326	3	16	0.5	1.33333	1.125
A09-K04	A09	K04	85.662144477045	98.604632762189	12.8417350911388	H1H2	P1P2	0.471196	0.141669999999998	1.3	490	12	21	0.433340000000001	2.73333	2.55833
A09-L03	A09	L03	49.2059983936084	54.6915495207984	34.9711116435036	H1H2	P1P2	0.424842	2.36666	0.5	295	18	31	4	1.96666	1.5
A09-L04	A09	L04	26.1822478113163	24.5046241406408	19.0590119025171	H1H2	P1P2	0.434601	2.90833	0.800000000000001	485	19	23	4.06667	1.83333	1.38333
A09-L09	A09	L09	22.8107065046735	21.4194242161886	18.805888335307	H1H2	P1P2	0.416515	2.20833	0.600000000000001	558	20	25	3.1	1.76666	1.175
A09-L11	A09	L11	88.3887092926283	95.3223373175888	8.3349366654694	H1H2	P1P2	0.434693	3.30833	1	335	32	31	5.46667	2.63333	1.44166
A09-L36	A09	L36	25.2511792438106	27.2533284830665	28.8834605603745	H1H2	P1P2	0.410234	2.05	0.5	495	19	22	2.83334	1.83333	1.19166
A09-M03	A09	M03	56.5389003354006	65.9086482478983	20.8971070357168	H1H2	P1P2	0.425729	0.266660000000002	1.5	71	1	6	0.966670000000001	4	3.38333
A10-A11	A10	A11	6.81899362902971	6.331351833368	8.19094076242619	H1H2	P2	0.376128	1.88334	1.5	194	10	1	1.8	0.966669999999999	1.20834
A10-A12	A10	A12	5.45070208481843	6.38448567328214	6.2959233583086	H2	P2	0.352775	1.74167	1.4	341	11	22	1.66667	0.866669999999999	1.05
A10-A17	A10	A17	6.02567250825216	6.86424604082287	7.1053774817502	H1H2	P2	0.365454	1.88334	1.5	194	0	7	1.8	0.966669999999999	1.20834
A10-A18	A10	A18	6.43563763550746	7.49610049454085	7.4217554000528	H1H2	P2	0.363322	1.775	1.2	362	13	11	1.7	0.433339999999999	0.758339999999999
A10-A19	A10	A19	7.70600513185835	7.20347803275016	8.5442441953201	H2	P2	0.368138	1.775	1.2	362	11	20	1.7	0.433339999999999	0.758339999999999
A10-A20	A10	A20	5.99404367274464	6.60459694956116	7.1430053382176	H2	P2	0.3888	1.88334	1.5	194	8	0	1.8	0.966669999999999	1.20834
A10-A21	A10	A21	4.98183607923217	5.14886876617223	5.9822897820646	H2	P2	0.359848	1.50834	1.3	139	14	8	1.4	1.16667	1.2
A10-A22	A10	A22	10.2146826479821	4.35173327931459	11.4298918785594	H2	P2	0.381822	2.175	1.8	159	9	8	2.23333	0.966669999999999	1.525
A10-A24	A10	A24	16.4463309280516	9.53078555857336	1.8684830038536	H2	P2	0.380203	1.55834	1.3	162	3	4	1.3	1.1	1.075
A10-A25	A10	A25	14.0363533800982	6.46564531945196	4.5180418768992	H2	P2	0.373072	1.26667	0.9	82	4	0	1.03333	0.233339999999998	0.58334
A10-A40	A10	A40	8.6249851259561	6.11713141970115	9.8678550081344	H2	P2	0.388693	1.63334	1.4	188	16	17	1.53333	1	1.275
A10-A47	A10	A47	8.72002654293016	3.72449183461635	10.2810739775589	H2	P2	0.378186	1.675	1.4	123	6	8	1.53333	1	1.23334
A10-D02	A10	D02	47.2831973491883	40.7248103325986	56.691787056186	H1H2	P1P2	0.536159	4.09167	2.3	330	10	3	4.96667	0.433339999999999	0.558339999999999
A10-D03	A10	D03	47.3321094693415	40.7555919796444	56.5242760389851	H2	P1P2	0.418409	4.09167	2.3	330	10	5	4.96667	0.433339999999999	0.558339999999999
A10-D04	A10	D04	45.5038129209658	38.5318876747873	54.4728104195592	H1H2	P1P2	0.431398	3.79167	1.7	443	16	24	4.63333	0.73333	0.366660000000001
A10-D08	A10	D08	47.5149635805617	41.0271471910427	56.8639323285296	H2	P1P2	0.43311	4.09167	2.3	330	6	6	4.96667	0.433339999999999	0.558339999999999
A10-D12	A10	D12	49.1242648469175	42.9057758825333	54.9530094018888	H1H2	P1P2	0.459288	3.93334	1.9	124	2	3	4.86667	0.300000000000001	0.00833000000000084
A10-D15	A10	D15	47.3978185057635	40.8269272106176	56.4870883965377	H1H2	P1P2	0.463881	4.09167	2.3	330	13	23	4.96667	0.433339999999999	0.558339999999999
A10-D18	A10	D18	44.0822565316436	36.8044278450965	52.7526905226146	H1H2	P1P2	0.434687	3.81667	1.6	218	15	17	4.76667	0.900000000000001	0.550000000000001
A10-D19	A10	D19	43.2054519741814	35.9245555079952	51.8653882084572	H2	P1P2	0.450714	3.81667	1.6	218	22	29	4.76667	0.900000000000001	0.550000000000001
A10-D21	A10	D21	47.4279377524398	40.9134422736418	56.9186363843157	H1H2	P1P2	0.450642	4.09167	2.3	330	2	2	4.96667	0.433339999999999	0.558339999999999
A10-D27	A10	D27	46.1428369630785	39.2124619054146	54.7760344904864	H1H2	P1P2	0.43876	3.98334	1.7	302	2	9	4.9	0.86666	0.475
A10-E01	A10	E01	51.3828286125047	45.8379596710227	51.8513634417261	H1H2	P1P2	0.45311	4.56667	2.6	24	13	10	5.73333	0.33334	0.69167
A10-E02	A10	E02	51.9429266419478	46.6145592122963	50.7598144844926	H1H2	P1P2	0.444268	3.86667	1.8	49	0	12	5.2	0.533330000000001	0.200000000000001
A10-E04	A10	E04	51.9082851496144	46.5115407882614	51.0862442192267	H1H2	P1P2	0.45354	3.86667	1.8	49	3	8	5.2	0.533330000000001	0.200000000000001
A10-E07	A10	E07	52.5617462794456	47.3868527906491	49.9355705919356	H2	P1P2	0.455146	3.60834	1.3	26	18	17	5.03333	1.23333	0.883330000000001
A10-F03	A10	F03	54.9653756045315	49.6740724460495	47.886656591001	H1H2	P1P2	0.457898	3.525	1.1	269	3	6	5.1	1.7	1.25
A10-G07	A10	G07	69.5737848093065	67.4245440187482	30.4624478896557	H1H2	P1P2	0.439633	3.925	1.7	109	21	30	5.56667	1.63333	0.441660000000001
A10-H02	A10	H02	73.6976734495623	67.1134399843875	20.6915789814005	H1H2	P1P2	0.447679	6.41667	3.5	243	3	17	8.53333	1.03333	0.70834
A10-I02	A10	I02	112.35777095178	108.498447739948	19.9898294711436	H1H2	P1P2	0.493983	3.49167	0	101	7	21	5.4	5.26666	3.49166
A10-I04	A10	I04	106.16557237746	101.971936759172	13.3725175777147	H1H2	P1P2	0.439039	3.05834	0.0999999999999996	233	3	15	4.8	4.76666	3.10833
A10-I09	A10	I09	117.343846479245	111.109846432151	26.487967056219	H1H2	P1P2	0.455571	0.783339999999999	1.5	172	36	42	1.86667	5.2	3.775
A10-I13	A10	I13	120.967991332169	114.94534893037	30.1836409603612	H1H2	P1P2	0.442139	0.324999999999999	1.9	206	33	42	1.26667	5.56666	4.10833
A10-J01	A10	J01	110.006398128292	114.822021387984	17.3123136892804	H1H2	P1P2	0.482302	5.78334	2.5	673	10	21	7.16667	2.46666	0.775
A10-J03	A10	J03	108.433235550922	112.5729350521	15.2727029828591	H1H2	P1P2	0.448634	5.8	2.5	681	7	8	7.26667	2.3	0.633330000000001
A10-K01	A10	K01	70.7844627058584	67.4610815201824	12.518543063908	H1H2	P1P2	0.478176	1.05	0.6	187	4	14	1.03333	0.133330000000001	0.199999999999999
A10-K04	A10	K04	91.744769118087	92.9691433049714	4.59902224117931	H1H2	P1P2	0.494341	1.49167	0.0999999999999996	351	5	19	1.96667	1.53333	1.23333
A10-L03	A10	L03	55.642912853987	49.0560600635808	43.2138244934631	H1H2	P1P2	0.441054	4	1.9	156	11	29	5.53333	0.766660000000001	0.175000000000001
A10-L04	A10	L04	31.3674514083501	18.8691346834232	27.3017247524766	H1H2	P1P2	0.462271	4.54167	2.2	346	12	21	5.6	0.633330000000001	0.0583299999999998
A10-L09	A10	L09	28.2821012653288	15.783934758971	27.0486011852665	H1H2	P1P2	0.42967	3.84167	2	419	13	23	4.63333	0.566660000000001	0.15
A10-L11	A10	L11	94.1002968088405	89.6868478603712	0.0922238155099038	H1H2	P1P2	0.454221	4.94167	2.4	196	25	29	7	1.43333	0.116660000000001
A10-L36	A10	L36	31.8501005119585	21.6178390258489	37.126173410334	H1H2	P1P2	0.438489	3.68334	1.9	356	12	20	4.36667	0.633330000000001	0.133339999999999
A10-M03	A10	M03	63.0687567348294	60.2731587906807	29.1398198856763	H1H2	P1P2	0.454441	1.9	0.0999999999999996	68	6	4	2.5	2.8	2.05833
A11-A12	A11	A12	1.92959826469151	0.0531338399141401	1.8950174041176	H1H2	P2	0.357634	0.141669999999998	0.100000000000001	147	21	21	0.133330000000001	0.0999999999999996	0.158340000000001
A11-A17	A11	A17	1.20694534444297	0.53289420745487	1.085563280676	H1	P2	0.314258	0	0	0	10	6	0	0	0
A11-A18	A11	A18	1.55121261282799	1.16474866117285	0.769185362373399	H1	P2	0.359154	0.108339999999998	0.300000000000001	168	3	12	0.100000000000001	0.533329999999999	0.450000000000001
A11-A19	A11	A19	2.53871731635204	0.872126199382165	0.353303432893902	H1H2	P2	0.338948	0.108339999999998	0.300000000000001	168	1	21	0.100000000000001	0.533329999999999	0.450000000000001
A11-A20	A11	A20	0.977543802900253	0.27324511619316	1.0479354242086	H1H2	P2	0.35365	0	0	0	2	1	0	0	0
A11-A21	A11	A21	1.93229894809625	1.18248306719577	2.2086509803616	H1H2	P2	0.368225	0.375	0.199999999999999	55	4	9	0.399999999999999	0.200000000000001	0.00834000000000046
A11-A22	A11	A22	4.2264186239142	1.97961855405341	3.2389511161332	H1H2	P2	0.369783	0.29166	0.300000000000001	35	1	9	0.433330000000002	0	0.316660000000001
A11-A24	A11	A24	16.7984741994747	15.8621373919414	6.3224577585726	H1H2	P2	0.365717	0.324999999999999	0.199999999999999	356	13	3	0.5	0.133330000000001	0.13334
A11-A25	A11	A25	13.5645565698448	12.79699715282	3.672898885527	H1H2	P2	0.351109	0.616669999999999	0.6	276	14	1	0.766670000000001	0.73333	0.625
A11-A40	A11	A40	2.61958453436678	0.21422041366685	1.6769142457082	H1H2	P2	0.368696	0.25	0.100000000000001	6	6	18	0.266670000000001	0.0333300000000012	0.0666600000000006
A11-A47	A11	A47	2.60440499277276	2.60685999875165	2.0901332151327	H1H2	P2	0.347497	0.20834	0.100000000000001	71	4	9	0.266670000000001	0.0333300000000012	0.0250000000000004
A11-D02	A11	D02	40.4644979392384	47.0561621659666	48.5008462937598	H1	P1P2	0.491495	2.20833	0.800000000000001	524	0	2	3.16667	0.533329999999999	0.65
A11-D03	A11	D03	40.5138916342479	47.0869438130124	48.333335276559	H1H2	P1P2	0.382819	2.20833	0.800000000000001	524	0	6	3.16667	0.533329999999999	0.65
A11-D04	A11	D04	38.6864887036796	44.8632395081553	46.281869657133	H1	P1P2	0.394756	1.90833	0.199999999999999	637	26	23	2.83333	1.7	1.575
A11-D08	A11	D08	40.6960276036129	47.3584990244107	48.6729915661034	H1H2	P1P2	0.398876	2.20833	0.800000000000001	524	4	7	3.16667	0.533329999999999	0.65
A11-D12	A11	D12	42.30598360167	49.2371277159013	46.7620686394626	H1	P1P2	0.413174	2.05	0.399999999999999	318	8	2	3.06667	1.26667	1.21667
A11-D15	A11	D15	40.5797649551997	47.1582790439856	48.2961476341115	H1	P1P2	0.408555	2.20833	0.800000000000001	524	23	22	3.16667	0.533329999999999	0.65
A11-D18	A11	D18	37.2658422093649	43.1357796784645	44.5617497601885	H1	P1P2	0.399971	1.93333	0.100000000000001	412	25	16	2.96667	1.86667	1.75834
A11-D19	A11	D19	36.3868505061639	42.2559073413632	43.674447446031	H1H2	P1P2	0.416095	1.93333	0.100000000000001	412	32	28	2.96667	1.86667	1.75834
A11-D21	A11	D21	40.6090709298712	47.2447941070098	48.7276956218895	H1	P1P2	0.401357	2.20833	0.800000000000001	524	12	1	3.16667	0.533329999999999	0.65
A11-D27	A11	D27	39.3290954594905	45.5438137387826	46.5850937280602	H1	P1P2	0.407648	2.1	0.199999999999999	496	12	8	3.1	1.83333	1.68334
A11-E01	A11	E01	44.5674645280708	52.1693115043907	43.6604226792999	H1	P1P2	0.402848	2.68333	1.1	170	3	11	3.93333	0.633329999999999	0.51667
A11-E02	A11	E02	45.1349266951531	52.9459110456643	42.5688737220664	H1	P1P2	0.398429	1.98333	0.300000000000001	243	10	11	3.4	1.5	1.40834
A11-E04	A11	E04	45.0953718953729	52.8428926216294	42.8953034568005	H1	P1P2	0.412655	1.98333	0.300000000000001	243	7	7	3.4	1.5	1.40834
A11-E07	A11	E07	45.7565671055683	53.7182046240171	41.7446298295094	H1H2	P1P2	0.415183	1.725	0.199999999999999	220	28	16	3.23333	2.2	2.09167
A11-F03	A11	F03	48.1564116615868	56.0054242794175	39.6957158285749	H1	P1P2	0.427289	1.64166	0.399999999999999	75	7	7	3.3	2.66667	2.45834
A11-G07	A11	G07	62.7552321925572	73.7558958521162	22.2715071272295	H1	P1P2	0.394502	2.04166	0.199999999999999	85	31	29	3.76667	2.6	1.65
A11-H02	A11	H02	67.5996112143658	73.4447918177555	12.5006382189743	H1	P1P2	0.406984	4.53333	2	437	7	18	6.73333	2	0.5
A11-I02	A11	I02	106.515172851313	114.829799573316	28.1807702335698	H1	P1P2	0.451882	1.60833	1.5	295	17	20	3.6	6.23333	4.7
A11-I04	A11	I04	100.280849573357	108.30328859254	21.5634583401409	H1	P1P2	0.408932	1.175	1.6	427	13	14	3	5.73333	4.31667
A11-I09	A11	I09	111.917192252265	117.441198265519	34.6789078186452	H1	P1P2	0.418523	1.1	3	366	46	41	0.0666699999999985	6.16667	4.98334
A11-I13	A11	I13	115.548629754268	121.276700763738	38.3745817227874	H1	P1P2	0.407672	1.55834	3.4	400	43	41	0.533329999999999	6.53333	5.31667
A11-J01	A11	J01	103.219990309079	121.153373221352	25.5032544517066	H1	P1P2	0.44275	3.9	1	867	20	20	5.36667	3.43333	1.98334
A11-J03	A11	J03	101.667741532374	118.904286885468	23.4636437452853	H1	P1P2	0.407602	3.91666	1	875	17	7	5.46667	3.26667	1.84167
A11-K01	A11	K01	65.6436592552044	73.7924333535504	4.3276023014818	H1	P1P2	0.440018	0.83334	0.9	381	6	13	0.766670000000001	1.1	1.00834
A11-K04	A11	K04	86.0876809288715	99.3004951383394	12.7899630036055	H1	P1P2	0.460606	0.391669999999998	1.4	545	15	18	0.16667	2.5	2.44167
A11-L03	A11	L03	49.0235237723916	55.3874118969488	35.0228837310369	H1	P1P2	0.408109	2.11666	0.399999999999999	350	21	28	3.73333	1.73333	1.38334
A11-L04	A11	L04	25.7313675855149	25.2004865167912	19.1107839900504	H1	P1P2	0.406782	2.65833	0.699999999999999	540	22	20	3.8	1.6	1.26667
A11-L09	A11	L09	22.3975939764237	22.115286592339	18.8576604228403	H1	P1P2	0.392968	1.95833	0.5	613	23	22	2.83333	1.53333	1.05834
A11-L11	A11	L11	88.0476570856228	96.0181996937392	8.2831645779361	H1	P1P2	0.418403	3.05833	0.899999999999999	390	35	28	5.2	2.4	1.325
A11-L36	A11	L36	25.1189193529227	27.9491908592169	28.9352326479078	H1	P1P2	0.393302	1.8	0.399999999999999	550	22	19	2.56667	1.6	1.075
A11-M03	A11	M03	56.8610673931176	66.6045106240487	20.9488791232501	H1	P1P2	0.405885	0.0166600000000017	1.6	126	4	3	0.699999999999999	3.76667	3.26667
A12-A17	A12	A17	0.741106205167377	0.47976036754073	0.809454123441597	H1H2	P2	0.341296	0.141669999999998	0.100000000000001	147	11	15	0.133330000000001	0.0999999999999996	0.158340000000001
A12-A18	A12	A18	0.985186474703092	1.11161482125871	1.1258320417442	H1H2	P2	0.336132	0.0333299999999994	0.199999999999999	21	24	33	0.0333299999999994	0.43333	0.29166
A12-A19	A12	A19	2.35752585342729	0.818992359468025	2.2483208370115	H2	P2	0.348577	0.0333299999999994	0.199999999999999	21	22	42	0.0333299999999994	0.43333	0.29166
A12-A20	A12	A20	0.974172865165559	0.22011127627902	0.847081979908999	H2	P2	0.359263	0.141669999999998	0.100000000000001	147	19	22	0.133330000000001	0.0999999999999996	0.158340000000001
A12-A21	A12	A21	1.75717186669365	1.23561690710991	0.313633576244001	H2	P2	0.353229	0.233330000000002	0.0999999999999979	202	25	30	0.266669999999998	0.300000000000001	0.15
A12-A22	A12	A22	4.8003161183925	2.03275239396755	5.1339685202508	H2	P2	0.347168	0.433329999999998	0.400000000000002	182	20	30	0.566660000000002	0.0999999999999996	0.475000000000001
A12-A24	A12	A24	17.6735470981187	15.9152712318555	4.427440354455	H2	P2	0.347776	0.183330000000002	0.0999999999999979	503	8	18	0.366669999999999	0.23333	0.0250000000000004
A12-A25	A12	A25	14.5804577159102	12.8501309927341	1.7778814814094	H2	P2	0.348148	0.475000000000001	0.499999999999998	423	7	22	0.63334	0.633330000000001	0.466659999999999
A12-A40	A12	A40	3.17869937188418	0.26735425358099	3.5719316498258	H2	P2	0.361457	0.108330000000002	0	153	27	39	0.13334	0.133330000000001	0.225000000000001
A12-A47	A12	A47	4.51221550741395	2.65999383866579	3.9851506192503	H2	P2	0.343529	0.066670000000002	0	218	17	30	0.13334	0.133330000000001	0.183340000000001
A12-D02	A12	D02	41.9741544164813	47.1092960058807	50.3958636978774	H1H2	P1P2	0.511111	2.35	0.900000000000002	671	21	19	3.3	0.43333	0.49166
A12-D03	A12	D03	42.016108752985	47.1400776529265	50.2283526806766	H2	P1P2	0.399563	2.35	0.900000000000002	671	21	27	3.3	0.43333	0.49166
A12-D04	A12	D04	40.1803517667369	44.9163733480694	48.1768870612506	H1H2	P1P2	0.412343	2.05	0.300000000000001	784	5	2	2.96666	1.6	1.41666
A12-D08	A12	D08	42.212169814253	47.4116328643248	50.568008970221	H2	P1P2	0.416949	2.35	0.900000000000002	671	17	28	3.3	0.43333	0.49166
A12-D12	A12	D12	43.8083271782104	49.2902615558154	48.6570860435802	H1H2	P1P2	0.438036	2.19167	0.5	465	13	19	3.2	1.16667	1.05833
A12-D15	A12	D15	42.0799998102503	47.2114128838997	50.1911650382291	H1H2	P1P2	0.42162	2.35	0.900000000000002	671	2	1	3.3	0.43333	0.49166
A12-D18	A12	D18	38.7533063264881	43.1889135183786	46.4567671643061	H1H2	P1P2	0.40969	2.075	0.200000000000003	559	4	5	3.1	1.76667	1.6
A12-D19	A12	D19	37.9236106735996	42.3090411812773	45.5694648501486	H2	P1P2	0.430884	2.075	0.200000000000003	559	11	7	3.1	1.76667	1.6
A12-D21	A12	D21	42.1227296030393	47.2979279469239	50.6227130260071	H1H2	P1P2	0.41725	2.35	0.900000000000002	671	9	20	3.3	0.43333	0.49166
A12-D27	A12	D27	40.8002029817815	45.5969475786967	48.4801111321778	H1H2	P1P2	0.422686	2.24167	0.300000000000001	643	9	13	3.23333	1.73333	1.525
A12-E01	A12	E01	46.1273818535813	52.2224453443048	45.5554400834175	H1H2	P1P2	0.426453	2.825	1.2	317	24	32	4.06666	0.533329999999999	0.358329999999999
A12-E02	A12	E02	46.7230732007206	52.9990448855784	44.463891126184	H1H2	P1P2	0.416118	2.125	0.400000000000002	390	11	10	3.53333	1.4	1.25
A12-E04	A12	E04	46.666522314372	52.8960264615435	44.7903208609181	H1H2	P1P2	0.428895	2.125	0.400000000000002	390	14	14	3.53333	1.4	1.25
A12-E07	A12	E07	47.3523765598789	53.7713384639312	43.639647233627	H2	P1P2	0.426945	1.86667	0.0999999999999979	367	7	5	3.36666	2.1	1.93333
A12-F03	A12	F03	49.6047701451798	56.0585581193316	41.5907332326925	H1H2	P1P2	0.427372	1.78333	0.299999999999997	72	14	28	3.43333	2.56667	2.3
A12-G07	A12	G07	64.2563844703565	73.8090296920303	24.1665245313471	H1H2	P1P2	0.419763	2.18333	0.300000000000001	232	10	8	3.9	2.5	1.49166
A12-H02	A12	H02	68.3876693638993	73.4979256576696	14.3956556230919	H1H2	P1P2	0.425166	4.675	2.1	584	14	39	6.86666	1.9	0.341659999999999
A12-I02	A12	I02	107.166439697746	114.882933413231	26.2857528294522	H1H2	P1P2	0.464481	1.75	1.4	442	4	1	3.73333	6.13333	4.54166
A12-I04	A12	I04	100.953762963471	108.356422432454	19.6684409360233	H1H2	P1P2	0.415561	1.31667	1.5	574	8	7	3.13333	5.63333	4.15833
A12-I09	A12	I09	112.363654375959	117.494332105434	32.7838904145276	H1H2	P1P2	0.434728	0.95833	2.9	513	25	20	0.199999999999999	6.06667	4.825
A12-I13	A12	I13	115.992277613498	121.329834603653	36.4795643186698	H1H2	P1P2	0.423061	1.41667	3.3	547	22	20	0.399999999999999	6.43333	5.15833
A12-J01	A12	J01	104.603267311281	121.206507061266	23.608237047589	H1H2	P1P2	0.46122	4.04167	1.1	1014	1	1	5.5	3.33333	1.825
A12-J03	A12	J03	103.012522542209	118.957420725382	21.5686263411677	H1H2	P1P2	0.418622	4.05833	1.1	1022	4	14	5.6	3.16667	1.68333
A12-K01	A12	K01	67.5682235295424	73.8455671934645	6.2226197055994	H1H2	P1P2	0.456185	0.691670000000002	0.799999999999999	528	15	8	0.63334	1	0.85
A12-K04	A12	K04	88.0135521347946	99.3536289782535	10.8949455994879	H1H2	P1P2	0.464317	0.25	1.3	692	6	3	0.300000000000001	2.4	2.28333
A12-L03	A12	L03	50.1922529257886	55.4405457368629	36.9179011351545	H1H2	P1P2	0.414262	2.25833	0.5	497	0	7	3.86666	1.63333	1.225
A12-L04	A12	L04	26.2293110566886	25.2536203567053	21.005801394168	H1H2	P1P2	0.435297	2.8	0.800000000000001	687	1	1	3.93333	1.5	1.10833
A12-L09	A12	L09	23.0265980534888	22.1684204322531	20.7526778269579	H1H2	P1P2	0.416348	2.1	0.600000000000001	760	2	1	2.96666	1.43333	0.899999999999999
A12-L11	A12	L11	88.812616421936	96.0713335336533	6.3881471738185	H1H2	P1P2	0.431323	3.2	1	537	14	7	5.33333	2.3	1.16666
A12-L36	A12	L36	26.421012932031	28.002324699131	30.8302500520254	H1H2	P1P2	0.417353	1.94167	0.5	697	1	2	2.7	1.5	0.91666
A12-M03	A12	M03	58.7431147537824	66.6576444639628	22.8438965273677	H1H2	P1P2	0.426655	0.158329999999999	1.5	273	17	18	0.83333	3.66667	3.10833
A17-A18	A17	A18	0.671199378109104	0.631854453717983	0.316377918302599	H1	P2	0.334154	0.108339999999998	0.300000000000001	168	13	18	0.100000000000001	0.533329999999999	0.450000000000001
A17-A19	A17	A19	2.11026353315667	0.339231991927295	1.4388667135699	H1H2	P2	0.335621	0.108339999999998	0.300000000000001	168	11	27	0.100000000000001	0.533329999999999	0.450000000000001
A17-A20	A17	A20	0.361708136924963	0.25964909126171	0.0376278564674024	H1H2	P2	0.342092	0	0	0	8	7	0	0	0
A17-A21	A17	A21	1.69698256161045	1.71537727465064	1.1230876996856	H1H2	P2	0.337251	0.375	0.199999999999999	55	14	15	0.399999999999999	0.200000000000001	0.00834000000000046
A17-A22	A17	A22	4.37409388305852	2.51251276150828	4.3245143968092	H1H2	P2	0.340021	0.29166	0.300000000000001	35	9	15	0.433330000000002	0	0.316660000000001
A17-A24	A17	A24	17.4376118499072	16.3950315993962	5.2368944778966	H1H2	P2	0.333653	0.324999999999999	0.199999999999999	356	3	3	0.5	0.133330000000001	0.13334
A17-A25	A17	A25	14.2834729241801	13.3298913602748	2.587335604851	H1H2	P2	0.341049	0.616669999999999	0.6	276	4	7	0.766670000000001	0.73333	0.625
A17-A40	A17	A40	2.70930108816429	0.74711462112172	2.7624775263842	H1H2	P2	0.345743	0.25	0.100000000000001	6	16	24	0.266670000000001	0.0333300000000012	0.0666600000000006
A17-A47	A17	A47	3.80796493538523	3.13975420620652	3.1756964958087	H1H2	P2	0.328973	0.20834	0.100000000000001	71	6	15	0.266670000000001	0.0333300000000012	0.0250000000000004
A17-D02	A17	D02	41.318857787284	47.5890563734214	49.5864095744358	H1	P1P2	0.460947	2.20833	0.800000000000001	524	10	4	3.16667	0.533329999999999	0.65
A17-D03	A17	D03	41.3629406538726	47.6198380204672	49.418898557235	H1H2	P1P2	0.363105	2.20833	0.800000000000001	524	10	12	3.16667	0.533329999999999	0.65
A17-D04	A17	D04	39.5294071281307	45.3961337156101	47.367432937809	H1	P1P2	0.384883	1.90833	0.199999999999999	637	16	17	2.83333	1.7	1.575
A17-D08	A17	D08	41.5550476426015	47.8913932318655	49.7585548467794	H1H2	P1P2	0.383025	2.20833	0.800000000000001	524	6	13	3.16667	0.533329999999999	0.65
A17-D12	A17	D12	43.1552740750788	49.7700219233561	47.8476319201386	H1	P1P2	0.397026	2.05	0.399999999999999	318	2	4	3.06667	1.26667	1.21667
A17-D15	A17	D15	41.4274049127249	47.6911732514404	49.3817109147875	H1	P1P2	0.383133	2.20833	0.800000000000001	524	13	16	3.16667	0.533329999999999	0.65
A17-D18	A17	D18	38.1040535459495	43.6686738859193	45.6473130408645	H1	P1P2	0.37871	1.93333	0.100000000000001	412	15	10	2.96667	1.86667	1.75834
A17-D19	A17	D19	37.2602802574376	42.788801548818	44.760010726707	H1H2	P1P2	0.386976	1.93333	0.100000000000001	412	22	22	2.96667	1.86667	1.75834
A17-D21	A17	D21	41.4663059726752	47.7776883144646	49.8132589025655	H1	P1P2	0.384239	2.20833	0.800000000000001	524	2	5	3.16667	0.533329999999999	0.65
A17-D27	A17	D27	40.1558880030756	46.0767079462374	47.6706570087362	H1	P1P2	0.38915	2.1	0.199999999999999	496	2	2	3.1	1.83333	1.68334
A17-E01	A17	E01	45.4582434092844	52.7022057118455	44.7459859599759	H1	P1P2	0.377788	2.68333	1.1	170	13	17	3.93333	0.633329999999999	0.51667
A17-E02	A17	E02	46.0462003603197	53.4788052531191	43.6544370027424	H1	P1P2	0.381073	1.98333	0.300000000000001	243	0	5	3.4	1.5	1.40834
A17-E04	A17	E04	45.9943075589778	53.3757868290842	43.9808667374765	H1	P1P2	0.389535	1.98333	0.300000000000001	243	3	1	3.4	1.5	1.40834
A17-E07	A17	E07	46.6734544114948	54.2510988314719	42.8301931101854	H1H2	P1P2	0.385236	1.725	0.199999999999999	220	18	10	3.23333	2.2	2.09167
A17-F03	A17	F03	48.9678507480043	56.5383184868723	40.7812791092509	H1	P1P2	0.401358	1.64166	0.399999999999999	75	3	13	3.3	2.66667	2.45834
A17-G07	A17	G07	63.604800066598	74.288790059571	23.3570704079055	H1	P1P2	0.379247	2.04166	0.199999999999999	85	21	23	3.76667	2.6	1.65
A17-H02	A17	H02	67.9660340899822	73.9776860252103	13.5862014996503	H1	P1P2	0.395072	4.53333	2	437	3	24	6.73333	2	0.5
A17-I02	A17	I02	106.794467807719	115.362693780771	27.0952069528938	H1	P1P2	0.438336	1.60833	1.5	295	7	14	3.6	6.23333	4.7
A17-I04	A17	I04	100.573956662841	108.836182799995	20.4778950594649	H1	P1P2	0.388107	1.175	1.6	427	3	8	3	5.73333	4.31667
A17-I09	A17	I09	112.064932722995	117.974092472974	33.5933445379692	H1	P1P2	0.393407	1.1	3	366	36	35	0.0666699999999985	6.16667	4.98334
A17-I13	A17	I13	115.694685985584	121.809594971193	37.2890184421114	H1	P1P2	0.38984	1.55834	3.4	400	33	35	0.533329999999999	6.53333	5.31667
A17-J01	A17	J01	103.987853215377	121.686267428807	24.4176911710306	H1	P1P2	0.421757	3.9	1	867	10	14	5.36667	3.43333	1.98334
A17-J03	A17	J03	102.408925510877	119.437181092923	22.3780804646093	H1	P1P2	0.381797	3.91666	1	875	7	1	5.46667	3.26667	1.84167
A17-K01	A17	K01	66.8499016166727	74.3253275610052	5.4131655821578	H1	P1P2	0.409975	0.83334	0.9	381	4	7	0.766670000000001	1.1	1.00834
A17-K04	A17	K04	87.2773451551014	99.8333893457942	11.7043997229295	H1	P1P2	0.426123	0.391669999999998	1.4	545	5	12	0.16667	2.5	2.44167
A17-L03	A17	L03	49.641831532396	55.9203061044036	36.1084470117129	H1	P1P2	0.388337	2.11666	0.399999999999999	350	11	22	3.73333	1.73333	1.38334
A17-L04	A17	L04	25.9002535371069	25.733380724246	20.1963472707264	H1	P1P2	0.388572	2.65833	0.699999999999999	540	12	14	3.8	1.6	1.26667
A17-L09	A17	L09	22.6493426839897	22.6481807997938	19.9432237035163	H1	P1P2	0.368662	1.95833	0.5	613	13	16	2.83333	1.53333	1.05834
A17-L11	A17	L11	88.4001731511073	96.551093901194	7.1976012972601	H1	P1P2	0.398545	3.05833	0.899999999999999	390	25	22	5.2	2.4	1.325
A17-L36	A17	L36	25.8244289213471	28.4820850666717	30.0207959285838	H1	P1P2	0.378219	1.8	0.399999999999999	550	12	13	2.56667	1.6	1.075
A17-M03	A17	M03	58.002694858265	67.1374048315035	22.0344424039261	H1	P1P2	0.388363	0.0166600000000017	1.6	126	6	3	0.699999999999999	3.76667	3.26667
A18-A19	A18	A19	1.4600941387155	0.292622461790688	1.1224887952673	H1H2	P2	0.341407	0	0	0	2	9	0	0	0
A18-A20	A18	A20	1.00416305602671	0.891503544979693	0.278750061835197	H1H2	P2	0.368877	0.108339999999998	0.300000000000001	168	5	11	0.100000000000001	0.533329999999999	0.450000000000001
A18-A21	A18	A21	2.3616062057419	2.34723172836862	1.4394656179882	H1H2	P2	0.35068	0.266660000000002	0.100000000000001	223	1	3	0.299999999999997	0.73333	0.441660000000001
A18-A22	A18	A22	3.82798414350777	3.14436721522626	4.0081364785066	H1H2	P2	0.362172	0.399999999999999	0.600000000000001	203	4	3	0.533330000000003	0.533329999999999	0.766660000000002
A18-A24	A18	A24	18.0845786076311	17.0268860531142	5.5532723961992	H1H2	P2	0.360592	0.216660000000001	0.100000000000001	524	16	15	0.399999999999999	0.66666	0.316660000000001
A18-A25	A18	A25	14.913666162679	13.9617458139928	2.9037135231536	H1H2	P2	0.37323	0.508330000000001	0.299999999999999	444	17	11	0.66667	0.200000000000001	0.174999999999999
A18-A40	A18	A40	2.19475988419404	1.3789690748397	2.4460996080816	H1H2	P2	0.354657	0.141660000000002	0.199999999999999	174	3	6	0.16667	0.566660000000001	0.516660000000002
A18-A47	A18	A47	4.10165365300561	3.7716086599245	2.8593185775061	H1H2	P2	0.348742	0.100000000000001	0.199999999999999	239	7	3	0.16667	0.566660000000001	0.475000000000001
A18-D02	A18	D02	41.0247738239658	48.2209108271394	49.2700316561332	H1	P1P2	0.517429	2.31667	1.1	692	3	14	3.26667	0	0.199999999999999
A18-D03	A18	D03	41.0651292822431	48.2516924741852	49.1025206389324	H1H2	P1P2	0.406985	2.31667	1.1	692	3	6	3.26667	0	0.199999999999999
A18-D04	A18	D04	39.2278454670704	46.0279881693281	47.0510550195064	H1	P1P2	0.419886	2.01667	0.5	805	29	35	2.93333	1.16667	1.125
A18-D08	A18	D08	41.2641913771936	48.5232476855835	49.4421769284768	H1H2	P1P2	0.425572	2.31667	1.1	692	7	5	3.26667	0	0.199999999999999
A18-D12	A18	D12	42.8571854459913	50.4018763770741	47.531254001836	H1	P1P2	0.44639	2.15834	0.699999999999999	486	11	14	3.16667	0.73334	0.76667
A18-D15	A18	D15	41.1285965865474	48.3230277051584	49.0653329964849	H1	P1P2	0.437641	2.31667	1.1	692	26	34	3.26667	0	0.199999999999999
A18-D18	A18	D18	37.7996797742882	44.3005283396373	45.3309351225619	H1	P1P2	0.41663	2.04167	0.400000000000002	580	28	28	3.06667	1.33334	1.30834
A18-D19	A18	D19	36.9809995331354	43.420656002536	44.4436328084044	H1H2	P1P2	0.434025	2.04167	0.400000000000002	580	35	40	3.06667	1.33334	1.30834
A18-D21	A18	D21	41.1742097427949	48.4095427681826	49.4968809842629	H1	P1P2	0.432215	2.31667	1.1	692	15	13	3.26667	0	0.199999999999999
A18-D27	A18	D27	39.8431832015606	46.7085623999554	47.3542790904336	H1	P1P2	0.429783	2.20834	0.5	664	15	20	3.2	1.3	1.23334
A18-E01	A18	E01	45.1896180503584	53.3340601655635	44.4296080416733	H1	P1P2	0.437291	2.79167	1.4	338	0	1	4.03333	0.0999999999999996	0.0666699999999985
A18-E02	A18	E02	45.7931240628882	54.1106597068371	43.3380590844398	H1	P1P2	0.43401	2.09167	0.600000000000001	411	13	23	3.5	0.966670000000001	0.95834
A18-E04	A18	E04	45.7317335213134	54.0076412828022	43.6644888191739	H1	P1P2	0.435772	2.09167	0.600000000000001	411	10	19	3.5	0.966670000000001	0.95834
A18-E07	A18	E07	46.4246508257613	54.8829532851899	42.5138151918828	H1H2	P1P2	0.437653	1.83334	0.100000000000001	388	31	28	3.33333	1.66667	1.64167
A18-F03	A18	F03	48.6429976375568	57.1701729405903	40.4649011909483	H1	P1P2	0.439943	1.75	0.0999999999999979	93	10	5	3.4	2.13334	2.00834
A18-G07	A18	G07	63.3036130097028	74.920644513289	23.0406924896029	H1	P1P2	0.424438	2.15	0.5	253	34	41	3.86667	2.06667	1.2
A18-H02	A18	H02	67.4248593318706	74.6095404789283	13.2698235813477	H1	P1P2	0.436939	4.64167	2.3	605	10	6	6.83333	1.46667	0.0499999999999989
A18-I02	A18	I02	106.223582937009	115.994548234489	27.4115848711964	H1	P1P2	0.480795	1.71667	1.2	463	20	32	3.7	5.7	4.25
A18-I04	A18	I04	100.007435363312	109.468037253713	20.7942729777675	H1	P1P2	0.434917	1.28334	1.3	595	16	26	3.1	5.2	3.86667
A18-I09	A18	I09	111.458364577122	118.605946926692	33.9097224562718	H1	P1P2	0.443231	0.99166	2.7	534	49	53	0.16667	5.63334	4.53334
A18-I13	A18	I13	115.087653828006	122.441449424911	37.605396360414	H1	P1P2	0.434343	1.45	3.1	568	46	53	0.433329999999998	6	4.86667
A18-J01	A18	J01	103.630803850452	122.318121882525	24.7340690893332	H1	P1P2	0.466009	4.00834	1.3	1035	23	32	5.46667	2.9	1.53334
A18-J03	A18	J03	102.036016152448	120.069035546641	22.6944583829119	H1	P1P2	0.430751	4.025	1.3	1043	20	19	5.56667	2.73334	1.39167
A18-K01	A18	K01	67.0380287460501	74.9571820147232	5.0967876638552	H1	P1P2	0.458597	0.725000000000001	0.6	549	9	25	0.66667	0.56667	0.558339999999999
A18-K04	A18	K04	87.3767485757948	100.465243799512	12.0207776412321	H1	P1P2	0.480969	0.283329999999999	1.1	713	18	30	0.266670000000001	1.96667	1.99167
A18-L03	A18	L03	49.207275219742	56.5521605581216	35.7920690934103	H1	P1P2	0.428994	2.225	0.699999999999999	518	24	40	3.83333	1.2	0.933339999999999
A18-L04	A18	L04	25.3057254719346	26.365235177964	19.8799693524238	H1	P1P2	0.448137	2.76667	1	708	25	32	3.9	1.06667	0.816669999999998
A18-L09	A18	L09	22.0796852861824	23.2800352535118	19.6268457852137	H1	P1P2	0.414539	2.06667	0.800000000000001	781	26	34	2.93333	1	0.608339999999998
A18-L11	A18	L11	87.8532092605754	97.182948354912	7.5139792155627	H1	P1P2	0.454082	3.16667	1.2	558	38	40	5.3	1.86667	0.875
A18-L36	A18	L36	25.4434763592596	29.1139395203897	29.7044180102812	H1	P1P2	0.420458	1.90834	0.699999999999999	718	25	31	2.66667	1.06667	0.625
A18-M03	A18	M03	57.9971787243162	67.7692592852215	21.7180644856235	H1	P1P2	0.43287	0.125	1.3	294	7	15	0.800000000000001	3.23334	2.81667
A19-A20	A19	A20	2.3974324648308	0.598881083189005	1.4012388571025	H2	P2	0.346953	0.108339999999998	0.300000000000001	168	3	20	0.100000000000001	0.533329999999999	0.450000000000001
A19-A21	A19	A21	3.80640012039953	2.05460926657793	2.5619544132555	H2	P2	0.333873	0.266660000000002	0.100000000000001	223	3	12	0.299999999999997	0.73333	0.441660000000001
A19-A22	A19	A22	2.5200692270272	2.85174475343557	2.8856476832393	H2	P2	0.357342	0.399999999999999	0.600000000000001	203	2	12	0.533330000000003	0.533329999999999	0.766660000000002
A19-A24	A19	A24	19.3318168602368	16.7342635913235	6.6757611914665	H2	P2	0.351169	0.216660000000001	0.100000000000001	524	14	24	0.399999999999999	0.66666	0.316660000000001
A19-A25	A19	A25	16.1032461514354	13.6691233522021	4.0262023184209	H2	P2	0.350781	0.508330000000001	0.299999999999999	444	15	20	0.66667	0.200000000000001	0.174999999999999
A19-A40	A19	A40	1.13426008343298	1.08634661304901	1.3236108128143	H2	P2	0.328901	0.141660000000002	0.199999999999999	174	5	3	0.16667	0.566660000000001	0.516660000000002
A19-A47	A19	A47	4.65061434967519	3.47898619813382	1.7368297822388	H2	P2	0.333159	0.100000000000001	0.199999999999999	239	5	12	0.16667	0.566660000000001	0.475000000000001
A19-D02	A19	D02	40.0448157464611	47.9282883653487	48.1475428608659	H1H2	P1P2	0.505336	2.31667	1.1	692	1	23	3.26667	0	0.199999999999999
A19-D03	A19	D03	40.0783658203718	47.9590700123945	47.9800318436651	H2	P1P2	0.388458	2.31667	1.1	692	1	15	3.26667	0	0.199999999999999
A19-D04	A19	D04	38.235314033941	45.7353657075374	45.9285662242391	H1H2	P1P2	0.407728	2.01667	0.5	805	27	44	2.93333	1.16667	1.125
A19-D08	A19	D08	40.2899885928113	48.2306252237928	48.3196881332095	H2	P1P2	0.41119	2.31667	1.1	692	5	14	3.26667	0	0.199999999999999
A19-D12	A19	D12	41.8689832594936	50.1092539152834	46.4087652065687	H1H2	P1P2	0.427936	2.15834	0.699999999999999	486	9	23	3.16667	0.73334	0.76667
A19-D15	A19	D15	40.1399873529308	48.0304052433677	47.9428442012176	H1H2	P1P2	0.425445	2.31667	1.1	692	24	43	3.26667	0	0.199999999999999
A19-D18	A19	D18	36.8029198396147	44.0079058778466	44.2084463272946	H1H2	P1P2	0.39994	2.04167	0.400000000000002	580	26	37	3.06667	1.33334	1.30834
A19-D19	A19	D19	36.0307338895189	43.1280335407453	43.3211440131371	H2	P1P2	0.42137	2.04167	0.400000000000002	580	33	49	3.06667	1.33334	1.30834
A19-D21	A19	D21	40.1977934520823	48.1169203063919	48.3743921889956	H1H2	P1P2	0.412559	2.31667	1.1	692	13	22	3.26667	0	0.199999999999999
A19-D27	A19	D27	38.8301510720837	46.4159399381647	46.2317902951663	H1H2	P1P2	0.42106	2.20834	0.5	664	13	29	3.2	1.3	1.23334
A19-E01	A19	E01	44.2542161527535	53.0414377037728	43.307119246406	H1H2	P1P2	0.421232	2.79167	1.4	338	2	10	4.03333	0.0999999999999996	0.0666699999999985
A19-E02	A19	E02	44.8862841407198	53.8180372450464	42.2155702891725	H1H2	P1P2	0.41723	2.09167	0.600000000000001	411	11	32	3.5	0.966670000000001	0.95834
A19-E04	A19	E04	44.8072674899838	53.7150188210115	42.5420000239066	H1H2	P1P2	0.421886	2.09167	0.600000000000001	411	8	28	3.5	0.966670000000001	0.95834
A19-E07	A19	E07	45.525479011768	54.5903308233992	41.3913263966155	H2	P1P2	0.413327	1.83334	0.100000000000001	388	29	37	3.33333	1.66667	1.64167
A19-F03	A19	F03	47.6043520709856	56.8775504787996	39.342412395681	H1H2	P1P2	0.426696	1.75	0.0999999999999979	93	8	14	3.4	2.13334	2.00834
A19-G07	A19	G07	62.302996143382	74.6280220514983	21.9182036943356	H1H2	P1P2	0.407489	2.15	0.5	253	32	50	3.86667	2.06667	1.2
A19-H02	A19	H02	66.0467222028665	74.3169180171376	12.1473347860804	H1H2	P1P2	0.422252	4.64167	2.3	605	8	3	6.83333	1.46667	0.0499999999999989
A19-I02	A19	I02	104.810453713895	115.701925772699	28.5340736664637	H1H2	P1P2	0.466965	1.71667	1.2	463	18	41	3.7	5.7	4.25
A19-I04	A19	I04	98.5990374709939	109.175414791923	21.9167617730348	H1H2	P1P2	0.424798	1.28334	1.3	595	14	35	3.1	5.2	3.86667
A19-I09	A19	I09	110.012927298897	118.313324464902	35.0322112515391	H1H2	P1P2	0.42893	0.99166	2.7	534	47	62	0.16667	5.63334	4.53334
A19-I13	A19	I13	113.641867343079	122.148826963121	38.7278851556813	H1H2	P1P2	0.418053	1.45	3.1	568	44	62	0.433329999999998	6	4.86667
A19-J01	A19	J01	102.527725845985	122.025499420735	25.8565578846005	H1H2	P1P2	0.45733	4.00834	1.3	1035	21	41	5.46667	2.9	1.53334
A19-J03	A19	J03	100.906359890539	119.776413084851	23.8169471781792	H1H2	P1P2	0.419048	4.025	1.3	1043	18	28	5.56667	2.73334	1.39167
A19-K01	A19	K01	67.0335610932409	74.6645595529325	3.9742988685879	H1H2	P1P2	0.438987	0.725000000000001	0.6	549	7	34	0.66667	0.56667	0.558339999999999
A19-K04	A19	K04	87.1699236783113	100.172621337722	13.1432664364994	H1H2	P1P2	0.464536	0.283329999999999	1.1	713	16	39	0.266670000000001	1.96667	1.99167
A19-L03	A19	L03	47.9836196556261	56.2595380963309	34.669580298143	H1H2	P1P2	0.420149	2.225	0.699999999999999	518	22	49	3.83333	1.2	0.933339999999999
A19-L04	A19	L04	23.872318478062	26.0726127161733	18.7574805571565	H1H2	P1P2	0.436011	2.76667	1	708	23	41	3.9	1.06667	0.816669999999998
A19-L09	A19	L09	20.6730323509126	22.9874127917211	18.5043569899464	H1H2	P1P2	0.403389	2.06667	0.800000000000001	781	24	43	2.93333	1	0.608339999999998
A19-L11	A19	L11	86.4673361490224	96.8903258931213	8.63646801083	H1H2	P1P2	0.431193	3.16667	1.2	558	36	49	5.3	1.86667	0.875
A19-L36	A19	L36	24.3208967657924	28.821317058599	28.5819292150139	H1H2	P1P2	0.404439	1.90834	0.699999999999999	718	23	40	2.66667	1.06667	0.625
A19-M03	A19	M03	57.5751731654915	67.4766368234308	20.5955756903562	H1H2	P1P2	0.421422	0.125	1.3	294	5	24	0.800000000000001	3.23334	2.81667
A20-A21	A20	A21	1.42898022774319	1.45572818338893	1.160715556153	H2	P2	0.357488	0.375	0.199999999999999	55	6	8	0.399999999999999	0.200000000000001	0.00834000000000046
A20-A22	A20	A22	4.55866353537007	2.25286367024657	4.2868865403418	H2	P2	0.364449	0.29166	0.300000000000001	35	1	8	0.433330000000002	0	0.316660000000001
A20-A24	A20	A24	17.0849313744043	16.1353825081345	5.274522334364	H2	P2	0.346505	0.324999999999999	0.199999999999999	356	11	4	0.5	0.133330000000001	0.13334
A20-A25	A20	A25	13.9252325769064	13.0702422690131	2.6249634613184	H2	P2	0.342423	0.616669999999999	0.6	276	12	0	0.766670000000001	0.73333	0.625
A20-A40	A20	A40	2.88848268750945	0.48746552986001	2.7248496699168	H2	P2	0.377044	0.25	0.100000000000001	6	8	17	0.266670000000001	0.0333300000000012	0.0666600000000006
A20-A47	A20	A47	3.53889124231508	2.88010511494481	3.1380686393413	H2	P2	0.352858	0.20834	0.100000000000001	71	2	8	0.266670000000001	0.0333300000000012	0.0250000000000004
A20-D02	A20	D02	41.3076629925453	47.3294072821597	49.5487817179684	H1H2	P1P2	0.499812	2.20833	0.800000000000001	524	2	3	3.16667	0.533329999999999	0.65
A20-D03	A20	D03	41.3539707619162	47.3601889292055	49.3812707007676	H2	P1P2	0.391202	2.20833	0.800000000000001	524	2	5	3.16667	0.533329999999999	0.65
A20-D04	A20	D04	39.5228828375152	45.1364846243484	47.3298050813416	H1H2	P1P2	0.412762	1.90833	0.199999999999999	637	24	24	2.83333	1.7	1.575
A20-D08	A20	D08	41.5419038704939	47.6317441406038	49.720926990312	H2	P1P2	0.408421	2.20833	0.800000000000001	524	2	6	3.16667	0.533329999999999	0.65
A20-D12	A20	D12	43.1462950601374	49.5103728320944	47.8100040636712	H1H2	P1P2	0.432902	2.05	0.399999999999999	318	6	3	3.06667	1.26667	1.21667
A20-D15	A20	D15	41.4190259379797	47.4315241601787	49.3440830583201	H1H2	P1P2	0.420619	2.20833	0.800000000000001	524	21	23	3.16667	0.533329999999999	0.65
A20-D18	A20	D18	38.0993856631762	43.4090247946576	45.6096851843971	H1H2	P1P2	0.401439	1.93333	0.100000000000001	412	23	17	2.96667	1.86667	1.75834
A20-D19	A20	D19	37.2407633437843	42.5291524575563	44.7223828702396	H2	P1P2	0.416167	1.93333	0.100000000000001	412	30	29	2.96667	1.86667	1.75834
A20-D21	A20	D21	41.4539100840796	47.5180392232029	49.7756310460981	H1H2	P1P2	0.417674	2.20833	0.800000000000001	524	10	2	3.16667	0.533329999999999	0.65
A20-D27	A20	D27	40.1560228139555	45.8170588549757	47.6330291522688	H1H2	P1P2	0.416667	2.1	0.199999999999999	496	10	9	3.1	1.83333	1.68334
A20-E01	A20	E01	45.431615810893	52.4425566205838	44.7083581035085	H1H2	P1P2	0.41516	2.68333	1.1	170	5	10	3.93333	0.633329999999999	0.51667
A20-E02	A20	E02	46.010485239345	53.2191561618574	43.616809146275	H1H2	P1P2	0.406155	1.98333	0.300000000000001	243	8	12	3.4	1.5	1.40834
A20-E04	A20	E04	45.9641039237368	53.1161377378225	43.9432388810091	H1H2	P1P2	0.423319	1.98333	0.300000000000001	243	5	8	3.4	1.5	1.40834
A20-E07	A20	E07	46.635223677209	53.9914497402102	42.792565253718	H2	P1P2	0.418984	1.725	0.199999999999999	220	26	17	3.23333	2.2	2.09167
A20-F03	A20	F03	48.974624043116	56.2786693956106	40.7436512527835	H1H2	P1P2	0.424379	1.64166	0.399999999999999	75	5	6	3.3	2.66667	2.45834
A20-G07	A20	G07	63.5963826174508	74.0291409683093	23.3194425514381	H1H2	P1P2	0.40836	2.04166	0.199999999999999	85	29	30	3.76667	2.6	1.65
A20-H02	A20	H02	68.1223806371437	73.7180369339486	13.5485736431829	H1H2	P1P2	0.419414	4.53333	2	437	5	17	6.73333	2	0.5
A20-I02	A20	I02	106.975434907457	115.10304468951	27.1328348093612	H1H2	P1P2	0.465743	1.60833	1.5	295	15	21	3.6	6.23333	4.7
A20-I04	A20	I04	100.751151817467	108.576533708734	20.5155229159323	H1H2	P1P2	0.420499	1.175	1.6	427	11	15	3	5.73333	4.31667
A20-I09	A20	I09	112.27941832708	117.714443381713	33.6309723944366	H1H2	P1P2	0.428181	1.1	3	366	44	42	0.0666699999999985	6.16667	4.98334
A20-I13	A20	I13	115.909617155641	121.549945879932	37.3266462985788	H1H2	P1P2	0.429212	1.55834	3.4	400	41	42	0.533329999999999	6.53333	5.31667
A20-J01	A20	J01	104.012863366278	121.426618337546	24.455319027498	H1H2	P1P2	0.459451	3.9	1	867	18	21	5.36667	3.43333	1.98334
A20-J03	A20	J03	102.444090273761	119.177532001662	22.4157083210767	H1H2	P1P2	0.407612	3.91666	1	875	15	8	5.46667	3.26667	1.84167
A20-K01	A20	K01	66.5971917527248	74.0656784697435	5.3755377256904	H1H2	P1P2	0.451518	0.83334	0.9	381	4	14	0.766670000000001	1.1	1.00834
A20-K04	A20	K04	87.0615204654943	99.5737402545325	11.7420275793969	H1H2	P1P2	0.465203	0.391669999999998	1.4	545	13	19	0.16667	2.5	2.44167
A20-L03	A20	L03	49.7196195310445	55.6606570131419	36.0708191552455	H1H2	P1P2	0.416412	2.11666	0.399999999999999	350	19	29	3.73333	1.73333	1.38334
A20-L04	A20	L04	26.1056089244628	25.4737316329843	20.158719414259	H1H2	P1P2	0.424463	2.65833	0.699999999999999	540	20	21	3.8	1.6	1.26667
A20-L09	A20	L09	22.8328609036121	22.3885317085321	19.9055958470489	H1H2	P1P2	0.396543	1.95833	0.5	613	21	23	2.83333	1.53333	1.05834
A20-L11	A20	L11	88.5608892278005	96.2914448099323	7.2352291537275	H1H2	P1P2	0.43161	3.05833	0.899999999999999	390	33	29	5.2	2.4	1.325
A20-L36	A20	L36	25.8695448747688	28.22243597541	29.9831680721164	H1H2	P1P2	0.411519	1.8	0.399999999999999	550	20	20	2.56667	1.6	1.075
A20-M03	A20	M03	57.8358556737955	66.8777557402418	21.9968145474587	H1H2	P1P2	0.421679	0.0166600000000017	1.6	126	2	4	0.699999999999999	3.76667	3.26667
A21-A22	A21	A22	5.96943939696101	0.79713548685764	5.4476020964948	H2	P2	0.357089	0.66666	0.5	20	5	0	0.83333	0.200000000000001	0.325000000000001
A21-A24	A21	A24	15.9187145241549	14.6796543247456	4.113806778211	H2	P2	0.355938	0.0500000000000007	0	301	17	12	0.100000000000001	0.0666700000000002	0.125
A21-A25	A21	A25	12.8430306519381	11.6145140856242	1.4642479051654	H2	P2	0.352804	0.241669999999999	0.4	221	18	8	0.366670000000003	0.933330000000002	0.61666
A21-A40	A21	A40	4.3020794976266	0.96826265352892	3.8855652260698	H2	P2	0.359631	0.125	0.0999999999999979	49	2	9	0.133329999999997	0.16667	0.0750000000000011
A21-A47	A21	A47	3.83292220332152	1.42437693155588	4.2987841954943	H2	P2	0.34573	0.16666	0.0999999999999979	16	8	0	0.133329999999997	0.16667	0.0333400000000008
A21-D02	A21	D02	42.3358554134452	45.8736790987708	50.7094972741214	H1H2	P1P2	0.52021	2.58333	1	469	4	11	3.56667	0.73333	0.64166
A21-D03	A21	D03	42.388158637647	45.9044607458166	50.5419862569206	H2	P1P2	0.402337	2.58333	1	469	4	3	3.56667	0.73333	0.64166
A21-D04	A21	D04	40.5643536480498	43.6807564409595	48.4905206374946	H1H2	P1P2	0.418575	2.28333	0.399999999999999	582	30	32	3.23333	1.9	1.56666
A21-D08	A21	D08	42.5647056379616	46.1760159572149	50.881642546465	H2	P1P2	0.421983	2.58333	1	469	8	2	3.56667	0.73333	0.64166
A21-D12	A21	D12	44.1798042714752	48.0546446487055	48.9707196198242	H1H2	P1P2	0.434826	2.425	0.599999999999998	263	12	11	3.46667	1.46667	1.20833
A21-D15	A21	D15	42.454779590065	45.9757959767898	50.5047986144731	H1H2	P1P2	0.435468	2.58333	1	469	27	31	3.56667	0.73333	0.64166
A21-D18	A21	D18	39.1463999808029	41.9532966112687	46.7704007405501	H1H2	P1P2	0.418069	2.30833	0.300000000000001	357	29	25	3.36667	2.06667	1.75
A21-D19	A21	D19	38.2479163611596	41.0734242741674	45.8830984263926	H2	P1P2	0.43396	2.30833	0.300000000000001	357	36	37	3.36667	2.06667	1.75
A21-D21	A21	D21	42.478783378619	46.062311039814	50.9363466022511	H1H2	P1P2	0.422563	2.58333	1	469	16	10	3.56667	0.73333	0.64166
A21-D27	A21	D27	41.2148524147671	44.3613306715868	48.7937447084218	H1H2	P1P2	0.432555	2.475	0.399999999999999	441	16	17	3.5	2.03333	1.675
A21-E01	A21	E01	46.4154446422475	50.9868284371949	45.8690736596615	H1H2	P1P2	0.429653	3.05833	1.3	115	1	2	4.33333	0.83333	0.508329999999999
A21-E02	A21	E02	46.9679372291373	51.7634279784685	44.777524702428	H1H2	P1P2	0.426011	2.35833	0.5	188	14	20	3.8	1.7	1.4
A21-E04	A21	E04	46.9375298013957	51.6604095544336	45.1039544371621	H1H2	P1P2	0.428778	2.35833	0.5	188	11	16	3.8	1.7	1.4
A21-E07	A21	E07	47.5850916444325	52.5357215568213	43.953280809871	H2	P1P2	0.434034	2.1	0	165	32	25	3.63333	2.4	2.08333
A21-F03	A21	F03	50.047964678063	54.8229412122217	41.9043668089365	H1H2	P1P2	0.435787	2.01666	0.199999999999999	130	11	2	3.7	2.86667	2.45
A21-G07	A21	G07	64.6265228775767	72.5734127849204	24.4801581075911	H1H2	P1P2	0.421984	2.41666	0.399999999999999	30	35	38	4.16667	2.8	1.64166
A21-H02	A21	H02	69.4872982891852	72.2623087505597	14.7092891993359	H1H2	P1P2	0.428782	4.90833	2.2	382	11	9	7.13333	2.2	0.49166
A21-I02	A21	I02	108.368039842757	113.647316506121	25.9721192532082	H1H2	P1P2	0.478037	1.98333	1.3	240	21	29	4	6.43333	4.69166
A21-I04	A21	I04	102.139903512834	107.120805525345	19.3548073597793	H1H2	P1P2	0.432724	1.55	1.4	372	17	23	3.4	5.93333	4.30833
A21-I09	A21	I09	113.698754668615	116.258715198324	32.4702568382836	H1H2	P1P2	0.440874	0.724999999999998	2.8	311	50	50	0.466669999999997	6.36667	4.975
A21-I13	A21	I13	117.329193426584	120.094217696543	36.1659307424258	H1H2	P1P2	0.428029	1.18334	3.2	345	47	50	0.133330000000001	6.73333	5.30833
A21-J01	A21	J01	105.125971721884	119.970890154157	23.294603471345	H1H2	P1P2	0.466902	4.275	1.2	812	24	29	5.76667	3.63333	1.975
A21-J03	A21	J03	103.581941582955	117.721803818273	21.2549927649237	H1H2	P1P2	0.427742	4.29166	1.2	820	21	16	5.86667	3.46667	1.83333
A21-K01	A21	K01	66.6784491317362	72.6099502863546	6.5362532818434	H1H2	P1P2	0.45614	0.45834	0.700000000000001	326	10	22	0.366670000000003	1.3	1
A21-K04	A21	K04	87.3287653423447	98.1180120711436	10.5813120232439	H1H2	P1P2	0.4749	0.0166699999999977	1.2	490	19	27	0.566669999999998	2.7	2.43333
A21-L03	A21	L03	50.9557472443033	54.204928829753	37.2315347113985	H1H2	P1P2	0.422092	2.49166	0.599999999999998	295	25	37	4.13333	1.93333	1.375
A21-L04	A21	L04	27.5206480284594	24.0180034495954	21.319434970412	H1H2	P1P2	0.444731	3.03333	0.899999999999999	485	26	29	4.2	1.8	1.25833
A21-L09	A21	L09	24.2311260328595	20.9328035251432	21.0663114032019	H1H2	P1P2	0.419563	2.33333	0.699999999999999	558	27	31	3.23333	1.73333	1.05
A21-L11	A21	L11	89.9308144221521	94.8357166265434	6.0745135975745	H1H2	P1P2	0.44778	3.43333	1.1	335	39	37	5.6	2.6	1.31666
A21-L36	A21	L36	27.0444850056333	26.7667077920211	31.1438836282694	H1H2	P1P2	0.416198	2.175	0.599999999999998	495	26	28	2.96667	1.8	1.06666
A21-M03	A21	M03	58.329469396378	65.4220275568529	23.1575301036117	H1H2	P1P2	0.424109	0.391660000000002	1.4	71	8	12	1.1	3.96667	3.25833
A22-A24	A22	A24	20.5913940033369	13.882518837888	9.5614088747058	H2	P2	0.363669	0.61666	0.5	321	12	12	0.933330000000002	0.133330000000001	0.450000000000001
A22-A25	A22	A25	17.2477290334327	10.8173785987666	6.9118500016602	H2	P2	0.374737	0.908329999999999	0.9	241	13	8	1.2	0.73333	0.941660000000001
A22-A40	A22	A40	1.67023129565058	1.76539814038656	1.562036870425	H2	P2	0.370892	0.54166	0.400000000000002	29	7	9	0.700000000000003	0.0333300000000012	0.25
A22-A47	A22	A47	5.19985266850646	0.62724144469824	1.1488179010005	H2	P2	0.355764	0.5	0.400000000000002	36	3	0	0.700000000000003	0.0333300000000012	0.29166
A22-D02	A22	D02	37.6236659114674	45.0765436119132	45.2618951776266	H1H2	P1P2	0.513849	1.91667	0.5	489	1	11	2.73334	0.533329999999999	0.966660000000001
A22-D03	A22	D03	37.6526516732721	45.107325258959	45.0943841604258	H2	P1P2	0.402038	1.91667	0.5	489	1	3	2.73334	0.533329999999999	0.966660000000001
A22-D04	A22	D04	35.8065336546738	42.8836209541019	43.0429185409998	H1H2	P1P2	0.42165	1.61667	0.100000000000001	602	25	32	2.4	1.7	1.89166
A22-D08	A22	D08	37.8726473466702	45.3788804703572	45.4340404499702	H2	P1P2	0.424901	1.91667	0.5	489	3	2	2.73334	0.533329999999999	0.966660000000001
A22-D12	A22	D12	39.4416594631982	47.2575091618478	43.5231175233294	H1H2	P1P2	0.442388	1.75834	0.0999999999999979	283	7	11	2.63334	1.26667	1.53333
A22-D15	A22	D15	37.7130288542376	45.1786604899321	45.0571965179783	H1H2	P1P2	0.437022	1.91667	0.5	489	22	31	2.73334	0.533329999999999	0.966660000000001
A22-D18	A22	D18	34.3719838807892	41.156161124411	41.3227986440553	H1H2	P1P2	0.417574	1.64167	0.199999999999999	377	24	25	2.53334	1.86667	2.075
A22-D19	A22	D19	33.6324263170749	40.2762887873097	40.4354963298978	H2	P1P2	0.435007	1.64167	0.199999999999999	377	31	37	2.53334	1.86667	2.075
A22-D21	A22	D21	37.7789805832511	45.2651755529564	45.4887445057563	H1H2	P1P2	0.425248	1.91667	0.5	489	11	10	2.73334	0.533329999999999	0.966660000000001
A22-D27	A22	D27	36.3880572539087	43.5641951847292	43.346142611927	H1H2	P1P2	0.435611	1.80834	0.100000000000001	461	11	17	2.66667	1.83333	2
A22-E01	A22	E01	41.8628373935721	50.1896929503372	40.4214715631667	H1H2	P1P2	0.429342	2.39167	0.800000000000001	135	4	2	3.5	0.633329999999999	0.83333
A22-E02	A22	E02	42.5162625087623	50.9662924916109	39.3299226059332	H1H2	P1P2	0.42112	1.69167	0	208	9	20	2.96667	1.5	1.725
A22-E04	A22	E04	42.4238045720554	50.863274067576	39.6563523406673	H1H2	P1P2	0.438143	1.69167	0	208	6	16	2.96667	1.5	1.725
A22-E07	A22	E07	43.1611700124401	51.7385860699636	38.5056787133762	H2	P1P2	0.428924	1.43334	0.5	185	27	25	2.8	2.2	2.40833
A22-F03	A22	F03	45.1448740917682	54.0258057253641	36.4567647124417	H1H2	P1P2	0.443617	1.35	0.699999999999999	110	6	2	2.86667	2.66667	2.775
A22-G07	A22	G07	59.8632610317548	71.7762772980628	19.0325560110963	H1H2	P1P2	0.425831	1.75	0.100000000000001	50	30	38	3.33334	2.6	1.96666
A22-H02	A22	H02	63.5991951568646	71.4651732637021	9.2616871028411	H1H2	P1P2	0.431316	4.24167	1.7	402	6	9	6.3	2	0.816660000000001
A22-I02	A22	I02	102.421496863592	112.850181019263	31.419721349703	H1H2	P1P2	0.477058	1.31667	1.8	260	16	29	3.16667	6.23333	5.01666
A22-I04	A22	I04	96.2000954315421	106.323670038487	24.8024094562741	H1H2	P1P2	0.432589	0.88334	1.9	392	12	23	2.56667	5.73333	4.63333
A22-I09	A22	I09	107.73112203333	115.461579711466	37.9178589347784	H1H2	P1P2	0.44518	1.39166	3.3	331	45	50	0.366660000000003	6.16667	5.3
A22-I13	A22	I13	111.361778738127	119.297082209685	41.6135328389206	H1H2	P1P2	0.43044	1.85	3.7	365	42	50	0.966660000000001	6.53333	5.63333
A22-J01	A22	J01	100.033967591683	119.173754667299	28.7422055678398	H1H2	P1P2	0.466667	3.60834	0.699999999999999	832	19	29	4.93334	3.43333	2.3
A22-J03	A22	J03	98.4032184367296	116.924668331415	26.7025948614185	H1H2	P1P2	0.428484	3.625	0.699999999999999	840	16	16	5.03334	3.26667	2.15833
A22-K01	A22	K01	65.711423891743	71.812814799497	1.0886511853486	H1H2	P1P2	0.457586	1.125	1.2	346	5	22	1.2	1.1	1.325
A22-K04	A22	K04	85.5485020463984	97.320876584286	16.0289141197387	H1H2	P1P2	0.473129	0.683329999999998	1.7	510	14	27	0.266660000000002	2.5	2.75833
A22-L03	A22	L03	45.4636607231853	53.4077933428953	31.7839326149037	H1H2	P1P2	0.435173	1.825	0.0999999999999979	315	20	37	3.3	1.73333	1.7
A22-L04	A22	L04	21.55125088239	23.2208679627377	15.8718328739172	H1H2	P1P2	0.44637	2.36667	0.399999999999999	505	21	29	3.36667	1.6	1.58333
A22-L09	A22	L09	18.2769365704128	20.1356680382855	15.6187093067071	H1H2	P1P2	0.417861	1.66667	0.199999999999999	578	22	31	2.4	1.53333	1.375
A22-L11	A22	L11	84.0300822517123	94.0385811396858	11.5221156940693	H1H2	P1P2	0.44549	2.76667	0.599999999999998	355	34	37	4.76667	2.4	1.64166
A22-L36	A22	L36	21.8269778366119	25.9695723051634	25.6962815317746	H1H2	P1P2	0.429561	1.50834	0.0999999999999979	515	21	28	2.13334	1.6	1.39166
A22-M03	A22	M03	55.6942274874739	64.6248920699953	17.7099280071169	H1H2	P1P2	0.437646	0.274999999999999	1.9	91	3	12	0.266669999999998	3.76667	3.58333
A24-A25	A24	A25	3.42585930441218	3.0651402391214	2.6495588730456	H2	P2	0.32726	0.29167	0.4	80	1	4	0.266670000000001	0.866660000000001	0.49166
A24-A40	A24	A40	19.2620269891337	15.6479169782745	7.9993720042808	H2	P2	0.377031	0.0749999999999993	0.0999999999999979	350	19	21	0.233329999999999	0.0999999999999996	0.200000000000001
A24-A47	A24	A47	15.434971968467	13.2552773931897	8.4125909737053	H2	P2	0.353806	0.11666	0.0999999999999979	285	9	12	0.233329999999999	0.0999999999999996	0.158340000000001
A24-D02	A24	D02	47.7298995775266	31.1940247740252	54.8233040523324	H1H2	P1P2	0.509711	2.53333	1	168	13	1	3.66667	0.66666	0.51666
A24-D03	A24	D03	47.8622662488398	31.224806421071	54.6557930351316	H2	P1P2	0.397552	2.53333	1	168	13	9	3.66667	0.66666	0.51666
A24-D04	A24	D04	46.2506325527572	29.0011021162139	52.6043274157056	H1H2	P1P2	0.418147	2.23333	0.399999999999999	281	13	20	3.33333	1.83333	1.44166
A24-D08	A24	D08	47.8706271319752	31.4963616324693	54.995449324676	H2	P1P2	0.409314	2.53333	1	168	9	10	3.66667	0.66666	0.51666
A24-D12	A24	D12	49.5425522829197	33.3749903239599	53.0845263980352	H1H2	P1P2	0.435639	2.375	0.599999999999998	38	5	1	3.56667	1.4	1.08333
A24-D15	A24	D15	47.9467405691481	31.2961416520442	54.6186053926841	H1H2	P1P2	0.42796	2.53333	1	168	10	19	3.66667	0.66666	0.51666
A24-D18	A24	D18	45.0011220940159	27.2736422865231	50.8842075187611	H1H2	P1P2	0.396436	2.25833	0.300000000000001	56	12	13	3.46667	2	1.625
A24-D19	A24	D19	43.6227064814539	26.3937699494218	49.9969052046036	H2	P1P2	0.418785	2.25833	0.300000000000001	56	19	25	3.46667	2	1.625
A24-D21	A24	D21	47.8184243657211	31.3826567150684	55.0501533804621	H1H2	P1P2	0.419261	2.53333	1	168	1	2	3.66667	0.66666	0.51666
A24-D27	A24	D27	47.1029116734561	29.6816763468412	52.9075514866328	H1H2	P1P2	0.412376	2.425	0.399999999999999	140	1	5	3.6	1.96666	1.55
A24-E01	A24	E01	50.9696002369879	36.3071741124493	49.9828804378725	H1H2	P1P2	0.424446	3.00833	1.3	186	16	14	4.43333	0.76666	0.383329999999999
A24-E02	A24	E02	51.1330415060786	37.0837736537229	48.891331480639	H1H2	P1P2	0.419052	2.30833	0.5	113	3	8	3.9	1.63333	1.275
A24-E04	A24	E04	51.3218250108339	36.980755229688	49.2177612153731	H1H2	P1P2	0.426455	2.30833	0.5	113	6	4	3.9	1.63333	1.275
A24-E07	A24	E07	51.6151441032427	37.8560672320757	48.067087588082	H2	P1P2	0.422463	2.05	0	136	15	13	3.73333	2.33333	1.95833
A24-F03	A24	F03	55.6976328907646	40.1432868874761	46.0181735871475	H1H2	P1P2	0.423242	1.96666	0.199999999999999	431	6	10	3.8	2.8	2.325
A24-G07	A24	G07	69.1407677102567	57.8937584601748	28.5939648858021	H1H2	P1P2	0.415475	2.36666	0.399999999999999	271	18	26	4.26667	2.73333	1.51666
A24-H02	A24	H02	79.9264365811626	57.5826544258141	18.8230959775469	H1H2	P1P2	0.428694	4.85833	2.2	81	6	21	7.23333	2.13333	0.36666
A24-I02	A24	I02	119.296491321556	98.967662181375	21.8583124749972	H1H2	P1P2	0.462947	1.93333	1.3	61	4	17	4.1	6.36666	4.56666
A24-I04	A24	I04	112.975116509154	92.441151200599	15.2410005815683	H1H2	P1P2	0.424468	1.5	1.4	71	0	11	3.5	5.86666	4.18333
A24-I09	A24	I09	125.744831529987	101.579060873578	28.3564500600726	H1H2	P1P2	0.430094	0.774999999999999	2.8	10	33	38	0.566669999999998	6.3	4.85
A24-I13	A24	I13	129.376025743867	105.414563371797	32.0521239642148	H1H2	P1P2	0.41935	1.23334	3.2	44	30	38	0.0333299999999994	6.66666	5.18333
A24-J01	A24	J01	110.232535716312	105.291235829411	19.180796693134	H1H2	P1P2	0.457445	4.225	1.2	511	7	17	5.86667	3.56666	1.85
A24-J03	A24	J03	109.112714662955	103.042149493527	17.1411859867127	H1H2	P1P2	0.423099	4.24166	1.2	519	4	4	5.96667	3.4	1.70833
A24-K01	A24	K01	59.5539159829066	57.930295961609	10.6500600600544	H1H2	P1P2	0.455488	0.50834	0.700000000000001	25	7	10	0.266670000000001	1.23333	0.875
A24-K04	A24	K04	81.7420934837788	83.438357746398	6.4675052450329	H1H2	P1P2	0.471982	0.0666699999999985	1.2	189	2	15	0.66667	2.63333	2.30833
A24-L03	A24	L03	59.1404016850429	39.5252745050074	41.3453414896095	H1H2	P1P2	0.420218	2.44166	0.599999999999998	6	8	25	4.23333	1.86666	1.25
A24-L04	A24	L04	40.4359797678142	9.3383491248498	25.433241748623	H1H2	P1P2	0.429843	2.98333	0.899999999999999	184	9	17	4.3	1.73333	1.13333
A24-L09	A24	L09	36.7920554736504	6.2531492003976	25.1801181814129	H1H2	P1P2	0.407279	2.28333	0.699999999999999	257	10	19	3.33333	1.66666	0.924999999999999
A24-L11	A24	L11	100.287551085408	80.1560623017978	1.9607068193635	H1H2	P1P2	0.435984	3.38333	1.1	34	22	25	5.7	2.53333	1.19166
A24-L36	A24	L36	35.6518032628453	12.0870534672755	35.2576904064804	H1H2	P1P2	0.416246	2.125	0.599999999999998	194	9	16	3.06667	1.73333	0.941660000000001
A24-M03	A24	M03	56.0995574592183	50.7423732321073	27.2713368818227	H1H2	P1P2	0.42091	0.341660000000001	1.4	230	9	0	1.2	3.9	3.13333
A25-A40	A25	A40	15.9665743097469	12.5827767391531	5.3498131312352	H2	P2	0.379178	0.366669999999999	0.499999999999998	270	20	17	0.5	0.766660000000002	0.691660000000001
A25-A47	A25	A47	12.0673057481106	10.1901371540683	5.7630321006597	H2	P2	0.352249	0.408329999999999	0.499999999999998	205	10	8	0.5	0.766660000000002	0.65
A25-D02	A25	D02	45.065004595493	34.2591650131466	52.1737451792868	H1H2	P1P2	0.49956	2.825	1.4	248	14	3	3.93334	0.200000000000001	0.0250000000000004
A25-D03	A25	D03	45.1869790111227	34.2899466601924	52.006234162086	H2	P1P2	0.398141	2.825	1.4	248	14	5	3.93334	0.200000000000001	0.0250000000000004
A25-D04	A25	D04	43.534795733221	32.0662423553353	49.95476854266	H1H2	P1P2	0.411467	2.525	0.799999999999999	361	12	24	3.6	0.966669999999999	0.950000000000001
A25-D08	A25	D08	45.2191733432679	34.5615018715907	52.3458904516304	H2	P1P2	0.406397	2.825	1.4	248	10	6	3.93334	0.200000000000001	0.0250000000000004
A25-D12	A25	D12	46.8939278939787	36.4401305630813	50.4349675249896	H1H2	P1P2	0.427999	2.66667	0.999999999999998	42	6	3	3.83334	0.533339999999999	0.591670000000001
A25-D15	A25	D15	45.2695078968403	34.3612818911656	51.9690465196385	H1H2	P1P2	0.424414	2.825	1.4	248	9	23	3.93334	0.200000000000001	0.0250000000000004
A25-D18	A25	D18	42.2533684949846	30.3387825256445	48.2346486457155	H1H2	P1P2	0.391165	2.55	0.700000000000001	136	11	17	3.73334	1.13334	1.13334
A25-D19	A25	D19	40.9301215119905	29.4589101885432	47.347346331558	H2	P1P2	0.419836	2.55	0.700000000000001	136	18	29	3.73334	1.13334	1.13334
A25-D21	A25	D21	45.1618288420214	34.4477969541898	52.4005945074165	H1H2	P1P2	0.413955	2.825	1.4	248	2	2	3.93334	0.200000000000001	0.0250000000000004
A25-D27	A25	D27	44.3652881577595	32.7468165859626	50.2579926135872	H1H2	P1P2	0.409312	2.71667	0.799999999999999	220	2	9	3.86667	1.1	1.05834
A25-E01	A25	E01	48.4485470538132	39.3723143515707	47.3333215648269	H1H2	P1P2	0.419451	3.3	1.7	106	17	10	4.7	0.100000000000001	0.10833
A25-E02	A25	E02	48.6723505651416	40.1489138928443	46.2417726075934	H1H2	P1P2	0.411089	2.6	0.9	33	4	12	4.16667	0.76667	0.783340000000001
A25-E04	A25	E04	48.8287322534703	40.0458954688094	46.5682023423275	H1H2	P1P2	0.425204	2.6	0.9	33	7	8	4.16667	0.76667	0.783340000000001
A25-E07	A25	E07	49.1784700973028	40.9212074711971	45.4175287150364	H2	P1P2	0.419847	2.34167	0.4	56	14	17	4	1.46667	1.46667
A25-F03	A25	F03	53.0422083927312	43.2084271265975	43.3686147141019	H1H2	P1P2	0.422476	2.25833	0.200000000000001	351	7	6	4.06667	1.93334	1.83334
A25-G07	A25	G07	66.7107507076586	60.9588986992962	25.9444060127565	H1H2	P1P2	0.40328	2.65833	0.799999999999999	191	17	30	4.53334	1.86667	1.025
A25-H02	A25	H02	76.7444406840047	60.6477946649355	16.1735371045013	H1H2	P1P2	0.422962	5.15	2.6	161	7	17	7.5	1.26667	0.125
A25-I02	A25	I02	116.094397153	102.032802420496	24.5078713480428	H1H2	P1P2	0.463474	2.225	0.9	19	3	21	4.36667	5.5	4.075
A25-I04	A25	I04	109.779332463004	95.5062914397204	17.8905594546139	H1H2	P1P2	0.417792	1.79167	1	151	1	15	3.76667	5	3.69167
A25-I09	A25	I09	122.440884715916	104.644201112699	31.0060089331182	H1H2	P1P2	0.43055	0.483329999999999	2.4	90	32	42	0.83334	5.43334	4.35834
A25-I13	A25	I13	126.073044356637	108.479703610918	34.7016828372604	H1H2	P1P2	0.412738	0.941669999999998	2.8	124	29	42	0.233340000000002	5.8	4.69167
A25-J01	A25	J01	107.796669703792	108.356376068532	21.8303555661796	H1H2	P1P2	0.456662	4.51667	1.6	591	6	21	6.13334	2.7	1.35834
A25-J03	A25	J03	106.609013243561	106.107289732648	19.7907448597583	H1H2	P1P2	0.415167	4.53333	1.6	599	3	8	6.23334	2.53334	1.21667
A25-K01	A25	K01	59.4521188633966	60.9954362007304	8.0005011870088	H1H2	P1P2	0.4483	0.216670000000001	0.300000000000001	105	8	14	0	0.366669999999999	0.38334
A25-K04	A25	K04	81.3439319888185	86.5034979855194	9.1170641180785	H1H2	P1P2	0.45817	0.225000000000001	0.800000000000001	269	1	19	0.933340000000001	1.76667	1.81667
A25-L03	A25	L03	56.1659731939997	42.5904147441288	38.6957826165639	H1H2	P1P2	0.417141	2.73333	0.999999999999998	74	7	29	4.5	0.999999999999999	0.75834
A25-L04	A25	L04	37.025861102663	12.4034893639712	22.7836828755774	H1H2	P1P2	0.41645	3.275	1.3	264	8	21	4.56667	0.866669999999999	0.64167
A25-L09	A25	L09	33.3882133593016	9.318289439519	22.5305593083673	H1H2	P1P2	0.401538	2.575	1.1	337	9	23	3.6	0.799999999999999	0.433339999999999
A25-L11	A25	L11	97.1335480634583	83.2212025409192	4.6102656924091	H1H2	P1P2	0.433236	3.675	1.5	114	21	29	5.96667	1.66667	0.700000000000001
A25-L36	A25	L36	32.5108869286762	15.1521937063969	32.6081315334348	H1H2	P1P2	0.407361	2.41667	0.999999999999998	274	8	20	3.33334	0.866669999999999	0.450000000000001
A25-M03	A25	M03	54.8397310573505	53.8075134712287	24.6217780087771	H1H2	P1P2	0.422723	0.633330000000001	1	150	10	4	1.46667	3.03334	2.64167
A40-A47	A40	A47	4.11923755607158	2.3926395850848	0.413218969424499	H2	P2	0.354319	0.0416600000000003	0	65	10	9	0	0	0.0416600000000003
A40-D02	A40	D02	38.9580852411194	46.8419417522997	46.8239320480516	H1H2	P1P2	0.515619	2.45833	0.900000000000002	518	6	20	3.43334	0.566660000000001	0.716660000000001
A40-D03	A40	D03	38.9937631378608	46.8727233993455	46.6564210308508	H2	P1P2	0.406849	2.45833	0.900000000000002	518	6	12	3.43334	0.566660000000001	0.716660000000001
A40-D04	A40	D04	37.1524109673675	44.6490190944884	44.6049554114248	H1H2	P1P2	0.418786	2.15833	0.300000000000001	631	32	41	3.1	1.73333	1.64166
A40-D08	A40	D08	39.2015239748169	47.1442786107438	46.9960773203952	H2	P1P2	0.430596	2.45833	0.900000000000002	518	10	11	3.43334	0.566660000000001	0.716660000000001
A40-D12	A40	D12	40.7849679443856	49.0229073022344	45.0851543937544	H1H2	P1P2	0.447077	2.3	0.5	312	14	20	3.33334	1.3	1.28333
A40-D15	A40	D15	39.0559757861689	46.9440586303187	46.6192333884033	H1H2	P1P2	0.441573	2.45833	0.900000000000002	518	29	40	3.43334	0.566660000000001	0.716660000000001
A40-D18	A40	D18	35.7212728827604	42.9215592647976	42.8848355144803	H1H2	P1P2	0.419629	2.18333	0.200000000000003	406	31	34	3.23334	1.9	1.825
A40-D19	A40	D19	34.9350580862625	42.0416869276963	41.9975332003228	H2	P1P2	0.432955	2.18333	0.200000000000003	406	38	46	3.23334	1.9	1.825
A40-D21	A40	D21	39.109991167958	47.0305736933429	47.0507813761813	H1H2	P1P2	0.427261	2.45833	0.900000000000002	518	18	19	3.43334	0.566660000000001	0.716660000000001
A40-D27	A40	D27	37.7542096154653	45.3295933251157	44.908179482352	H1H2	P1P2	0.43378	2.35	0.300000000000001	490	18	26	3.36667	1.86666	1.75
A40-E01	A40	E01	43.1552225506907	51.9550910907238	41.9835084335917	H1H2	P1P2	0.440293	2.93333	1.2	164	3	7	4.2	0.66666	0.58333
A40-E02	A40	E02	43.7804521661783	52.7316906319974	40.8919594763582	H1H2	P1P2	0.429918	2.23333	0.400000000000002	237	16	29	3.66667	1.53333	1.475
A40-E04	A40	E04	43.7055703618672	52.6286722079625	41.2183892110923	H1H2	P1P2	0.449664	2.23333	0.400000000000002	237	13	25	3.66667	1.53333	1.475
A40-E07	A40	E07	44.4179825062341	53.5039842103502	40.0677155838012	H2	P1P2	0.435658	1.975	0.0999999999999979	214	34	34	3.5	2.23333	2.15833
A40-F03	A40	F03	46.5384280759632	55.7912038657506	38.0188015828667	H1H2	P1P2	0.437096	1.89166	0.299999999999997	81	13	11	3.56667	2.7	2.525
A40-G07	A40	G07	61.2239984664956	73.5416754384493	20.5945928815213	H1H2	P1P2	0.432195	2.29166	0.300000000000001	79	37	47	4.03334	2.63333	1.71666
A40-H02	A40	H02	65.257121592983	73.2305714040886	10.8237239732661	H1H2	P1P2	0.430729	4.78333	2.1	431	13	0	7	2.03333	0.566660000000001
A40-I02	A40	I02	104.090390382281	114.61557915965	29.857684479278	H1H2	P1P2	0.485799	1.85833	1.4	289	23	38	3.86667	6.26666	4.76666
A40-I04	A40	I04	97.8680262775881	108.089068178874	23.2403725858491	H1H2	P1P2	0.435069	1.425	1.5	421	19	32	3.26667	5.76666	4.38333
A40-I09	A40	I09	109.396723130479	117.226977851853	36.3558220643534	H1H2	P1P2	0.439017	0.849999999999998	2.9	360	52	59	0.33334	6.2	5.05
A40-I13	A40	I13	113.027195844669	121.062480350072	40.0514959684956	H1H2	P1P2	0.424901	1.30834	3.3	394	49	59	0.266659999999998	6.56666	5.38333
A40-J01	A40	J01	101.491160375231	120.939152807686	27.1801686974148	H1H2	P1P2	0.467416	4.15	1.1	861	26	38	5.63334	3.46666	2.05
A40-J03	A40	J03	99.8833439384844	118.690066471802	25.1405579909935	H1H2	P1P2	0.431261	4.16666	1.1	869	23	25	5.73334	3.3	1.90833
A40-K01	A40	K01	66.0109477205304	73.5782129398835	2.6506880557736	H1H2	P1P2	0.451722	0.58334	0.799999999999999	375	12	31	0.5	1.13333	1.075
A40-K04	A40	K04	86.0876794684331	99.0862747246725	14.4668772493137	H1H2	P1P2	0.480657	0.141669999999998	1.3	539	21	36	0.433340000000001	2.53333	2.50833
A40-L03	A40	L03	47.0201133037266	55.1731914832819	33.3459694853287	H1H2	P1P2	0.428937	2.36666	0.5	344	27	46	4	1.76666	1.45
A40-L04	A40	L04	23.2192202762748	24.9862661031243	17.4338697443422	H1H2	P1P2	0.449487	2.90833	0.800000000000001	534	28	38	4.06667	1.63333	1.33333
A40-L09	A40	L09	19.9463565186178	21.9010661786721	17.1807461771321	H1H2	P1P2	0.417955	2.20833	0.600000000000001	607	29	40	3.1	1.56666	1.125
A40-L11	A40	L11	85.690881436	95.8039792800723	9.9600788236443	H1H2	P1P2	0.444725	3.30833	1	384	41	46	5.46667	2.43333	1.39166
A40-L36	A40	L36	23.2908440238791	27.73497044555	27.2583184021996	H1H2	P1P2	0.423505	2.05	0.5	544	28	37	2.83334	1.63333	1.14166
A40-M03	A40	M03	56.4547499870441	66.3902902103818	19.2719648775419	H1H2	P1P2	0.432493	0.266660000000002	1.5	120	10	21	0.966670000000001	3.8	3.33333
A47-D02	A47	D02	38.8683250443411	44.4493021672149	46.4107130786271	H1H2	P1P2	0.51301	2.41667	0.900000000000002	453	4	11	3.43334	0.566660000000001	0.675000000000001
A47-D03	A47	D03	38.9308292380639	44.4800838142607	46.2432020614263	H2	P1P2	0.398361	2.41667	0.900000000000002	453	4	3	3.43334	0.566660000000001	0.675000000000001
A47-D04	A47	D04	37.1223301079653	42.2563795094036	44.1917364420003	H1H2	P1P2	0.413028	2.11667	0.300000000000001	566	22	32	3.1	1.73333	1.6
A47-D08	A47	D08	39.0878210591869	44.751639025659	46.5828583509707	H2	P1P2	0.410819	2.41667	0.900000000000002	453	0	2	3.43334	0.566660000000001	0.675000000000001
A47-D12	A47	D12	40.7190653487747	46.6302677171496	44.6719354243299	H1H2	P1P2	0.42423	2.25834	0.5	247	4	11	3.33334	1.3	1.24167
A47-D15	A47	D15	39.0000770731922	44.5514190452339	46.2060144189788	H1H2	P1P2	0.4243	2.41667	0.900000000000002	453	19	31	3.43334	0.566660000000001	0.675000000000001
A47-D18	A47	D18	35.7165340884366	40.5289196797128	42.4716165450558	H1H2	P1P2	0.403342	2.14167	0.200000000000003	341	21	25	3.23334	1.9	1.78334
A47-D19	A47	D19	34.7513794609484	39.6490473426115	41.5843142308983	H2	P1P2	0.426252	2.14167	0.200000000000003	341	28	37	3.23334	1.9	1.78334
A47-D21	A47	D21	39.0054707242016	44.6379341082581	46.6375624067568	H1H2	P1P2	0.424387	2.41667	0.900000000000002	453	8	10	3.43334	0.566660000000001	0.675000000000001
A47-D27	A47	D27	37.8035739033662	42.9369537400309	44.4949605129275	H1H2	P1P2	0.419858	2.30834	0.300000000000001	425	8	17	3.36667	1.86666	1.70834
A47-E01	A47	E01	42.8736883280727	49.562451505639	41.5702894641672	H1H2	P1P2	0.422372	2.89167	1.2	99	7	2	4.2	0.66666	0.54167
A47-E02	A47	E02	43.3889668569105	50.3390510469126	40.4787405069337	H1H2	P1P2	0.413422	2.19167	0.400000000000002	172	6	20	3.66667	1.53333	1.43334
A47-E04	A47	E04	43.380436879833	50.2360326228777	40.8051702416678	H1H2	P1P2	0.42403	2.19167	0.400000000000002	172	3	16	3.66667	1.53333	1.43334
A47-E07	A47	E07	43.9956702307907	51.1113446252654	39.6544966143767	H2	P1P2	0.419272	1.93334	0.0999999999999979	149	24	25	3.5	2.23333	2.11667
A47-F03	A47	F03	46.6533381935053	53.3985642806658	37.6055826134422	H1H2	P1P2	0.422336	1.85	0.299999999999997	146	3	2	3.56667	2.7	2.48334
A47-G07	A47	G07	61.1439867949693	71.1490358533645	20.1813739120968	H1H2	P1P2	0.413663	2.25	0.300000000000001	14	27	38	4.03334	2.63333	1.675
A47-H02	A47	H02	67.1067194782577	70.8379318190038	10.4105050038416	H1H2	P1P2	0.416739	4.74167	2.1	366	3	9	7	2.03333	0.525
A47-I02	A47	I02	106.189799022413	112.222939574565	30.2709034487025	H1H2	P1P2	0.471682	1.81667	1.4	224	13	29	3.86667	6.26666	4.725
A47-I04	A47	I04	99.9278034040551	105.696428593789	23.6535915552736	H1H2	P1P2	0.415896	1.38334	1.5	356	9	23	3.26667	5.76666	4.34167
A47-I09	A47	I09	111.877828003739	114.834338266768	36.7690410337779	H1H2	P1P2	0.433348	0.891659999999998	2.9	295	42	50	0.33334	6.2	5.00834
A47-I13	A47	I13	115.511539038184	118.669840764987	40.4647149379201	H1H2	P1P2	0.418627	1.35	3.3	329	39	50	0.266659999999998	6.56666	5.34167
A47-J01	A47	J01	101.784259489466	118.546513222601	27.5933876668393	H1H2	P1P2	0.45969	4.10834	1.1	796	16	29	5.63334	3.46666	2.00834
A47-J03	A47	J03	100.295305067716	116.297426886717	25.553776960418	H1H2	P1P2	0.420727	4.125	1.1	804	13	16	5.73334	3.3	1.86667
A47-K01	A47	K01	63.0604317113027	71.1855733547987	2.2374690863491	H1H2	P1P2	0.449294	0.625	0.799999999999999	310	2	22	0.5	1.13333	1.03334
A47-K04	A47	K04	83.5743355028776	96.6936351395877	14.8800962187382	H1H2	P1P2	0.466113	0.183329999999998	1.3	474	11	27	0.433340000000001	2.53333	2.46667
A47-L03	A47	L03	47.9800748031039	52.7805518981971	32.9327505159042	H1H2	P1P2	0.411757	2.325	0.5	279	17	37	4	1.76666	1.40834
A47-L04	A47	L04	25.7938629912587	22.5936265180395	17.0206507749177	H1H2	P1P2	0.424334	2.86667	0.800000000000001	469	18	29	4.06667	1.63333	1.29167
A47-L09	A47	L09	22.3063762097367	19.5084265935873	16.7675272077076	H1H2	P1P2	0.409623	2.16667	0.600000000000001	542	19	31	3.1	1.56666	1.08334
A47-L11	A47	L11	87.5694308289782	93.4113396949875	10.3732977930688	H1H2	P1P2	0.434642	3.26667	1	319	31	37	5.46667	2.43333	1.35
A47-L36	A47	L36	23.9452560783569	25.3423308604652	26.8450994327751	H1H2	P1P2	0.41399	2.00834	0.5	479	18	28	2.83334	1.63333	1.1
A47-M03	A47	M03	54.4984190395517	63.997650625297	18.8587459081174	H1H2	P1P2	0.425039	0.225000000000001	1.5	55	0	12	0.966670000000001	3.8	3.29167
D02-D03	D02	D03	0.258342110079724	0.0307816470457993	0.167511017200832	H1H2	P1	0.431172	0	0	0	0	8	0	0	0
D02-D04	D02	D04	1.86179103727636	2.1929226578113	2.21897663662677	H1	P1	0.447813	0.299999999999997	0.600000000000001	113	26	21	0.33334	1.16667	0.925000000000001
D02-D08	D02	D08	0.324374648149708	0.302336858444093	0.172145272343576	H1H2	P1	0.454527	0	0	0	4	9	0	0	0
D02-D12	D02	D12	1.8556687075581	2.1809655499347	1.73877765429716	H1	P1	0.453964	0.158329999999999	0.400000000000002	206	8	0	0.100000000000001	0.73334	0.56667
D02-D15	D02	D15	0.340406034383813	0.102116878018997	0.204698659648309	H1	P1	0.463131	0	0	0	23	20	0	0	0
D02-D18	D02	D18	3.290439872352	3.9203824875021	3.93909653357133	H1	P1	0.441026	0.274999999999999	0.699999999999999	112	25	14	0.199999999999999	1.33334	1.10834
D02-D19	D02	D19	4.1620078828741	4.80025482460341	4.8263988477288	H1H2	P1	0.446188	0.274999999999999	0.699999999999999	112	32	26	0.199999999999999	1.33334	1.10834
D02-D21	D02	D21	0.201174627147212	0.188631941043198	0.226849328129706	H1	P1	0.442647	0	0	0	12	1	0	0	0
D02-D27	D02	D27	1.72260199058172	1.512348427184	1.91575256569961	H1	P1	0.443418	0.108329999999999	0.600000000000001	28	12	6	0.0666699999999985	1.3	1.03334
D02-E01	D02	E01	4.52748466685101	5.11314933842409	4.8404236144599	H1	P1	0.43546	0.475000000000001	0.300000000000001	354	3	13	0.766660000000002	0.0999999999999996	0.133330000000001
D02-E02	D02	E02	5.56847980705265	5.8897488796977	5.93197257169341	H1	P1	0.440584	0.224999999999998	0.5	281	10	9	0.233329999999999	0.966670000000001	0.75834
D02-E04	D02	E04	5.19949956762381	5.7867304556628	5.60554283695928	H1	P1	0.454181	0.224999999999998	0.5	281	7	5	0.233329999999999	0.966670000000001	0.75834
D02-E07	D02	E07	6.2726646858122	6.66204245805049	6.75621646425034	H1H2	P1	0.454733	0.483329999999999	1	304	28	14	0.0666599999999988	1.66667	1.44167
D02-F03	D02	F03	7.97735295880454	8.9492621134509	8.80513046518493	H1	P1	0.461783	0.566669999999998	1.2	599	7	9	0.133330000000001	2.13334	1.80834
D02-G07	D02	G07	22.2909471677549	26.6997336861496	26.2293391665303	H1	P1	0.437289	0.16667	0.600000000000001	439	31	27	0.600000000000001	2.06667	1
D02-H02	D02	H02	36.6678554170629	26.3886296517889	36.0002080747855	H1	P1	0.44295	2.325	1.2	87	7	20	3.56666	1.46667	0.15
D02-I02	D02	I02	74.9989328860123	67.7736374073498	76.6816165273296	H1	P1	0.484224	0.599999999999998	2.3	229	17	18	0.433330000000002	5.7	4.05
D02-I04	D02	I04	68.6898813940216	61.2471264265738	70.0643046339007	H1	P1	0.4375	1.03333	2.4	97	13	12	0.16667	5.2	3.66667
D02-I09	D02	I09	83.6656632946906	70.3850360995528	83.179754112405	H1	P1	0.452872	3.30833	3.8	158	46	39	3.1	5.63334	4.33334
D02-I13	D02	I13	87.1816830831748	74.2205385977718	86.8754280165472	H1	P1	0.434077	3.76667	4.2	124	43	39	3.7	6	4.66667
D02-J01	D02	J01	63.0298609498187	74.0972110553858	74.0041007454664	H1	P1	0.378982	1.69167	0.199999999999999	343	20	18	2.2	2.9	1.33334
D02-J03	D02	J03	61.6801807953023	71.8481247195018	71.9644900390451	H1	P1	0.438987	1.70833	0.199999999999999	351	17	5	2.3	2.73334	1.19167
D02-K01	D02	K01	45.7936539326875	26.7362711875838	44.173243992278	H1	P1	0.405359	3.04167	1.7	143	6	11	3.93334	0.56667	0.35834
D02-K04	D02	K04	58.2681836955926	52.2443329723728	61.2908092973653	H1	P1	0.507819	2.6	2.2	21	15	16	3	1.96667	1.79167
D02-L03	D02	L03	13.9752037429755	8.33124973098219	13.4779625627229	H1	P1	0.453586	0.091669999999997	0.400000000000002	174	21	26	0.566659999999999	1.2	0.73334
D02-L04	D02	L04	25.5508866942244	21.8556756491754	29.3900623037094	H1	P1	0.474306	0.450000000000003	0.100000000000001	16	22	18	0.633330000000001	1.06667	0.616669999999999
D02-L09	D02	L09	25.1996903063356	24.9408755736276	29.6431858709195	H1	P1	0.463892	0.25	0.300000000000001	89	23	20	0.33334	1	0.408339999999999
D02-L11	D02	L11	55.585335832271	48.9620375277726	56.7840108716959	H1	P1	0.456827	0.850000000000001	0.0999999999999979	134	35	26	2.03333	1.86667	0.675000000000001
D02-L36	D02	L36	16.2834302597649	19.1069713067497	19.565613645852	H1	P1	0.449794	0.408329999999999	0.400000000000002	26	22	17	0.600000000000001	1.06667	0.425000000000001
D02-M03	D02	M03	27.367234743389	19.5483484580821	27.5519671705097	H1	P1	0.451652	2.19167	2.4	398	4	1	2.46667	3.23334	2.61667
D03-D04	D03	D04	1.85261828439967	2.2237043048571	2.05146561942594	H1H2	P1	0.341873	0.299999999999997	0.600000000000001	113	26	29	0.33334	1.16667	0.925000000000001
D03-D08	D03	D08	0.51491086967364	0.271555211398294	0.339656289544408	H2	P1	0.343539	0	0	0	4	1	0	0	0
D03-D12	D03	D12	1.79234559143281	2.1501839028889	1.57126663709633	H1H2	P1	0.354533	0.158329999999999	0.400000000000002	206	8	8	0.100000000000001	0.73334	0.56667
D03-D15	D03	D15	0.0936422693260477	0.0713352309731974	0.037187642447477	H1H2	P1	0.356996	0	0	0	23	28	0	0	0
D03-D18	D03	D18	3.29082653500526	3.9511641345479	3.7715855163705	H1H2	P1	0.332422	0.274999999999999	0.699999999999999	112	25	22	0.199999999999999	1.33334	1.10834
D03-D19	D03	D19	4.2646690143056	4.83103647164921	4.65888783052797	H2	P1	0.340993	0.274999999999999	0.699999999999999	112	32	34	0.199999999999999	1.33334	1.10834
D03-D21	D03	D21	0.405338665475174	0.157850293997399	0.394360345330538	H1H2	P1	0.337189	0	0	0	12	7	0	0	0
D03-D27	D03	D27	1.5806496027307	1.5431300742298	1.74824154849878	H1H2	P1	0.346523	0.108329999999999	0.600000000000001	28	12	14	0.0666699999999985	1.3	1.03334
D03-E01	D03	E01	4.60321428202833	5.08236769137829	4.67291259725907	H1H2	P1	0.356448	0.475000000000001	0.300000000000001	354	3	5	0.766660000000002	0.0999999999999996	0.133330000000001
D03-E02	D03	E02	5.67943095883654	5.8589672326519	5.76446155449258	H1H2	P1	0.356676	0.224999999999998	0.5	281	10	17	0.233329999999999	0.966670000000001	0.75834
D03-E04	D03	E04	5.28433707565061	5.755948808617	5.43803181975845	H1H2	P1	0.346034	0.224999999999998	0.5	281	7	13	0.233329999999999	0.966670000000001	0.75834
D03-E07	D03	E07	6.38185813738899	6.63126081100469	6.58870544704951	H2	P1	0.360151	0.483329999999999	1	304	28	22	0.0666599999999988	1.66667	1.44167
D03-F03	D03	F03	7.86080125118097	8.9184804664051	8.6376194479841	H1H2	P1	0.354356	0.566669999999998	1.2	599	7	1	0.133330000000001	2.13334	1.80834
D03-G07	D03	G07	22.242411855607	26.6689520391038	26.0618281493295	H1H2	P1	0.33547	0.16667	0.600000000000001	439	31	35	0.600000000000001	2.06667	1
D03-H02	D03	H02	36.4276216247361	26.3578480047431	35.8326970575847	H1H2	P1	0.343288	2.325	1.2	87	7	12	3.56666	1.46667	0.15
D03-I02	D03	I02	74.7786319753349	67.742855760304	76.5141055101287	H1H2	P1	0.396111	0.599999999999998	2.3	229	17	26	0.433330000000002	5.7	4.05
D03-I04	D03	I04	68.4683187175241	61.216344779528	69.8967936166998	H1H2	P1	0.346737	1.03333	2.4	97	13	20	0.16667	5.2	3.66667
D03-I09	D03	I09	83.430098394672	70.354254452507	83.0122430952041	H1H2	P1	0.359713	3.30833	3.8	158	46	47	3.1	5.63334	4.33334
D03-I13	D03	I13	86.9472720937473	74.189756950726	86.7079169993463	H1H2	P1	0.337204	3.76667	4.2	124	43	47	3.7	6	4.66667
D03-J01	D03	J01	62.9445427877958	74.06642940834	73.8365897282656	H1H2	P1	0.385354	1.69167	0.199999999999999	343	20	26	2.2	2.9	1.33334
D03-J03	D03	J03	61.5831641455847	71.817343072456	71.7969790218443	H1H2	P1	0.357378	1.70833	0.199999999999999	351	17	13	2.3	2.73334	1.19167
D03-K01	D03	K01	46.0368612822832	26.705489540538	44.0057329750772	H1H2	P1	0.383341	3.04167	1.7	143	6	19	3.93334	0.56667	0.35834
D03-K04	D03	K04	58.4630042740661	52.213551325327	61.1232982801645	H1H2	P1	0.399393	2.6	2.2	21	15	24	3	1.96667	1.79167
D03-L03	D03	L03	13.7318851521389	8.30046808393639	13.310451545522	H1H2	P1	0.337351	0.091669999999997	0.400000000000002	174	21	34	0.566659999999999	1.2	0.73334
D03-L04	D03	L04	25.4337680342433	21.8864572962212	29.2225512865085	H1H2	P1	0.373955	0.450000000000003	0.100000000000001	16	22	26	0.633330000000001	1.06667	0.616669999999999
D03-L09	D03	L09	25.1172054850729	24.9716572206734	29.4756748537186	H1H2	P1	0.364276	0.25	0.300000000000001	89	23	28	0.33334	1	0.408339999999999
D03-L11	D03	L11	55.3650356645622	48.9312558807268	56.6164998544951	H1H2	P1	0.365735	0.850000000000001	0.0999999999999979	134	35	34	2.03333	1.86667	0.675000000000001
D03-L36	D03	L36	16.2657432347743	19.1377529537955	19.3981026286511	H1H2	P1	0.339979	0.408329999999999	0.400000000000002	26	22	25	0.600000000000001	1.06667	0.425000000000001
D03-M03	D03	M03	27.5834673824421	19.5175668110363	27.3844561533089	H1H2	P1	0.351335	2.19167	2.4	398	4	9	2.46667	3.23334	2.61667
D04-D08	D04	D08	2.15413859248329	2.49525951625539	2.39112190897035	H1H2	P1	0.340938	0.299999999999997	0.600000000000001	113	22	30	0.33334	1.16667	0.925000000000001
D04-D12	D04	D12	3.6354988409944	4.373888207746	0.48019898232961	H1	P1	0.361201	0.141669999999998	0.199999999999999	319	18	21	0.233339999999998	0.43333	0.35833
D04-D15	D04	D15	1.90840606131725	2.2950395358303	2.01427797697846	H1	P1	0.370637	0.299999999999997	0.600000000000001	113	3	1	0.33334	1.16667	0.925000000000001
D04-D18	D04	D18	1.43830123937	1.7274598296908	1.72011989694456	H1	P1	0.352268	0.0249999999999986	0.0999999999999979	225	1	7	0.13334	0.166670000000001	0.183339999999999
D04-D19	D04	D19	2.6609692680873	2.6073321667921	2.60742221110203	H1H2	P1	0.357637	0.0249999999999986	0.0999999999999979	225	6	5	0.13334	0.166670000000001	0.183339999999999
D04-D21	D04	D21	2.04264671744455	2.3815545988545	2.44582596475648	H1	P1	0.359725	0.299999999999997	0.600000000000001	113	14	22	0.33334	1.16667	0.925000000000001
D04-D27	D04	D27	0.966779844387317	0.6805742306273	0.30322407092716	H1	P1	0.363443	0.191669999999998	0	141	14	15	0.266670000000001	0.13333	0.108339999999998
D04-E01	D04	E01	6.37125696409529	7.3060719962354	2.62144697783313	H1	P1	0.350291	0.774999999999999	0.900000000000002	467	29	34	1.1	1.06667	1.05833
D04-E02	D04	E02	7.35995092222499	8.082671537509	3.71299593506664	H1	P1	0.354701	0.0749999999999993	0.100000000000001	394	16	12	0.566669999999998	0.199999999999999	0.16666
D04-E04	D04	E04	7.03217893045112	7.9796531134741	3.38656620033251	H1	P1	0.36728	0.0749999999999993	0.100000000000001	394	19	16	0.566669999999998	0.199999999999999	0.16666
D04-E07	D04	E07	8.06448347259927	8.85496511586179	4.53723982762357	H1H2	P1	0.3743	0.183330000000002	0.399999999999999	417	2	7	0.399999999999999	0.5	0.51667
D04-F03	D04	F03	9.58265818730565	11.1421847712622	6.58615382855816	H1	P1	0.374566	0.266670000000001	0.599999999999998	712	19	30	0.466670000000001	0.966670000000001	0.883339999999999
D04-G07	D04	G07	24.0760337073943	28.8926563439609	24.0103625299035	H1	P1	0.337557	0.133329999999997	0	552	5	6	0.933340000000001	0.9	0.0749999999999993
D04-H02	D04	H02	37.208364440251	28.5815523096002	33.7812314381587	H1	P1	0.356825	2.625	1.8	200	19	41	3.9	0.300000000000001	1.075
D04-I02	D04	I02	75.8167837299909	69.9665600651611	74.4626398907028	H1	P1	0.399327	0.300000000000001	1.7	342	9	3	0.766670000000001	4.53333	3.125
D04-I04	D04	I04	69.4936167621358	63.4400490843851	67.8453279972739	H1	P1	0.343827	0.733330000000002	1.8	210	13	9	0.16667	4.03333	2.74167
D04-I09	D04	I09	84.2653649501045	72.5779587573641	80.9607774757782	H1	P1	0.352348	3.00833	3.2	271	20	18	2.76666	4.46667	3.40834
D04-I13	D04	I13	87.7995112352027	76.4134612555831	84.6564513799204	H1	P1	0.36006	3.46667	3.6	237	17	18	3.36666	4.83333	3.74167
D04-J01	D04	J01	64.7164665107179	76.2901337131971	71.7851241088396	H1	P1	0.397911	1.99167	0.800000000000001	230	6	3	2.53334	1.73333	0.408339999999999
D04-J03	D04	J03	63.3273308367301	74.0410473773131	69.7455134024183	H1	P1	0.359506	2.00833	0.800000000000001	238	9	16	2.63334	1.56667	0.26667
D04-K01	D04	K01	46.6335024311486	28.9291938453951	41.9542673556512	H1	P1	0.398534	2.74167	1.1	256	20	10	3.6	0.6	0.566660000000001
D04-K04	D04	K04	59.6465820472436	54.4372556301841	59.0718326607385	H1	P1	0.423698	2.3	1.6	92	11	5	2.66666	0.800000000000001	0.866669999999999
D04-L03	D04	L03	14.5213316729633	10.5241723887935	11.2589859260961	H1	P1	0.354129	0.20833	0.199999999999999	287	5	5	0.899999999999999	0.0333300000000003	0.191660000000001
D04-L04	D04	L04	23.8246289699112	19.6627529913641	27.1710856670826	H1	P1	0.375982	0.75	0.5	97	4	3	0.966670000000001	0.0999999999999996	0.308330000000002
D04-L09	D04	L09	23.3884469134403	22.7479529158163	27.4242092342927	H1	P1	0.386065	0.0499999999999972	0.300000000000001	24	3	1	0	0.16667	0.516660000000002
D04-L11	D04	L11	56.4090931114691	51.1549601855839	54.5650342350691	H1	P1	0.365687	1.15	0.699999999999999	247	9	5	2.36667	0.7	0.25
D04-L36	D04	L36	14.4224963550682	16.9140486489384	17.3466370092252	H1	P1	0.360514	0.108330000000002	0.199999999999999	87	4	4	0.266660000000002	0.0999999999999996	0.5
D04-M03	D04	M03	28.5837167245618	21.7412711158934	25.3329905338829	H1	P1	0.363888	1.89167	1.8	511	22	20	2.13333	2.06667	1.69167
D08-D12	D08	D12	1.67491700239214	1.8786286914906	1.91092292664074	H1H2	P1	0.363882	0.158329999999999	0.400000000000002	206	4	9	0.100000000000001	0.73334	0.56667
D08-D15	D08	D15	0.560898218994505	0.200219980425096	0.376843931991885	H1H2	P1	0.378402	0	0	0	19	29	0	0	0
D08-D18	D08	D18	3.57073623809273	4.2227193459462	4.11124180591491	H1H2	P1	0.356557	0.274999999999999	0.699999999999999	112	21	23	0.199999999999999	1.33334	1.10834
D08-D19	D08	D19	4.35364859778308	5.1025916830475	4.99854412007238	H2	P1	0.372667	0.274999999999999	0.699999999999999	112	28	35	0.199999999999999	1.33334	1.10834
D08-D21	D08	D21	0.123217212196552	0.113704917400895	0.05470405578613	H1H2	P1	0.35905	0	0	0	8	8	0	0	0
D08-D27	D08	D27	2.0465441498331	1.81468528562809	2.08789783804319	H1H2	P1	0.345912	0.108329999999999	0.600000000000001	28	8	15	0.0666699999999985	1.3	1.03334
D08-E01	D08	E01	4.22071671308709	4.81081247998	5.01256888680348	H1H2	P1	0.355036	0.475000000000001	0.300000000000001	354	7	4	0.766660000000002	0.0999999999999996	0.133330000000001
D08-E02	D08	E02	5.24886169904717	5.58741202125361	6.10411784403699	H1H2	P1	0.367854	0.224999999999998	0.5	281	6	18	0.233329999999999	0.966670000000001	0.75834
D08-E04	D08	E04	4.88841357936442	5.48439359721871	5.77768810930286	H1H2	P1	0.358555	0.224999999999998	0.5	281	3	14	0.233329999999999	0.966670000000001	0.75834
D08-E07	D08	E07	5.95331634729639	6.3597055996064	6.92836173659392	H2	P1	0.370718	0.483329999999999	1	304	24	23	0.0666599999999988	1.66667	1.44167
D08-F03	D08	F03	7.82737972178371	8.64692525500681	8.97727573752851	H1H2	P1	0.370055	0.566669999999998	1.2	599	3	0	0.133330000000001	2.13334	1.80834
D08-G07	D08	G07	22.0624881534168	26.3973968277055	26.4014844388739	H1H2	P1	0.340368	0.16667	0.600000000000001	439	27	36	0.600000000000001	2.06667	1
D08-H02	D08	H02	36.7381548433278	26.0862927933448	36.1723533471291	H1H2	P1	0.37074	2.325	1.2	87	3	11	3.56666	1.46667	0.15
D08-I02	D08	I02	75.0128677557253	67.4713005489057	76.8537617996732	H1H2	P1	0.408227	0.599999999999998	2.3	229	13	27	0.433330000000002	5.7	4.05
D08-I04	D08	I04	68.7069552882414	60.9447895681297	70.2364499062442	H1H2	P1	0.36044	1.03333	2.4	97	9	21	0.16667	5.2	3.66667
D08-I09	D08	I09	83.7202087013774	70.0826992411087	83.3518993847485	H1H2	P1	0.369248	3.30833	3.8	158	42	48	3.1	5.63334	4.33334
D08-I13	D08	I13	87.2327604943738	73.9182017393277	87.0475732888907	H1H2	P1	0.36694	3.76667	4.2	124	39	48	3.7	6	4.66667
D08-J01	D08	J01	62.8359526022116	73.7948741969417	74.17624601781	H1H2	P1	0.406325	1.69167	0.199999999999999	343	16	27	2.2	2.9	1.33334
D08-J03	D08	J03	61.4991150290076	71.5457878610577	72.1366353113887	H1H2	P1	0.357236	1.70833	0.199999999999999	351	13	14	2.3	2.73334	1.19167
D08-K01	D08	K01	45.5331812605272	26.4339343291397	44.3453892646216	H1H2	P1	0.407477	3.04167	1.7	143	2	20	3.93334	0.56667	0.35834
D08-K04	D08	K04	57.9550559171992	51.9419961139287	61.4629545697089	H1H2	P1	0.422926	2.6	2.2	21	11	25	3	1.96667	1.79167
D08-L03	D08	L03	14.0589341677228	8.0289128725381	13.6501078350665	H1H2	P1	0.355473	0.091669999999997	0.400000000000002	174	17	35	0.566659999999999	1.2	0.73334
D08-L04	D08	L04	25.873165555084	22.1580125076195	29.562207576053	H1H2	P1	0.37638	0.450000000000003	0.100000000000001	16	18	27	0.633330000000001	1.06667	0.616669999999999
D08-L09	D08	L09	25.5133281345433	25.2432124320717	29.8153311432631	H1H2	P1	0.37563	0.25	0.300000000000001	89	19	29	0.33334	1	0.408339999999999
D08-L11	D08	L11	55.599615392964	48.6597006693285	56.9561561440395	H1H2	P1	0.38628	0.850000000000001	0.0999999999999979	134	31	35	2.03333	1.86667	0.675000000000001
D08-L36	D08	L36	16.5668073579436	19.4093081651938	19.7377589181956	H1H2	P1	0.366148	0.408329999999999	0.400000000000002	26	18	26	0.600000000000001	1.06667	0.425000000000001
D08-M03	D08	M03	27.0687248019261	19.246011599638	27.7241124428533	H1H2	P1	0.367104	2.19167	2.4	398	0	10	2.46667	3.23334	2.61667
D12-D15	D12	D15	1.7290088154401	2.0788486719157	1.53407899464885	H1	P1	0.382322	0.158329999999999	0.400000000000002	206	15	20	0.100000000000001	0.73334	0.56667
D12-D18	D12	D18	5.0721991756352	6.1013480374368	2.20031887927417	H1	P1	0.358636	0.116669999999999	0.299999999999997	94	17	14	0.0999999999999979	0.600000000000001	0.54167
D12-D19	D12	D19	6.01499948977889	6.9812203745381	3.08762119343164	H1H2	P1	0.372809	0.116669999999999	0.299999999999997	94	24	26	0.0999999999999979	0.600000000000001	0.54167
D12-D21	D12	D21	1.73730348574693	1.9923336088915	1.96562698242687	H1	P1	0.371396	0.158329999999999	0.400000000000002	206	4	1	0.100000000000001	0.73334	0.56667
D12-D27	D12	D27	3.17323147305198	3.6933139771187	0.17697491140245	H1	P1	0.356623	0.0500000000000007	0.199999999999999	178	4	6	0.033330000000003	0.56666	0.466669999999999
D12-E01	D12	E01	3.15324547116961	2.9321837884894	3.10164596016274	H1	P1	0.353203	0.633330000000001	0.700000000000003	148	11	13	0.866660000000003	0.63334	0.700000000000001
D12-E02	D12	E02	4.3787596868645	3.708783329763	4.19319491739625	H1	P1	0.35959	0.0666699999999985	0.0999999999999979	75	2	9	0.33333	0.23333	0.19167
D12-E04	D12	E04	3.85377252593584	3.6057649057281	3.86676518266212	H1	P1	0.37783	0.0666699999999985	0.0999999999999979	75	1	5	0.33333	0.23333	0.19167
D12-E07	D12	E07	5.04952248372763	4.4810769081158	5.01743880995318	H1H2	P1	0.364893	0.324999999999999	0.599999999999998	98	20	14	0.16666	0.93333	0.875
D12-F03	D12	F03	6.1551542058882	6.7682965635162	7.06635281088777	H1	P1	0.390357	0.408339999999999	0.799999999999997	393	1	9	0.233330000000002	1.4	1.24167
D12-G07	D12	G07	20.4500903966645	24.5187681362149	24.4905615122331	H1	P1	0.356493	0.00834000000000046	0.199999999999999	233	23	27	0.700000000000003	1.33333	0.43333
D12-H02	D12	H02	35.5138710742742	24.2076641018542	34.2614304204883	H1	P1	0.36212	2.48333	1.6	119	1	20	3.66666	0.73333	0.716670000000001
D12-I02	D12	I02	73.5971323697394	65.5926718574151	74.9428388730324	H1	P1	0.404167	0.441669999999998	1.9	23	9	18	0.533330000000003	4.96666	3.48333
D12-I04	D12	I04	67.3007382747054	59.0661608766391	68.3255269796035	H1	P1	0.364287	0.875	2	109	5	12	0.0666699999999985	4.46666	3.1
D12-I09	D12	I09	82.4283108293578	68.2040705496181	81.4409764581078	H1	P1	0.368815	3.15	3.4	48	38	39	3	4.9	3.76667
D12-I13	D12	I13	85.9289503228042	72.0395730478371	85.13665036225	H1	P1	0.366465	3.60834	3.8	82	35	39	3.6	5.26666	4.1
D12-J01	D12	J01	61.1746867776872	71.9162455054511	72.2653230911692	H1	P1	0.385614	1.85	0.600000000000001	549	12	18	2.3	2.16666	0.76667
D12-J03	D12	J03	59.8293532095579	69.6671591695671	70.2257123847479	H1	P1	0.378378	1.86666	0.600000000000001	557	9	5	2.4	2	0.625
D12-K01	D12	K01	45.777105913413	24.5553056376491	42.4344663379808	H1	P1	0.400718	2.88334	1.3	63	2	11	3.83334	0.16667	0.20833
D12-K04	D12	K04	57.5671611178271	50.0633674224381	59.5520316430681	H1	P1	0.411133	2.44167	1.8	227	7	16	2.9	1.23333	1.225
D12-L03	D12	L03	12.9282697205511	6.1502841810475	11.7391849084257	H1	P1	0.366373	0.0666600000000024	0	32	13	26	0.66666	0.46666	0.16667
D12-L04	D12	L04	26.8883306157647	24.0366411991101	27.6512846494122	H1	P1	0.38354	0.608330000000002	0.300000000000001	222	14	18	0.733330000000002	0.33333	0.0499999999999989
D12-L09	D12	L09	26.7052374118069	27.1218411235623	27.9044082166223	H1	P1	0.391697	0.0916700000000006	0.100000000000001	295	15	20	0.233339999999998	0.26666	0.158330000000001
D12-L11	D12	L11	54.1874490153534	46.7810719778379	55.0452332173987	H1	P1	0.382962	1.00833	0.5	72	27	26	2.13333	1.13333	0.10833
D12-L36	D12	L36	18.0121724638588	21.2879368566844	17.8268359915548	H1	P1	0.367789	0.25	0	232	14	17	0.5	0.33333	0.14167
D12-M03	D12	M03	26.9392928375738	17.3673829081474	25.8131895162125	H1	P1	0.36865	2.03334	2	192	4	1	2.36667	2.5	2.05
D15-D18	D15	D18	3.34645414701712	4.0224993655211	3.73439787392302	H1	P1	0.375043	0.274999999999999	0.699999999999999	112	2	6	0.199999999999999	1.33334	1.10834
D15-D19	D15	D19	4.34476528012123	4.9023717026224	4.62170018808049	H1H2	P1	0.377648	0.274999999999999	0.699999999999999	112	9	6	0.199999999999999	1.33334	1.10834
D15-D21	D15	D21	0.461888629868665	0.0865150630242013	0.431547987778015	H1	P1	0.367451	0	0	0	11	21	0	0	0
D15-D27	D15	D27	1.58985678385251	1.614465305203	1.7110539060513	H1	P1	0.387153	0.108329999999999	0.600000000000001	28	11	14	0.0666699999999985	1.3	1.03334
D15-E01	D15	E01	4.58008299489278	5.0110324604051	4.63572495481159	H1	P1	0.359339	0.475000000000001	0.300000000000001	354	26	33	0.766660000000002	0.0999999999999996	0.133330000000001
D15-E02	D15	E02	5.66904216111724	5.7876320016787	5.7272739120451	H1	P1	0.378073	0.224999999999998	0.5	281	13	11	0.233329999999999	0.966670000000001	0.75834
D15-E04	D15	E04	5.26413243068829	5.6846135776438	5.40084417731097	H1	P1	0.378952	0.224999999999998	0.5	281	16	15	0.233329999999999	0.966670000000001	0.75834
D15-E07	D15	E07	6.37047877628534	6.5599255800315	6.55151780460203	H1H2	P1	0.368687	0.483329999999999	1	304	5	6	0.0666599999999988	1.66667	1.44167
D15-F03	D15	F03	7.78031470556515	8.8471452354319	8.60043180553662	H1	P1	0.394082	0.566669999999998	1.2	599	16	29	0.133330000000001	2.13334	1.80834
D15-G07	D15	G07	22.1775141867759	26.5976168081306	26.024640506882	H1	P1	0.358012	0.16667	0.600000000000001	439	8	7	0.600000000000001	2.06667	1
D15-H02	D15	H02	36.3359638490322	26.2865127737699	35.7955094151372	H1	P1	0.375868	2.325	1.2	87	16	40	3.56666	1.46667	0.15
D15-I02	D15	I02	74.6850421449146	67.6715205293308	76.4769178676813	H1	P1	0.422381	0.599999999999998	2.3	229	6	2	0.433330000000002	5.7	4.05
D15-I04	D15	I04	68.374762330508	61.1450095485548	69.8596059742524	H1	P1	0.379762	1.03333	2.4	97	10	8	0.16667	5.2	3.66667
D15-I09	D15	I09	83.3376567373408	70.2829192215338	82.9750554527567	H1	P1	0.382696	3.30833	3.8	158	23	19	3.1	5.63334	4.33334
D15-I13	D15	I13	86.8546751097578	74.1184217197528	86.6707293568989	H1	P1	0.374547	3.76667	4.2	124	20	19	3.7	6	4.66667
D15-J01	D15	J01	62.8701486424839	73.9950941773668	73.7994020858181	H1	P1	0.408942	1.69167	0.199999999999999	343	3	2	2.2	2.9	1.33334
D15-J03	D15	J03	61.5061047408574	71.7460078414828	71.7597913793968	H1	P1	0.376454	1.70833	0.199999999999999	351	6	15	2.3	2.73334	1.19167
D15-K01	D15	K01	46.093132311808	26.6341543095648	43.9685453326297	H1	P1	0.414564	3.04167	1.7	143	17	9	3.93334	0.56667	0.35834
D15-K04	D15	K04	58.4882175414547	52.1422160943538	61.086110637717	H1	P1	0.429298	2.6	2.2	21	8	4	3	1.96667	1.79167
D15-L03	D15	L03	13.6409016985845	8.2291328529632	13.2732639030746	H1	P1	0.380903	0.091669999999997	0.400000000000002	174	2	6	0.566659999999999	1.2	0.73334
D15-L04	D15	L04	25.4449550376222	21.9577925271944	29.1853636440611	H1	P1	0.390587	0.450000000000003	0.100000000000001	16	1	2	0.633330000000001	1.06667	0.616669999999999
D15-L09	D15	L09	25.1417865548198	25.0429924516466	29.4384872112712	H1	P1	0.389117	0.25	0.300000000000001	89	0	0	0.33334	1	0.408339999999999
D15-L11	D15	L11	55.2714448540413	48.8599206497536	56.5793122120476	H1	P1	0.394714	0.850000000000001	0.0999999999999979	134	12	6	2.03333	1.86667	0.675000000000001
D15-L36	D15	L36	16.312743613593	19.2090881847687	19.3609149862037	H1	P1	0.380222	0.408329999999999	0.400000000000002	26	1	3	0.600000000000001	1.06667	0.425000000000001
D15-M03	D15	M03	27.6209642836108	19.4462315800631	27.3472685108614	H1	P1	0.3744	2.19167	2.4	398	19	19	2.46667	3.23334	2.61667
D18-D19	D18	D19	1.76611970368116	0.879872337101304	0.88730231415747	H1H2	P1	0.366667	0	0	0	7	12	0	0	0
D18-D21	D18	D21	3.46417302102704	4.1090144285453	4.16594586170104	H1	P1	0.360129	0.274999999999999	0.699999999999999	112	13	15	0.199999999999999	1.33334	1.10834
D18-D27	D18	D27	2.11889679946577	2.4080340603181	2.02334396787172	H1	P1	0.362663	0.16667	0.0999999999999979	84	13	8	0.133330000000001	0.0333400000000008	0.0750000000000011
D18-E01	D18	E01	7.76645245732915	9.0335318259262	0.901327080888571	H1	P1	0.364087	0.75	1	242	28	27	0.966660000000001	1.23334	1.24167
D18-E02	D18	E02	8.7059688941867	9.8101313671998	1.99287603812208	H1	P1	0.356432	0.0500000000000007	0.199999999999999	169	15	5	0.433329999999998	0.36667	0.35
D18-E04	D18	E04	8.41472735684558	9.7071129431649	1.66644630338795	H1	P1	0.360071	0.0500000000000007	0.199999999999999	169	18	9	0.433329999999998	0.36667	0.35
D18-E07	D18	E07	9.40785295606378	10.5824249455526	2.81711993067901	H1H2	P1	0.371078	0.20833	0.300000000000001	192	3	0	0.266659999999998	0.333329999999999	0.33333
D18-F03	D18	F03	10.9551508349632	12.869644600953	4.8660339316136	H1	P1	0.375867	0.29167	0.5	487	18	23	0.33333	0.8	0.699999999999999
D18-G07	D18	G07	25.5041510194605	30.6201161736517	22.290242632959	H1	P1	0.349273	0.108329999999999	0.0999999999999979	327	6	13	0.800000000000001	0.73333	0.10834
D18-H02	D18	H02	37.8850758847898	30.309012139291	32.0611115412142	H1	P1	0.362305	2.6	1.9	25	18	34	3.76666	0.13333	1.25834
D18-I02	D18	I02	76.6615890827015	71.6940198948519	72.7425199937583	H1	P1	0.399248	0.324999999999999	1.6	117	8	4	0.633330000000001	4.36666	2.94166
D18-I04	D18	I04	70.3306865709398	65.1675089140759	66.1252081003293	H1	P1	0.364334	0.758330000000001	1.7	15	12	2	0.0333299999999994	3.86666	2.55833
D18-I09	D18	I09	84.9551637219088	74.3054185870549	79.2406575788336	H1	P1	0.364319	3.03333	3.1	46	21	25	2.9	4.3	3.225
D18-I13	D18	I13	88.5012768487801	78.1409210852739	82.9363314829758	H1	P1	0.372532	3.49167	3.5	12	18	25	3.5	4.66666	3.55833
D18-J01	D18	J01	66.1011602047026	78.0175935428879	70.0650042118951	H1	P1	0.384083	1.96667	0.899999999999999	455	5	4	2.4	1.56666	0.225
D18-J03	D18	J03	64.6925340764391	75.7685072070039	68.0253935054738	H1	P1	0.37067	1.98333	0.899999999999999	463	8	9	2.5	1.4	0.0833300000000001
D18-K01	D18	K01	47.1213895982683	30.6566536750859	40.2341474587067	H1	P1	0.388434	2.76667	1	31	19	3	3.73334	0.76667	0.75
D18-K04	D18	K04	60.5721379459835	56.1647154598749	57.351712763794	H1	P1	0.400747	2.325	1.5	133	10	2	2.8	0.63333	0.68333
D18-L03	D18	L03	15.2798010335092	12.2516322184843	9.53886602915155	H1	P1	0.3536	0.183330000000002	0.299999999999997	62	4	12	0.766659999999998	0.13334	0.375
D18-L04	D18	L04	22.6129948481594	17.9352931616733	25.450965770138	H1	P1	0.38144	0.725000000000001	0.599999999999998	128	3	4	0.83333	0.26667	0.491670000000001
D18-L09	D18	L09	22.0689450241898	21.0204930861255	25.7040893373482	H1	P1	0.380761	0.0249999999999986	0.399999999999999	201	2	6	0.13334	0.333340000000001	0.700000000000001
D18-L11	D18	L11	57.2653559005251	52.8824200152747	52.8449143381246	H1	P1	0.385582	1.125	0.799999999999997	22	10	12	2.23333	0.533329999999999	0.433339999999999
D18-L36	D18	L36	12.9960720593311	15.1865888192476	15.6265171122807	H1	P1	0.355444	0.133330000000001	0.299999999999997	138	3	3	0.400000000000002	0.26667	0.683339999999999
D18-M03	D18	M03	29.399724531743	23.4687309455842	23.6128706369384	H1	P1	0.362074	1.91667	1.7	286	21	13	2.26667	1.9	1.50833
D19-D21	D19	D21	4.28027369401561	4.9888867656466	5.05324817585851	H1H2	P1	0.37272	0.274999999999999	0.699999999999999	112	20	27	0.199999999999999	1.33334	1.10834
D19-D27	D19	D27	3.58611471071203	3.28790639741941	2.91064628202919	H1H2	P1	0.368175	0.16667	0.0999999999999979	84	20	20	0.133330000000001	0.0333400000000008	0.0750000000000011
D19-E01	D19	E01	8.2344699671678	9.9134041630275	0.0140247667311009	H1H2	P1	0.36665	0.75	1	242	35	39	0.966660000000001	1.23334	1.24167
D19-E02	D19	E02	8.9727516609439	10.6900037043011	1.10557372396461	H1H2	P1	0.371967	0.0500000000000007	0.199999999999999	169	22	17	0.433329999999998	0.36667	0.35
D19-E04	D19	E04	8.81439356358418	10.5869852802662	0.77914398923048	H1H2	P1	0.371984	0.0500000000000007	0.199999999999999	169	25	21	0.433329999999998	0.36667	0.35
D19-E07	D19	E07	9.64961882383471	11.4622972826539	1.92981761652154	H2	P1	0.37529	0.20833	0.300000000000001	192	4	12	0.266659999999998	0.333329999999999	0.33333
D19-F03	D19	F03	12.1250795205733	13.7495169380543	3.97873161745613	H1H2	P1	0.376656	0.29167	0.5	487	25	35	0.33333	0.8	0.699999999999999
D19-G07	D19	G07	26.3926112355807	31.499988510753	21.4029403188015	H1H2	P1	0.36334	0.108329999999999	0.0999999999999979	327	1	1	0.800000000000001	0.73333	0.10834
D19-H02	D19	H02	39.6380509157809	31.1888844763923	31.1738092270567	H1H2	P1	0.37037	2.6	1.9	25	25	46	3.76666	0.13333	1.25834
D19-I02	D19	I02	78.3724635516006	72.5738922319532	71.8552176796008	H1H2	P1	0.412768	0.324999999999999	1.6	117	15	8	0.633330000000001	4.36666	2.94166
D19-I04	D19	I04	72.0441955225259	66.0473812511772	65.2379057861719	H1H2	P1	0.379264	0.758330000000001	1.7	15	19	14	0.0333299999999994	3.86666	2.55833
D19-I09	D19	I09	86.707600260043	75.1852909241562	78.3533552646762	H1H2	P1	0.373224	3.03333	3.1	46	14	13	2.9	4.3	3.225
D19-I13	D19	I13	90.2516366455498	79.0207934223752	82.0490291688184	H1H2	P1	0.369585	3.49167	3.5	12	11	13	3.5	4.66666	3.55833
D19-J01	D19	J01	67.1884505550326	78.8974658799892	69.1777018977376	H1H2	P1	0.393667	1.96667	0.899999999999999	455	12	8	2.4	1.56666	0.225
D19-J03	D19	J03	65.8421047428749	76.6483795441052	67.1380911913163	H1H2	P1	0.379267	1.98333	0.899999999999999	463	15	21	2.5	1.4	0.0833300000000001
D19-K01	D19	K01	45.8354104060896	31.5365260121872	39.3468451445492	H1H2	P1	0.405018	2.76667	1	31	26	15	3.73334	0.76667	0.75
D19-K04	D19	K04	59.7758167226923	57.0445877969762	56.4644104496365	H1H2	P1	0.414384	2.325	1.5	133	17	10	2.8	0.63333	0.68333
D19-L03	D19	L03	17.0097077920488	13.1315045555856	8.65156371499408	H1H2	P1	0.373226	0.183330000000002	0.299999999999997	62	11	0	0.766659999999998	0.13334	0.375
D19-L04	D19	L04	23.0361243546801	17.055420824572	24.5636634559806	H1H2	P1	0.379962	0.725000000000001	0.599999999999998	128	10	8	0.83333	0.26667	0.491670000000001
D19-L09	D19	L09	22.2102868085377	20.1406207490242	24.8167870231907	H1H2	P1	0.386021	0.0249999999999986	0.399999999999999	201	9	6	0.13334	0.333340000000001	0.700000000000001
D19-L11	D19	L11	58.9711820651443	53.762292352376	51.9576120239671	H1H2	P1	0.377684	1.125	0.799999999999997	22	3	0	2.23333	0.533329999999999	0.433339999999999
D19-L36	D19	L36	12.6817045005585	14.3067164821463	14.7392147981232	H1H2	P1	0.361653	0.133330000000001	0.299999999999997	138	10	9	0.400000000000002	0.26667	0.683339999999999
D19-M03	D19	M03	28.4924979631694	24.3486032826855	22.7255683227809	H1H2	P1	0.373908	1.91667	1.7	286	28	25	2.26667	1.9	1.50833
D21-D27	D21	D27	1.92340370717747	1.7009803682272	2.14260189382932	H1	P1	0.364007	0.108329999999999	0.600000000000001	28	0	7	0.0666699999999985	1.3	1.03334
D21-E01	D21	E01	4.33640335171549	4.9245173973809	5.06727294258961	H1	P1	0.359457	0.475000000000001	0.300000000000001	354	15	12	0.766660000000002	0.0999999999999996	0.133330000000001
D21-E02	D21	E02	5.36991622421815	5.7011169386545	6.15882189982312	H1	P1	0.373874	0.224999999999998	0.5	281	2	10	0.233329999999999	0.966670000000001	0.75834
D21-E04	D21	E04	5.0059119174047	5.5980985146196	5.83239216508899	H1	P1	0.364159	0.224999999999998	0.5	281	5	6	0.233329999999999	0.966670000000001	0.75834
D21-E07	D21	E07	6.07426530964578	6.4734105170073	6.98306579238005	H1H2	P1	0.371243	0.483329999999999	1	304	16	15	0.0666599999999988	1.66667	1.44167
D21-F03	D21	F03	7.88166744530627	8.7606301724077	9.03197979331464	H1	P1	0.387597	0.566669999999998	1.2	599	5	8	0.133330000000001	2.13334	1.80834
D21-G07	D21	G07	22.1478292722969	26.5111017451064	26.45618849466	H1	P1	0.351008	0.16667	0.600000000000001	439	19	28	0.600000000000001	2.06667	1
D21-H02	D21	H02	36.7095494674766	26.1999977107457	36.2270574029152	H1	P1	0.371494	2.325	1.2	87	5	19	3.56666	1.46667	0.15
D21-I02	D21	I02	75.0057906599332	67.5850054663066	76.9084658554593	H1	P1	0.408929	0.599999999999998	2.3	229	5	19	0.433330000000002	5.7	4.05
D21-I04	D21	I04	68.698671692296	61.0584944855306	70.2911539620304	H1	P1	0.378703	1.03333	2.4	97	1	13	0.16667	5.2	3.66667
D21-I09	D21	I09	83.6977493027097	70.1964041585096	83.4066034405347	H1	P1	0.364216	3.30833	3.8	158	34	40	3.1	5.63334	4.33334
D21-I13	D21	I13	87.2116207675799	74.0319066567286	87.1022773446769	H1	P1	0.36196	3.76667	4.2	124	31	40	3.7	6	4.66667
D21-J01	D21	J01	62.9081779715785	73.9085791143426	74.2309500735961	H1	P1	0.398456	1.69167	0.199999999999999	343	8	19	2.2	2.9	1.33334
D21-J03	D21	J03	61.5664049879649	71.6594927784586	72.1913393671748	H1	P1	0.360779	1.70833	0.199999999999999	351	5	6	2.3	2.73334	1.19167
D21-K01	D21	K01	45.6329862786957	26.5476392465406	44.4000933204077	H1	P1	0.399302	3.04167	1.7	143	6	12	3.93334	0.56667	0.35834
D21-K04	D21	K04	58.074399460245	52.0557010313296	61.517658625495	H1	P1	0.41708	2.6	2.2	21	3	17	3	1.96667	1.79167
D21-L03	D21	L03	14.0247415855686	8.142617789939	13.7048118908526	H1	P1	0.368708	0.091669999999997	0.400000000000002	174	9	27	0.566659999999999	1.2	0.73334
D21-L04	D21	L04	25.7509325688962	22.0443075902186	29.6169116318391	H1	P1	0.380325	0.450000000000003	0.100000000000001	16	10	19	0.633330000000001	1.06667	0.616669999999999
D21-L09	D21	L09	25.3945809574011	25.1295075146708	29.8700351990492	H1	P1	0.393262	0.25	0.300000000000001	89	11	21	0.33334	1	0.408339999999999
D21-L11	D21	L11	55.5923498939032	48.7734055867294	57.0108601998256	H1	P1	0.38396	0.850000000000001	0.0999999999999979	134	23	27	2.03333	1.86667	0.675000000000001
D21-L36	D21	L36	16.4597816799913	19.2956032477929	19.7924629739817	H1	P1	0.363564	0.408329999999999	0.400000000000002	26	10	18	0.600000000000001	1.06667	0.425000000000001
D21-M03	D21	M03	27.1826725236612	19.3597165170389	27.7788164986394	H1	P1	0.371733	2.19167	2.4	398	8	2	2.46667	3.23334	2.61667
D27-E01	D27	E01	6.16255790177947	6.6254977656081	2.92467104876029	H1	P1	0.368288	0.58333	0.900000000000002	326	15	19	0.83333	1.2	1.16667
D27-E02	D27	E02	7.25851495703069	7.4020973068817	4.0162200059938	H1	P1	0.369041	0.116669999999999	0.100000000000001	253	2	3	0.299999999999997	0.333329999999999	0.274999999999999
D27-E04	D27	E04	6.84998829402277	7.2990788828468	3.68979027125967	H1	P1	0.368263	0.116669999999999	0.100000000000001	253	5	1	0.299999999999997	0.333329999999999	0.274999999999999
D27-E07	D27	E07	7.96022290334767	8.17439088523449	4.84046389855073	H1H2	P1	0.372089	0.375	0.399999999999999	276	16	8	0.133329999999997	0.36667	0.408330000000001
D27-F03	D27	F03	8.85284849133265	10.4616105406349	6.88937789948532	H1	P1	0.38113	0.45834	0.599999999999998	571	5	15	0.199999999999999	0.833340000000001	0.775
D27-G07	D27	G07	23.4752191220324	28.2120821133336	24.3135866008307	H1	P1	0.344013	0.0583400000000012	0	411	19	21	0.66667	0.76667	0.033339999999999
D27-H02	D27	H02	36.2456908074268	27.9009780789729	34.0844555090859	H1	P1	0.358079	2.43333	1.8	59	5	26	3.63333	0.166670000000001	1.18334
D27-I02	D27	I02	74.8515540933816	69.2859858345338	74.76586396163	H1	P1	0.394258	0.491669999999999	1.7	201	5	12	0.5	4.4	3.01666
D27-I04	D27	I04	68.5280094071725	62.7594748537578	68.1485520682011	H1	P1	0.359771	0.925000000000001	1.8	69	1	6	0.100000000000001	3.9	2.63333
D27-I09	D27	I09	83.3010594388889	71.8973845267368	81.2640015467054	H1	P1	0.361532	3.2	3.2	130	34	33	3.03333	4.33334	3.3
D27-I13	D27	I13	86.8345677154845	75.7328870249558	84.9596754508476	H1	P1	0.362481	3.65834	3.6	96	31	33	3.63333	4.7	3.63333
D27-J01	D27	J01	63.9993332412236	75.6095594825698	72.0883481797668	H1	P1	0.398262	1.8	0.800000000000001	371	8	12	2.26667	1.6	0.300000000000001
D27-J03	D27	J03	62.5805086767818	73.3604731466858	70.0487374733455	H1	P1	0.368697	1.81666	0.800000000000001	379	5	1	2.36667	1.43334	0.158330000000001
D27-K01	D27	K01	47.2439096475293	28.2486196147678	42.2574914265784	H1	P1	0.401399	2.93334	1.1	115	6	5	3.86667	0.73333	0.674999999999999
D27-K04	D27	K04	59.9550299743634	53.7566813995568	59.3750567316657	H1	P1	0.415654	2.49167	1.6	49	3	10	2.93333	0.666670000000001	0.758330000000001
D27-L03	D27	L03	13.5558439653531	9.84359815816619	11.5622099970233	H1	P1	0.352795	0.0166600000000017	0.199999999999999	146	9	20	0.633329999999997	0.0999999999999996	0.299999999999999
D27-L04	D27	L04	23.8551314554597	20.3433272219914	27.4743097380098	H1	P1	0.391142	0.558330000000002	0.5	44	10	12	0.699999999999999	0.23333	0.41667
D27-L09	D27	L09	23.5684282785642	23.4285271464436	27.7274333052199	H1	P1	0.373192	0.141670000000001	0.300000000000001	117	11	14	0.266670000000001	0.3	0.625
D27-L11	D27	L11	55.4443022081005	50.4743859549566	54.8682583059963	H1	P1	0.377193	0.95833	0.699999999999999	106	23	20	2.1	0.56667	0.358339999999998
D27-L36	D27	L36	14.8616022346657	17.5946228795657	17.6498610801524	H1	P1	0.366913	0.300000000000001	0.199999999999999	54	10	11	0.533330000000003	0.23333	0.608339999999998
D27-M03	D27	M03	28.9950516909593	21.0606968852661	25.6362146048101	H1	P1	0.367957	2.08334	1.8	370	8	5	2.4	1.93334	1.58333
E01-E02	E01	E02	1.29250619861603	0.776599541273605	1.09154895723351	H1	P1	0.355713	0.699999999999999	0.800000000000001	73	13	22	0.533330000000003	0.866670000000001	0.891670000000001
E01-E04	E01	E04	0.700683354085713	0.673581117238705	0.765119222499379	H1	P1	0.360455	0.699999999999999	0.800000000000001	73	10	18	0.533330000000003	0.866670000000001	0.891670000000001
E01-E07	E01	E07	1.91366739404753	1.5488931196264	1.91579284979044	H1H2	P1	0.369501	0.95833	1.3	50	31	27	0.700000000000003	1.56667	1.575
E01-F03	E01	F03	5.60588583555512	3.83611277502681	3.96470685072503	H1	P1	0.384742	1.04167	1.5	245	10	4	0.633330000000001	2.03334	1.94167
E01-G07	E01	G07	18.3568699764186	21.5865843477255	21.3889155520704	H1	P1	0.349519	0.641670000000001	0.900000000000002	85	34	40	0.16666	1.96667	1.13333
E01-H02	E01	H02	36.4723140052739	21.2754803133648	31.1597844603256	H1	P1	0.37976	1.85	0.899999999999999	267	10	7	2.8	1.36667	0.0166699999999995
E01-I02	E01	I02	73.8833511380351	62.6604880689257	71.8411929128697	H1	P1	0.400345	1.075	2.6	125	20	31	0.33333	5.6	4.18333
E01-I04	E01	I04	67.6283176095458	56.1339770881497	65.2238810194408	H1	P1	0.363072	1.50833	2.7	257	16	25	0.933330000000002	5.1	3.8
E01-I09	E01	I09	83.1002862101457	65.2718867611287	78.3393304979451	H1	P1	0.373183	3.78333	4.1	196	49	52	3.86666	5.53334	4.46667
E01-I13	E01	I13	86.5629574717008	69.1073892593477	82.0350044020873	H1	P1	0.369048	4.24167	4.5	230	46	52	4.46666	5.9	4.8
E01-J01	E01	J01	59.3724132497319	68.9840617169617	69.1636771310065	H1	P1	0.382473	1.21667	0.100000000000001	697	23	31	1.43334	2.8	1.46667
E01-J03	E01	J03	58.1617062089626	66.7349753810777	67.1240664245852	H1	P1	0.355585	1.23333	0.100000000000001	705	20	18	1.53334	2.63334	1.325
E01-K01	E01	K01	43.3384323080594	21.6231218491597	39.3328203778181	H1	P1	0.389437	3.51667	2	211	9	24	4.7	0.466670000000001	0.491670000000001
E01-K04	E01	K04	54.5442651013025	47.1311836339487	56.4503856829054	H1	P1	0.421649	3.075	2.5	375	18	29	3.76666	1.86667	1.925
E01-L03	E01	L03	14.389148668882	3.2181003925581	8.63753894826298	H1	P1	0.369942	0.566669999999998	0.700000000000003	180	24	39	0.200000000000003	1.1	0.866670000000001
E01-L04	E01	L04	29.9979756049308	26.9688249875995	24.5496386892495	H1	P1	0.380357	0.0249999999999986	0.400000000000002	370	25	31	0.133330000000001	0.966670000000001	0.75
E01-L09	E01	L09	29.7203830694361	30.0540249120517	24.8027622564596	H1	P1	0.381806	0.725000000000001	0.600000000000001	443	26	33	1.1	0.9	0.54167
E01-L11	E01	L11	54.5168576807654	43.8488881893485	51.943587257236	H1	P1	0.383788	0.375	0.200000000000003	220	38	39	1.26667	1.76667	0.808330000000002
E01-L36	E01	L36	20.7444189187962	24.2201206451738	14.7251900313921	H1	P1	0.368387	0.883330000000001	0.700000000000003	380	25	30	1.36666	0.966670000000001	0.558330000000002
E01-M03	E01	M03	24.1448412246312	14.435199119658	22.7115435560498	H1	P1	0.353494	2.66667	2.7	44	7	14	3.23333	3.13334	2.75
E02-E04	E02	E04	0.705612486437571	0.1030184240349	0.326429734734131	H1	P1	0.36468	0	0	0	3	4	0	0	0
E02-E07	E02	E07	0.704870002204856	0.772293578352794	0.82424389255693	H1H2	P1	0.367209	0.258330000000001	0.5	23	18	5	0.16667	0.699999999999999	0.68333
E02-F03	E02	F03	6.30970695121099	3.0595132337532	2.87315789349152	H1	P1	0.380846	0.341670000000001	0.699999999999999	318	3	18	0.0999999999999979	1.16667	1.05
E02-G07	E02	G07	18.0422450968528	20.8099848064519	20.2973665948369	H1	P1	0.359812	0.058329999999998	0.100000000000001	158	21	18	0.366670000000003	1.1	0.24166
E02-H02	E02	H02	37.3499608405529	20.4988807720912	30.0682355030921	H1	P1	0.370621	2.55	1.7	194	3	29	3.33333	0.5	0.908340000000001
E02-I02	E02	I02	74.5064243891514	61.8838885276521	70.7496439556362	H1	P1	0.410064	0.375	1.8	52	7	9	0.200000000000003	4.73333	3.29166
E02-I04	E02	I04	68.2691539155628	55.3573775468761	64.1323320622073	H1	P1	0.360665	0.808330000000002	1.9	184	3	3	0.399999999999999	4.23333	2.90833
E02-I09	E02	I09	83.8542476053174	64.4952872198551	77.2477815407116	H1	P1	0.371286	3.08333	3.3	123	36	30	3.33333	4.66667	3.575
E02-I13	E02	I13	87.3029934034842	68.3307897180741	80.9434554448538	H1	P1	0.3633	3.54167	3.7	157	33	30	3.93333	5.03333	3.90833
E02-J01	E02	J01	59.1246464224021	68.2074621756881	68.072128173773	H1	P1	0.388594	1.91667	0.699999999999999	624	10	9	1.96667	1.93333	0.574999999999999
E02-J03	E02	J03	57.9810743052027	65.9583758398041	66.0325174673517	H1	P1	0.364092	1.93333	0.699999999999999	632	7	4	2.06667	1.76667	0.43333
E02-K01	E02	K01	42.1161135853757	20.8465223078861	38.2412714205846	H1	P1	0.392213	2.81667	1.2	138	4	2	4.16667	0.4	0.4
E02-K04	E02	K04	53.2567138736682	46.3545840926751	55.3588367256719	H1	P1	0.41951	2.375	1.7	302	5	7	3.23333	1	1.03333
E02-L03	E02	L03	15.46901740032	2.44150085128449	7.54598999102947	H1	P1	0.371265	0.133330000000001	0.0999999999999979	107	11	17	0.33333	0.23333	0.0250000000000004
E02-L04	E02	L04	31.1131941574751	27.7454245288731	23.458089732016	H1	P1	0.386704	0.675000000000001	0.399999999999999	297	12	9	0.400000000000002	0.0999999999999996	0.141670000000001
E02-L09	E02	L09	30.748359196755	30.8306244533253	23.7112132992261	H1	P1	0.393746	0.0250000000000021	0.199999999999999	370	13	11	0.566669999999998	0.0333299999999994	0.350000000000001
E02-L11	E02	L11	55.1667790072857	43.0722886480749	50.8520383000025	H1	P1	0.376836	1.075	0.599999999999998	147	25	17	1.8	0.899999999999999	0.0833399999999997
E02-L36	E02	L36	21.6037020089089	24.9967201864474	13.6336410741586	H1	P1	0.364893	0.183330000000002	0.0999999999999979	307	12	8	0.83333	0.0999999999999996	0.33334
E02-M03	E02	M03	22.8634897610904	13.6585995783844	21.6199945988163	H1	P1	0.355799	1.96667	1.9	117	6	8	2.7	2.26667	1.85833
E04-E07	E04	E07	1.23361117767214	0.875312002387695	1.15067362729106	H1H2	P1	0.375538	0.258330000000001	0.5	23	21	9	0.16667	0.699999999999999	0.68333
E04-F03	E04	F03	5.70158932822585	3.1625316577881	3.19958762822565	H1	P1	0.377088	0.341670000000001	0.699999999999999	318	0	14	0.0999999999999979	1.16667	1.05
E04-G07	E04	G07	17.9208158576473	20.9130032304868	20.623796329571	H1	P1	0.360237	0.058329999999998	0.100000000000001	158	24	22	0.366670000000003	1.1	0.24166
E04-H02	E04	H02	36.7033466868962	20.6018991961261	30.3946652378262	H1	P1	0.369667	2.55	1.7	194	0	25	3.33333	0.5	0.908340000000001
E04-I02	E04	I02	73.9487945804339	61.986906951687	71.0760736903703	H1	P1	0.415896	0.375	1.8	52	10	13	0.200000000000003	4.73333	3.29166
E04-I04	E04	I04	67.7046016517849	55.460395970911	64.4587617969414	H1	P1	0.363298	0.808330000000002	1.9	184	6	7	0.399999999999999	4.23333	2.90833
E04-I09	E04	I09	83.2491545825934	64.59830564389	77.5742112754457	H1	P1	0.377466	3.08333	3.3	123	39	34	3.33333	4.66667	3.575
E04-I13	E04	I13	86.7028016755341	68.433808142109	81.2698851795879	H1	P1	0.3892	3.54167	3.7	157	36	34	3.93333	5.03333	3.90833
E04-J01	E04	J01	58.9737353384332	68.310480599723	68.3985579085071	H1	P1	0.414014	1.91667	0.699999999999999	624	13	13	1.96667	1.93333	0.574999999999999
E04-J03	E04	J03	57.7938945361287	66.061394263839	66.3589472020858	H1	P1	0.352425	1.93333	0.699999999999999	632	10	0	2.06667	1.76667	0.43333
E04-K01	E04	K01	42.8201444751793	20.949540731921	38.5677011553187	H1	P1	0.415926	2.81667	1.2	138	1	6	4.16667	0.4	0.4
E04-K04	E04	K04	53.8796024859	46.45760251671	55.685266460406	H1	P1	0.421677	2.375	1.7	302	8	11	3.23333	1	1.03333
E04-L03	E04	L03	14.7722504358569	2.5445192753194	7.8724197257636	H1	P1	0.373131	0.133330000000001	0.0999999999999979	107	14	21	0.33333	0.23333	0.0250000000000004
E04-L04	E04	L04	30.6925031048484	27.6424061048382	23.7845194667501	H1	P1	0.387116	0.675000000000001	0.399999999999999	297	15	13	0.400000000000002	0.0999999999999996	0.141670000000001
E04-L09	E04	L09	30.3984436420181	30.7276060292904	24.0376430339602	H1	P1	0.402222	0.0250000000000021	0.199999999999999	370	16	15	0.566669999999998	0.0333299999999994	0.350000000000001
E04-L11	E04	L11	54.5982992846022	43.1753070721098	51.1784680347366	H1	P1	0.390649	1.075	0.599999999999998	147	28	21	1.8	0.899999999999999	0.0833399999999997
E04-L36	E04	L36	21.3745214778455	24.8937017624125	13.9600708088927	H1	P1	0.370175	0.183330000000002	0.0999999999999979	307	15	12	0.83333	0.0999999999999996	0.33334
E04-M03	E04	M03	23.5445799881899	13.7616180024193	21.9464243335504	H1	P1	0.378912	1.96667	1.9	117	3	4	2.7	2.26667	1.85833
E07-F03	E07	F03	6.38775555819261	2.28721965540041	2.04891400093459	H1H2	P1	0.388944	0.0833399999999997	0.199999999999999	295	21	23	0.066670000000002	0.466670000000001	0.366669999999999
E07-G07	E07	G07	17.5334208841777	20.0376912280991	19.4731227022799	H1H2	P1	0.361791	0.316659999999999	0.399999999999999	135	3	13	0.533340000000003	0.4	0.44167
E07-H02	E07	H02	37.4620527549817	19.7265871937384	29.2439916105351	H1H2	P1	0.382796	2.80833	2.2	217	21	34	3.5	0.199999999999999	1.59167
E07-I02	E07	I02	74.4406264504691	61.1115949492993	69.9254000630792	H1H2	P1	0.409986	0.116669999999999	1.3	75	11	4	0.366670000000003	4.03333	2.60833
E07-I04	E07	I04	68.2151671356178	54.5850839685233	63.3080881696503	H1H2	P1	0.377316	0.550000000000001	1.4	207	15	2	0.233329999999999	3.53333	2.225
E07-I09	E07	I09	83.8715013668476	63.7229936415023	76.4235376481546	H1H2	P1	0.377358	2.825	2.8	146	18	25	3.16666	3.96667	2.89167
E07-I13	E07	I13	87.3106911269602	67.5584961397213	80.1192115522968	H1H2	P1	0.376992	3.28334	3.2	180	15	25	3.76666	4.33333	3.225
E07-J01	E07	J01	58.6255423136157	67.4351685973353	67.247884281216	H1H2	P1	0.394083	2.175	1.2	647	8	4	2.13334	1.23333	0.10833
E07-J03	E07	J03	57.5091927131222	65.1860822614513	65.2082735747947	H1H2	P1	0.372266	2.19166	1.2	655	11	9	2.23334	1.06667	0.25
E07-K01	E07	K01	41.7070603150023	20.0742287295333	37.4170275280276	H1H2	P1	0.402558	2.55834	0.700000000000001	161	22	3	4	1.1	1.08333
E07-K04	E07	K04	52.6462410280004	45.5822905143223	54.5345928331149	H1H2	P1	0.429109	2.11667	1.2	325	13	2	3.06666	0.300000000000001	0.35
E07-L03	E07	L03	15.7591594745492	1.6692072729317	6.72174609847254	H1H2	P1	0.354439	0.391660000000002	0.599999999999998	130	7	12	0.5	0.46667	0.70833
E07-L04	E07	L04	31.8153072029138	28.5177181072259	22.633845839459	H1H2	P1	0.399029	0.933330000000002	0.899999999999999	320	6	4	0.566670000000002	0.6	0.825000000000001
E07-L09	E07	L09	31.4529280396002	31.6029180316781	22.8869694066691	H1H2	P1	0.394616	0.233329999999999	0.699999999999999	393	5	6	0.399999999999999	0.66667	1.03333
E07-L11	E07	L11	55.1207065677721	42.2999950697221	50.0277944074455	H1H2	P1	0.388338	1.33333	1.1	170	7	12	1.96667	0.2	0.76667
E07-L36	E07	L36	22.2932632950953	25.7690137648002	12.8093971816016	H1H2	P1	0.382399	0.0749999999999993	0.599999999999998	330	6	3	0.66666	0.6	1.01667
E07-M03	E07	M03	22.3499447228232	12.8863060000316	20.7957507062593	H1H2	P1	0.372371	1.70834	1.4	94	24	13	2.53333	1.56667	1.175
F03-G07	F03	G07	14.8159901483488	17.7504715726987	17.4242087013453	H1	P1	0.36593	0.399999999999999	0.599999999999998	160	24	36	0.466670000000001	0.0666700000000002	0.808339999999999
F03-H02	F03	H02	31.0743321319818	17.439367538338	27.1950776096006	H1	P1	0.379987	2.89167	2.4	512	0	11	3.43333	0.66667	1.95834
F03-I02	F03	I02	68.2780171016241	58.8243752938989	67.8764860621447	H1	P1	0.412429	0.0333299999999994	1.1	370	10	27	0.300000000000001	3.56666	2.24166
F03-I04	F03	I04	62.0249334630222	52.2978643131229	61.2591741687157	H1	P1	0.374637	0.466660000000001	1.2	502	6	21	0.300000000000001	3.06666	1.85833
F03-I09	F03	I09	77.5487926310479	61.4357739861019	74.37462364722	H1	P1	0.357155	2.74166	2.6	441	39	48	3.23333	3.5	2.525
F03-I13	F03	I13	81.0013498201669	65.2712764843209	78.0702975513622	H1	P1	0.372304	3.2	3	475	36	48	3.83333	3.86666	2.85833
F03-J01	F03	J01	55.1470286169099	65.1479489419349	65.1989702802815	H1	P1	0.415734	2.25834	1.4	942	13	27	2.06667	0.76666	0.475
F03-J03	F03	J03	53.7446875103317	62.8988626060509	63.1593595738602	H1	P1	0.365276	2.275	1.4	950	10	14	2.16667	0.6	0.616669999999999
F03-K01	F03	K01	47.5491980689672	17.7870090741329	35.3681135270931	H1	P1	0.420887	2.475	0.500000000000002	456	1	20	4.06667	1.56667	1.45
F03-K04	F03	K04	56.938668367726	43.2950708589219	52.4856788321804	H1	P1	0.435247	2.03333	1	620	8	25	3.13333	0.16667	0.0166699999999995
F03-L03	F03	L03	9.77718489362186	0.618012382468706	4.67283209753795	H1	P1	0.381103	0.475000000000001	0.799999999999997	425	14	35	0.433329999999998	0.93334	1.075
F03-L04	F03	L04	30.839740314957	30.8049377626263	20.5849318385244	H1	P1	0.390986	1.01667	1.1	615	15	27	0.5	1.06667	1.19167
F03-L09	F03	L09	31.2278527438341	33.8901376870785	20.8380554057346	H1	P1	0.399729	0.316669999999998	0.899999999999999	688	16	29	0.466670000000001	1.13334	1.4
F03-L11	F03	L11	48.9147520147823	40.0127754143217	47.978880406511	H1	P1	0.384082	1.41667	1.3	465	28	35	1.9	0.26667	1.13334
F03-L36	F03	L36	23.4316353650312	28.0562334202006	10.7604831806671	H1	P1	0.379873	0.158339999999999	0.799999999999997	625	15	26	0.733330000000002	1.06667	1.38334
F03-M03	F03	M03	27.7386431930845	10.5990863446312	18.7468367053248	H1	P1	0.379757	1.625	1.2	201	3	10	2.6	1.1	0.80833
G07-H02	G07	H02	30.9712920081856	0.311104034360696	9.7708689082552	H1	P1	0.348663	2.49167	1.8	352	24	47	2.96666	0.6	1.15
G07-I02	G07	I02	62.1199096042762	41.0739037212002	50.4522773607993	H1	P1	0.37762	0.433329999999998	1.7	210	14	9	0.16667	3.63333	3.05
G07-I04	G07	I04	56.2511210592075	34.5473927404242	43.8349654673704	H1	P1	0.336033	0.86666	1.8	342	18	15	0.766670000000001	3.13333	2.66667
G07-I09	G07	I09	73.0636808982953	43.6853024134032	56.9504149458747	H1	P1	0.343556	3.14166	3.2	281	15	12	3.7	3.56667	3.33334
G07-I13	G07	I13	76.2516167655203	47.5208049116222	60.6460888500169	H1	P1	0.345142	3.6	3.6	315	12	12	4.3	3.93333	3.66667
G07-J01	G07	J01	41.0934098819992	47.3974773692362	47.7747615789361	H1	P1	0.382636	1.85834	0.800000000000001	782	11	9	1.6	0.83333	0.33334
G07-J03	G07	J03	40.0269789429187	45.1483910333522	45.7351508725148	H1	P1	0.353227	1.875	0.800000000000001	790	14	22	1.7	0.66667	0.19167
G07-K01	G07	K01	47.8365940722207	0.0365375014342106	17.9439048257477	H1	P1	0.388538	2.875	1.1	296	25	16	4.53334	1.5	0.64166
G07-K04	G07	K04	50.9312181390083	25.5445992862232	35.061470130835	H1	P1	0.402445	2.43333	1.6	460	16	11	3.6	0.0999999999999996	0.79167
G07-L03	G07	L03	19.3629611981872	18.3684839551674	12.7513766038074	H1	P1	0.34204	0.0750000000000028	0.199999999999999	265	10	1	0.0333400000000026	0.86667	0.26666
G07-L04	G07	L04	45.1972236951998	48.555409335325	3.1607231371791	H1	P1	0.363564	0.616670000000003	0.5	455	9	9	0.0333299999999994	1	0.383330000000001
G07-L09	G07	L09	45.8729172765793	51.6406092597772	3.4138467043892	H1	P1	0.377205	0.0833300000000001	0.300000000000001	528	8	7	0.933340000000001	1.06667	0.591660000000001
G07-L11	G07	L11	43.7044630838719	22.262303841623	30.5546717051656	H1	P1	0.364952	1.01667	0.699999999999999	305	4	1	1.43333	0.2	0.324999999999999
G07-L36	G07	L36	38.2291007912562	45.8067049928993	6.6637255206783	H1	P1	0.347961	0.24166	0.199999999999999	465	9	10	1.2	1	0.574999999999999
G07-M03	G07	M03	28.026477217596	7.1513852280675	1.3226280039794	H1	P1	0.357424	2.025	1.8	41	27	26	3.06667	1.16667	1.61667
H02-I02	H02	I02	39.3913952352966	41.3850077555609	40.6814084525441	H1	P1	0.400986	2.925	3.5	142	10	38	3.13333	4.23333	4.2
H02-I04	H02	I04	33.0585337904614	34.8584967747849	34.0640965591152	H1	P1	0.354746	3.35833	3.6	10	6	32	3.73333	3.73333	3.81667
H02-I09	H02	I09	47.0701191498532	43.9964064477639	47.1795460376195	H1	P1	0.357325	5.63333	5	71	39	59	6.66666	4.16667	4.48334
H02-I13	H02	I13	50.6195978082529	47.8319089459829	50.8752199417617	H1	P1	0.366572	6.09167	5.4	37	36	59	7.26666	4.53333	4.81667
H02-J01	H02	J01	47.862352968018	47.7085814035969	38.0038926706809	H1	P1	0.401391	0.633330000000001	1	430	13	38	1.36666	1.43333	1.48334
H02-J03	H02	J03	45.0035317941146	45.4594950677129	35.9642819642596	H1	P1	0.372715	0.616670000000003	1	438	10	25	1.26666	1.26667	1.34167
H02-K01	H02	K01	77.2382492287239	0.347641535794907	8.1730359174925	H1	P1	0.403389	5.36667	2.9	56	1	31	7.5	0.9	0.50834
H02-K04	H02	K04	81.8749121383014	25.8557033205839	25.2906012225798	H1	P1	0.416914	4.925	3.4	108	8	36	6.56666	0.5	1.94167
H02-L03	H02	L03	22.7070750240895	18.0573799208067	22.5222455120626	H1	P1	0.368124	2.41667	1.6	87	14	46	3	0.26667	0.88334
H02-L04	H02	L04	42.5545616068437	48.2443053009643	6.6101457710761	H1	P1	0.393009	1.875	1.3	103	15	38	2.93333	0.4	0.76667
H02-L09	H02	L09	45.4270399406799	51.3295052254165	6.357022203866	H1	P1	0.395247	2.575	1.5	176	16	40	3.9	0.466670000000001	0.558339999999999
H02-L11	H02	L11	20.4629573936832	22.5734078759837	20.7838027969104	H1	P1	0.373683	1.475	1.1	47	28	46	1.53333	0.399999999999999	0.825000000000001
H02-L36	H02	L36	44.2869226296611	45.4956009585386	16.4345944289335	H1	P1	0.359234	2.73333	1.6	113	15	37	4.16666	0.4	0.575000000000001
H02-M03	H02	M03	57.0050429459514	6.8402811937068	8.4482409042758	H1	P1	0.362461	4.51667	3.6	311	3	21	6.03333	1.76667	2.76667
I02-I04	I02	I04	6.34571990150965	6.52651098077601	6.61731189342891	H1	P1	0.399227	0.433330000000002	0.0999999999999996	132	4	6	0.600000000000001	0.5	0.38333
I02-I09	I02	I09	13.2275011496321	2.611398692203	6.4981375850754	H1	P1	0.411094	2.70833	1.5	71	29	21	3.53333	0.0666600000000002	0.28334
I02-I13	I02	I13	15.3461264325299	6.446901190422	10.1938114892176	H1	P1	0.401776	3.16667	1.9	105	26	21	4.13333	0.3	0.61667
I02-J01	I02	J01	47.6199032365562	6.32357364803599	2.67751578186319	H1	P1	0.435739	2.29167	2.5	572	3	0	1.76667	2.8	2.71666
I02-J03	I02	J03	44.5189119764983	4.07448731215199	4.71712648828449	H1	P1	0.400046	2.30833	2.5	580	0	13	1.86667	2.96666	2.85833
I02-K01	I02	K01	109.662790996574	41.037366219766	32.5083725350516	H1	P1	0.448537	2.44167	0.6	86	11	7	4.36667	5.13333	3.69166
I02-K04	I02	K04	107.878089498428	15.529304434977	15.3908072299643	H1	P1	0.456185	2	0.0999999999999996	250	2	2	3.43333	3.73333	2.25833
I02-L03	I02	L03	61.3966242518566	59.4423876763676	63.2036539646067	H1	P1	0.398197	0.508330000000001	1.9	55	4	8	0.133329999999997	4.5	3.31666
I02-L04	I02	L04	80.991623539165	89.6293130565252	47.2915542236202	H1	P1	0.430962	1.05	2.2	245	5	0	0.199999999999999	4.63333	3.43333
I02-L09	I02	L09	84.1452348969848	92.7145129809774	47.0384306564101	H1	P1	0.432713	0.349999999999998	2	318	6	2	0.766670000000001	4.7	3.64166
I02-L11	I02	L11	19.4136073217073	18.8115998795772	19.8976056556337	H1	P1	0.42029	1.45	2.4	95	18	8	1.6	3.83333	3.375
I02-L36	I02	L36	83.6720681157266	86.8806087140995	57.1160028814776	H1	P1	0.413707	0.191669999999998	1.9	255	5	1	1.03333	4.63333	3.625
I02-M03	I02	M03	90.1345848715884	48.2252889492677	49.1296493568199	H1	P1	0.394596	1.59167	0.0999999999999996	169	13	17	2.9	2.46666	1.43333
I04-I09	I04	I09	17.3927880416261	9.13790967297901	13.1154494785043	H1	P1	0.362816	2.275	1.4	61	33	27	2.93333	0.43334	0.66667
I04-I13	I04	I13	20.2273366903377	12.973412171198	16.8111233826465	H1	P1	0.346184	2.73334	1.8	27	30	27	3.53333	0.8	1
I04-J01	I04	J01	45.0548176341405	12.850084628812	3.93979611156571	H1	P1	0.388153	2.725	2.6	440	7	6	2.36667	2.3	2.33333
I04-J03	I04	J03	41.8318895095468	10.600998292928	1.90018540514441	H1	P1	0.35966	2.74166	2.6	448	4	7	2.46667	2.46666	2.475
I04-K01	I04	K01	103.940776760875	34.51085523899	25.8910606416227	H1	P1	0.392635	2.00834	0.699999999999999	46	7	1	3.76667	4.63333	3.30833
I04-K04	I04	K04	102.875303750992	9.002793454201	8.77349533653539	H1	P1	0.416745	1.56667	0.199999999999999	118	2	4	2.83333	3.23333	1.875
I04-L03	I04	L03	55.0618595700198	52.9158766955916	56.5863420711778	H1	P1	0.346839	0.941660000000002	2	77	8	14	0.733329999999999	4	2.93333
I04-L04	I04	L04	74.8074251344663	83.1028020757492	40.6742423301913	H1	P1	0.383788	1.48333	2.3	113	9	6	0.800000000000001	4.13333	3.05
I04-L09	I04	L09	77.92784461278	86.1880020002014	40.4211187629812	H1	P1	0.385398	0.783329999999999	2.1	186	10	8	0.16667	4.2	3.25833
I04-L11	I04	L11	13.1168207452597	12.2850888988012	13.2802937622048	H1	P1	0.371873	1.88333	2.5	37	22	14	2.2	3.33333	2.99167
I04-L36	I04	L36	77.3437830582611	80.3540977333235	50.4986909880487	H1	P1	0.3715	0.625	2	123	9	5	0.433330000000002	4.13333	3.24167
I04-M03	I04	M03	84.2772755574167	41.6987779684917	42.512337463391	H1	P1	0.37205	1.15834	0	301	9	11	2.3	1.96666	1.05
I09-I13	I09	I13	3.63416830773303	3.835502498219	3.6956739041422	H1	P1	0.356193	0.45834	0.4	34	3	0	0.599999999999998	0.36666	0.33333
I09-J01	I09	J01	60.8229461645965	3.71217495583299	9.17565336693859	H1	P1	0.394203	5	4	501	26	21	5.3	2.73334	3
I09-J03	I09	J03	57.7366110129504	1.46308861994899	11.2152640733599	H1	P1	0.363147	5.01666	4	509	29	34	5.4	2.9	3.14167
I09-K01	I09	K01	120.880353052845	43.648764911969	39.006510120127	H1	P1	0.405783	0.266659999999998	2.1	15	40	28	0.83334	5.06667	3.975
I09-K04	I09	K04	120.263155981961	18.14070312718	21.8889448150397	H1	P1	0.414536	0.70833	1.6	179	31	23	0.100000000000001	3.66667	2.54167
I09-L03	I09	L03	69.7479725455938	62.0537863685706	69.7017915496821	H1	P1	0.380288	3.21666	3.4	16	25	13	3.66666	4.43334	3.6
I09-L04	I09	L04	86.1858251159245	92.2407117487282	53.7896918086956	H1	P1	0.37948	3.75833	3.7	174	24	21	3.73333	4.56667	3.71667
I09-L09	I09	L09	89.5814282178865	95.3259116731804	53.5365682414855	H1	P1	0.390874	3.05833	3.5	247	23	19	2.76666	4.63334	3.925
I09-L11	I09	L11	29.3624102872775	21.4229985717802	26.3957432407091	H1	P1	0.373399	4.15833	3.9	24	11	13	5.13333	3.76667	3.65834
I09-L36	I09	L36	90.493874230129	89.4920074063025	63.614140466553	H1	P1	0.361323	2.9	3.4	184	24	22	2.5	4.56667	3.90834
I09-M03	I09	M03	101.032617718722	50.8366876414707	55.6277869418953	H1	P1	0.374919	1.11666	1.4	240	42	38	0.633330000000001	2.4	1.71667
I13-J01	I13	J01	62.5240696627231	0.123327542386008	12.8713272710808	H1	P1	0.390256	5.45834	4.4	467	23	21	5.9	3.1	3.33333
I13-J03	I13	J03	59.5050258465837	2.37241387827001	14.9109379775021	H1	P1	0.355045	5.475	4.4	475	26	34	6	3.26666	3.475
I13-K01	I13	K01	124.034414025281	47.484267410188	42.7021840242692	H1	P1	0.402862	0.724999999999998	2.5	19	37	28	0.233340000000002	5.43333	4.30833
I13-K04	I13	K04	123.025478309238	21.976205625399	25.5846187191819	H1	P1	0.41937	1.16667	2	145	28	23	0.699999999999999	4.03333	2.875
I13-L03	I13	L03	73.2792996281346	65.8892888667896	73.3974654538243	H1	P1	0.363076	3.675	3.8	50	22	13	4.26666	4.8	3.93333
I13-L04	I13	L04	89.8172812867633	96.0762142469472	57.4853657128378	H1	P1	0.379813	4.21667	4.1	140	21	21	4.33333	4.93333	4.05
I13-L09	I13	L09	93.2146901582879	99.1614141713994	57.2322421456277	H1	P1	0.386772	3.51667	3.9	213	20	19	3.36666	5	4.25833
I13-L11	I13	L11	32.596433802494	25.2585010699992	30.0914171448513	H1	P1	0.373972	4.61667	4.3	10	8	13	5.73333	4.13333	3.99167
I13-L36	I13	L36	94.1135775321779	93.3275099045215	67.3098143706952	H1	P1	0.359669	3.35834	3.8	150	21	22	3.1	4.93333	4.24167
I13-M03	I13	M03	104.250384474535	54.6721901396897	59.3234608460375	H1	P1	0.373783	1.575	1.8	274	39	38	1.23333	2.76666	2.05
J01-J03	J01	J03	3.30612919180307	2.249086335884	2.0396107064213	H1	P1	0.383729	0.0166599999999981	0	8	3	13	0.100000000000001	0.16666	0.14167
J01-K01	J01	K01	77.669819441388	47.360939867802	29.8308567531884	H1	P1	0.342978	4.73334	1.9	486	14	7	6.13334	2.33333	0.975
J01-K04	J01	K04	68.170376429801	21.852878083013	12.7132914481011	H1	P1	0.444444	4.29167	2.4	322	5	2	5.2	0.93333	0.45833
J01-L03	J01	L03	55.343653061467	65.7659613244036	60.5261381827435	H1	P1	0.394217	1.78334	0.600000000000001	517	1	8	1.63334	1.7	0.6
J01-L04	J01	L04	82.6932414294042	95.9528867045612	44.614038441757	H1	P1	0.431539	1.24167	0.300000000000001	327	2	0	1.56667	1.83333	0.716670000000001
J01-L09	J01	L09	84.2673417558951	99.0380866290134	44.3609148745469	H1	P1	0.421496	1.94167	0.5	254	3	2	2.53334	1.9	0.925000000000001
J01-L11	J01	L11	40.3893156317761	25.1351735276132	17.2200898737705	H1	P1	0.408136	0.841670000000001	0.100000000000001	477	15	8	0.16667	1.03333	0.658339999999999
J01-L36	J01	L36	78.2074631365871	93.2041823621355	54.4384870996144	H1	P1	0.390421	2.1	0.600000000000001	317	2	1	2.8	1.83333	0.908339999999999
J01-M03	J01	M03	62.3803633743524	54.5488625973037	46.4521335749567	H1	P1	0.400582	3.88334	2.6	741	16	17	4.66667	0.33334	1.28333
J03-K01	J03	K01	78.3484839539161	45.111853531918	27.7912460467671	H1	P1	0.39805	4.75	1.9	494	11	6	6.23334	2.16667	0.83333
J03-K04	J03	K04	69.7377525737396	19.603791747129	10.6736807416798	H1	P1	0.432741	4.30833	2.4	330	2	11	5.3	0.76667	0.6
J03-L03	J03	L03	53.4281250174068	63.5168749885196	58.4865274763222	H1	P1	0.371393	1.8	0.600000000000001	525	4	21	1.73334	1.53334	0.45833
J03-L04	J03	L04	80.678952383236	93.7038003686772	42.5744277353357	H1	P1	0.385013	1.25833	0.300000000000001	335	5	13	1.66667	1.66667	0.575000000000001
J03-L09	J03	L09	82.3601821247632	96.7890002931294	42.3213041681256	H1	P1	0.39324	1.95833	0.5	262	6	15	2.63334	1.73334	0.783330000000001
J03-L11	J03	L11	37.0924859915974	22.8860871917292	15.1804791673492	H1	P1	0.375379	0.858329999999999	0.100000000000001	485	18	21	0.266670000000001	0.86667	0.51667
J03-L36	J03	L36	76.5932329795454	90.9550960262515	52.3988763931931	H1	P1	0.367613	2.11666	0.600000000000001	325	5	12	2.9	1.66667	0.76667
J03-M03	J03	M03	62.4523166660208	52.2997762614197	44.4125228685354	H1	P1	0.383427	3.9	2.6	749	13	4	4.76667	0.5	1.425
K01-K04	K01	K04	22.859515025049	25.508061784789	17.1175653050873	H1	P1	0.440893	0.441670000000002	0.5	164	9	5	0.933340000000001	1.4	1.43333
K01-L03	K01	L03	57.3058315141838	18.4050214566016	30.6952814295551	H1	P1	0.403169	2.95	1.3	31	15	15	4.5	0.63333	0.375
K01-L04	K01	L04	66.7894860569564	48.5919468367592	14.7831816885686	H1	P1	0.426841	3.49167	1.6	159	16	7	4.56667	0.5	0.258329999999999
K01-L09	K01	L09	64.6059086458756	51.6771467612114	14.5300581213585	H1	P1	0.417471	2.79167	1.4	232	17	9	3.6	0.43333	0.0499999999999989
K01-L11	K01	L11	91.5311447134283	22.2257663401888	12.6107668794179	H1	P1	0.41734	3.89167	1.8	9	29	15	5.96667	1.3	0.316660000000001
K01-L36	K01	L36	54.5178275152528	45.8432424943335	24.607630346426	H1	P1	0.401032	2.63334	1.3	169	16	6	3.33334	0.5	0.0666600000000006
K01-M03	K01	M03	20.2334459013371	7.18792272950171	16.6212768217683	H1	P1	0.41012	0.850000000000001	0.699999999999999	255	2	10	1.46667	2.66667	2.25833
K04-L03	K04	L03	66.2583722034718	43.9130832413906	47.8128467346424	H1	P1	0.408109	2.50833	1.8	195	6	10	3.56666	0.76667	1.05833
K04-L04	K04	L04	82.5567541784269	74.1000086215482	31.9007469936559	H1	P1	0.434086	3.05	2.1	5	7	2	3.63333	0.9	1.175
K04-L09	K04	L09	81.0820020406415	77.1852085460004	31.6476234264458	H1	P1	0.439366	2.35	1.9	68	8	4	2.66666	0.966670000000001	1.38333
K04-L11	K04	L11	91.7982814580238	3.28229544460019	4.5067984256694	H1	P1	0.421147	3.45	2.3	155	20	10	5.03333	0.100000000000001	1.11667
K04-L36	K04	L36	70.810528038549	71.3513042791225	41.7251956515133	H1	P1	0.417908	2.19167	1.8	5	7	1	2.4	0.9	1.36667
K04-M03	K04	M03	31.3762162760848	32.6959845142907	33.7388421268556	H1	P1	0.4209	0.408329999999999	0.199999999999999	419	11	15	0.533329999999999	1.26667	0.824999999999999
L03-L04	L03	L04	27.4176351314348	30.1869253801576	15.9120997409865	H1	P1	0.378975	0.54167	0.300000000000001	190	1	8	0.066670000000002	0.13333	0.116670000000001
L03-L09	L03	L09	28.9344370163067	33.2721253046098	16.1652233081966	H1	P1	0.392199	0.158330000000003	0.100000000000001	263	2	6	0.899999999999999	0.2	0.325000000000001
L03-L11	L03	L11	42.0135323804624	40.6307877967904	43.306048308973	H1	P1	0.377687	0.941669999999998	0.5	40	14	0	1.46667	0.66667	0.0583399999999994
L03-L36	L03	L36	24.0593015774248	27.4382210377319	6.0876510831291	H1	P1	0.353865	0.316660000000002	0	200	1	9	1.16666	0.13333	0.308339999999999
L03-M03	L03	M03	37.5094005895511	11.2170987270999	14.0740046077868	H1	P1	0.366636	2.1	2	224	17	25	3.03333	2.03334	1.88333
L04-L09	L04	L09	3.69765927882883	3.0851999244522	0.2531235672101	H1	P1	0.380189	0.700000000000003	0.199999999999999	73	1	2	0.966670000000001	0.0666700000000002	0.20833
L04-L11	L04	L11	62.8544174236834	70.817713176948	27.3939485679865	H1	P1	0.392231	0.399999999999999	0.199999999999999	150	13	8	1.4	0.8	0.0583300000000015
L04-L36	L04	L36	12.2929677707097	2.7487043424257	9.8244486578574	H1	P1	0.376805	0.858330000000002	0.300000000000001	10	0	1	1.23333	0	0.191669999999998
L04-M03	L04	M03	51.1810300957258	41.4040241072575	1.8380951331997	H1	P1	0.380548	2.64167	2.3	414	18	17	3.1	2.16667	2
L09-L11	L09	L11	65.81844330477	73.9029131014002	27.1408250007764	H1	P1	0.4	1.1	0.399999999999999	223	12	6	2.36667	0.86667	0.266660000000002
L09-L36	L09	L36	10.2814394860925	5.8339042668779	10.0775722250675	H1	P1	0.389399	0.158329999999999	0.100000000000001	63	1	3	0.266660000000002	0.0666700000000002	0.0166600000000017
L09-M03	L09	M03	49.740875736226	44.4892240317097	2.0912187004098	H1	P1	0.389165	1.94167	2.1	487	19	19	2.13333	2.23334	2.20833
L11-L36	L11	L36	64.6360367447142	68.0690088345223	37.2183972258439	H1	P1	0.385403	1.25833	0.5	160	13	9	2.63333	0.8	0.25
L11-M03	L11	M03	71.6720704858623	29.4136890696905	29.2320437011862	H1	P1	0.386111	3.04167	2.5	264	31	25	4.5	1.36667	1.94167
L36-M03	L36	M03	39.4863832518554	38.6553197648318	7.9863535246577	H1	P1	0.351326	1.78334	2	424	18	16	1.86667	2.16667	2.19167
